# Supplementary material for: Genomewide transcriptional response of Escherichia coli O157:H7 to norepinephrine
Source: BMC Genomics. 2022 Feb 8;23:107. doi: 10.1186/s12864-021-08167-z (PMC8822769; doi:10.1186/s12864-021-08167-z)
Supplement: Supplementary file 1 — Additional file 1: Table S1. List of 5509 genes with reads mapped to the reference genome in response to growth of E. coli O157:H7 strain NADC 6564 in response to norepinephrine. [file 12864_2021_8167_MOESM1_ESM.xlsx]

## Sheet: Supplementary Table S1
Additional file 1: Table S2. List of genes upregulated in response to growth of E. coli O157:H7 strain NADC 6564 in response to norepinephrine					Additional file 1: Table S1. List of 5509 genes with reads mapped to the reference genome in response to growth of E. coli O157:H7 strain NADC 6564 in response to norepinephrine.
row.names.res.	locus tag	ctsfile.gene	N64_1	N64_2	N64_3	N64_1NE	N64_2NE	N64_3NE	baseMean	log2FoldChange	abs(log2fold)	2 fold change	2 fold change	lfcSE	stat	pvalue	padj
cds4749	BHW77_24250	carbon starvation protein A (btsT)/cstA	6281.52	3404.32	28091.4	444.883	419.31	444.61	5772.96	-4.85114	4.85114	28.8628	-28.8628	0.516561	-9.39122	5.93086e-21	8.15642e-18
cds2176	BHW77_11135	adhesin	50045.7	39134.5	39451.1	5972.13	3012.35	3793.58	24111.1	-3.33145	3.33145	10.0662	-10.0662	0.389783	-8.54694	1.26394e-17	7.7255e-15
cds1725	BHW77_08820	phage tail protein	3.3161	0.921331	0.978862	0	0	0	2.20246	-3.18365	3.18365	9.08602	-9.08602	1.38863	-2.29266	0.0218677	0.0595222
cds2478	BHW77_12650	protease	39254.3	18204.6	20753.8	4312.64	1835.06	2533.32	14998.2	-3.17137	3.17137	9.00905	-9.00905	0.368242	-8.61221	7.16661e-18	4.92794e-15
cds2369	BHW77_12105	phage tail protein	4.14512	0	0.978862	0	0	0	0.433878	-3.11967	3.11967	8.69186	-8.69186	2.96501	-1.05216	0.292725	0.439487
cds2477	BHW77_12645	hydrolase	8320.09	2999.85	3150.96	717.261	496.491	606.674	2622.41	-2.9907	2.9907	7.9486	-7.9486	0.398342	-7.50787	6.00952e-14	1.22438e-11
cds2508	BHW77_12800	hypothetical protein	2.48707	4.60666	1.95772	0	1.15195	0	2.56137	-2.97169	2.97169	7.84456	-7.84456	1.32612	-2.24089	0.0250332	0.0664983
cds1186	BHW77_06060	hypothetical protein	0	0	0	0	0	0	14.8517	-2.95462	2.95462	7.75227	-7.75227	6.00582	-0.491959	NA	NA
cds5436	BHW77_27855	tryptophanase leader peptide	80.4154	63.5719	43.0699	10.0881	9.21561	7.46348	42.7252	-2.80583	2.80583	6.99259	-6.99259	0.583373	-4.80966	1.51184e-06	2.44543e-05
cds4657	BHW77_23785	carbamoyl phosphate synthase large subunit	14538.6	6569.09	9400.01	2064.02	1007.96	1307.18	4462.25	-2.80032	2.80032	6.96596	-6.96596	0.397977	-7.0364	1.9727e-12	2.58377e-10
cds2832	BHW77_14465	hypothetical protein	5.80317	0.921331	0.978862	1.00881	0	0	1.54185	-2.78783	2.78783	6.9059	-6.9059	1.38747	-2.0093	0.0445058	0.10427
cds4879	BHW77_24905	aspartate carbamoyltransferase	3161.07	1772.64	2054.63	548.79	148.602	340.121	1272.05	-2.75118	2.75118	6.73267	-6.73267	0.47925	-5.74059	9.43473e-09	4.15204e-07
cds3562	BHW77_18170	cell wall hydrolase	0	1.84266	1.95772	0	0	0	0.272307	-2.67591	2.67591	6.39042	-6.39042	3.8321	-0.698288	0.484997	0.631024
cds4880	BHW77_24910	aspartate carbamoyltransferase regulatory subunit	1910.9	1363.57	1651.34	412.602	152.058	246.295	873.332	-2.60177	2.60177	6.0703	-6.0703	0.420261	-6.19083	5.98467e-10	4.01484e-08
cds2902	BHW77_14815	DUF3927 domain-containing protein	1.65805	0.921331	0.978862	0	0	0	0.655224	-2.60076	2.60076	6.06608	-6.06608	1.62339	-1.60206	0.109142	0.209049
cds4658	BHW77_23790	carbamoyl phosphate synthase small subunit	6739.97	1005.17	1117.86	870.599	202.743	485.126	1375.31	-2.5075	2.5075	5.68634	-5.68634	0.716118	-3.50152	0.000462612	0.00268442
cds4346	BHW77_22190	hypothetical protein	0.829024	2.76399	2.93659	0	0	1.06621	2.8912	-2.4652	2.4652	5.52205	-5.52205	1.34838	-1.82827	0.0675084	0.143948
cds1529	BHW77_07835	NADH-quinone oxidoreductase subunit I	392.129	673.493	5027.44	407.558	382.448	372.108	768.022	-2.39021	2.39021	5.24233	-5.24233	0.53941	-4.43115	9.37306e-06	0.000110458
cds5130	BHW77_26200	phosphoribosylamine--glycine ligase	6017.89	3006.3	3374.14	1235.79	495.339	677.044	2166.07	-2.36389	2.36389	5.14757	-5.14757	0.427632	-5.52786	3.24156e-08	1.10756e-06
cds5058	BHW77_25820	acetate--CoA ligase	569.54	937.915	702.823	162.418	146.298	150.336	418.501	-2.26724	2.26724	4.81401	-4.81401	0.431599	-5.25312	1.49541e-07	3.63995e-06
cds900	BHW77_04580	glycine dehydrogenase (aminomethyl-transferring)	22848.7	26000.9	30102	11413.6	1974.44	3108.01	17040.7	-2.25881	2.25881	4.78597	-4.78597	0.753075	-2.99945	0.00270465	0.0111032
cds2462	BHW77_12570	endopeptidase	0.829024	2.76399	1.95772	0	1.15195	0	0.769411	-2.24661	2.24661	4.74567	-4.74567	1.46322	-1.53539	0.124687	0.23149
cds4306	BHW77_21990	cytosine permease	1493.07	638.482	1105.14	336.941	177.401	170.594	674.487	-2.23962	2.23962	4.72272	-4.72272	0.359991	-6.22132	4.92985e-10	3.47681e-08
cds1349	BHW77_06900	phosphoribosylaminoimidazolesuccinocarboxamide synthase	8994.09	3138.98	2763.33	1679.66	578.28	912.677	2881.16	-2.23199	2.23199	4.6978	-4.6978	0.483922	-4.61229	3.98258e-06	5.61747e-05
cds5043	BHW77_25745	hypothetical protein	0	1.84266	0.978862	0	0	0	2.55858	-2.20138	2.20138	4.59918	-4.59918	1.48582	-1.48159	0.138449	0.249381
cds3860	BHW77_19680	hypothetical protein	0.829024	1.84266	0	0	0	0	0.284033	-2.1765	2.1765	4.52055	-4.52055	3.11613	-0.698463	0.484888	0.631024
cds5129	BHW77_26195	bifunctional phosphoribosylaminoimidazolecarboxamide formyltransferase/IMP cyclohydrolase	6759.04	1529.41	1561.29	1308.42	274.164	602.409	1798.16	-2.17229	2.17229	4.50737	-4.50737	0.626599	-3.46679	0.000526719	0.00297483
cds1262	BHW77_06465	phosphoribosylformylglycinamidine synthase	21031.5	7459.1	8733.41	4651.6	1359.3	2288.09	7017.35	-2.16516	2.16516	4.48516	-4.48516	0.492904	-4.39266	1.11972e-05	0.000128542
cds4054	BHW77_20720	2%2C3-dihydro-2%2C3-dihydroxybenzoate dehydrogenase	8668.28	8272.63	10469.9	2584.56	1621.95	1972.49	5171.32	-2.14914	2.14914	4.43563	-4.43563	0.268537	-8.00313	1.21297e-15	5.56044e-13
cds899	BHW77_04575	glycine cleavage system protein H	5784.93	5092.2	5947.57	2761.1	369.776	696.236	3636.56	-2.13614	2.13614	4.39584	-4.39584	0.792901	-2.69408	0.00705834	0.0238835
cds1325	BHW77_06780	phosphoribosylformylglycinamidine cyclo-ligase	8553.04	1349.75	1340.06	1734.14	259.189	627.999	2099.84	-2.10053	2.10053	4.28866	-4.28866	0.763482	-2.75125	0.00593687	0.0208415
cds4108	BHW77_20995	5-(carboxyamino)imidazole ribonucleotide mutase	2809.56	313.253	336.729	551.817	64.5093	191.918	625.072	-2.09745	2.09745	4.27952	-4.27952	0.892397	-2.35035	0.0187556	0.0527746
cds1659	BHW77_08490	galactose/methyl galactoside ABC transporter ATP-binding protein MglA	236.272	146.492	97.8862	50.4403	33.4066	28.7877	97.7706	-2.09246	2.09246	4.26474	-4.26474	0.459595	-4.55283	5.29288e-06	7.03288e-05
cds4525	BHW77_23125	serine endoprotease	8892.12	4403.04	3307.57	1419.39	1238.35	1274.12	2900.3	-2.07818	2.07818	4.22276	-4.22276	0.310951	-6.68333	2.33575e-11	2.33617e-09
cds4055	BHW77_20725	isochorismatase	12082.2	9758.74	12098.7	3467.27	1947.95	2641.01	6729.47	-2.07469	2.07469	4.21254	-4.21254	0.305963	-6.78085	1.19472e-11	1.28866e-09
cds4053	BHW77_20715	thioesterase	4998.19	5012.04	6382.18	1722.03	1018.33	1154.71	3188.59	-2.07305	2.07305	4.20774	-4.20774	0.284195	-7.29446	2.9987e-13	5.15496e-11
cds2745	BHW77_14030	fimbrial protein	126.012	54.3585	73.4147	27.2378	16.1273	17.0594	58.9991	-2.06704	2.06704	4.19025	-4.19025	0.392842	-5.26175	1.42693e-07	3.56797e-06
cds3937	BHW77_20100	succinate dehydrogenase iron-sulfur subunit	1324.78	2260.03	1908.78	596.204	339.826	413.69	1648.32	-2.02476	2.02476	4.06925	-4.06925	0.45974	-4.40415	1.06202e-05	0.000123513
cds898	BHW77_04570	glycine cleavage system protein T	15327	9587.37	10885.9	6648.03	846.684	1448.98	8424.51	-2.00098	2.00098	4.00272	-4.00272	0.856353	-2.33663	0.0194583	0.0542409
cds3935	BHW77_20090	2-oxoglutarate dehydrogenase E1 component	4321.7	9038.26	8487.71	2252.66	1468.74	1826.42	5731.86	-1.97739	1.97739	3.9378	-3.9378	0.401195	-4.92876	8.2755e-07	1.5074e-05
cds1348	BHW77_06895	hypothetical protein	911.098	131.75	149.766	169.479	48.382	85.2969	236.736	-1.97529	1.97529	3.93206	-3.93206	0.634083	-3.11519	0.00183829	0.00815518
cds3390	BHW77_17295	hypothetical protein	844.776	1295.39	1747.27	456.989	216.567	321.996	1560.16	-1.96409	1.96409	3.90167	-3.90167	0.333734	-5.8852	3.97583e-09	1.96847e-07
cds3938	BHW77_20105	succinate dehydrogenase flavoprotein subunit	1834.63	2505.1	2060.5	716.252	403.183	533.106	1823.27	-1.95316	1.95316	3.87223	-3.87223	0.436149	-4.47821	7.52729e-06	9.43226e-05
cds3936	BHW77_20095	hypothetical protein	141.763	209.142	228.075	65.5724	40.3183	45.8471	170.294	-1.92882	1.92882	3.80743	-3.80743	0.422191	-4.56859	4.91013e-06	6.65286e-05
cds1960	BHW77_10040	protein tyrosine phosphatase	731.2	451.452	624.514	201.761	119.803	156.733	424.763	-1.91664	1.91664	3.77544	-3.77544	0.340283	-5.63251	1.7761e-08	6.92932e-07
cds5405	BHW77_27700	F0F1 ATP synthase subunit gamma	18537.8	21949.8	24706.5	7784.95	4082.52	5456.87	12866.1	-1.91188	1.91188	3.76299	-3.76299	0.309001	-6.18728	6.12093e-10	4.05678e-08
cds2163	BHW77_11070	hypothetical protein	1502.19	1070.59	1025.85	323.827	361.713	271.884	710.483	-1.91084	1.91084	3.76027	-3.76027	0.252371	-7.57155	3.68789e-14	8.11483e-12
cds2169	BHW77_11100	Tellurium resistance protein TerB	2312.98	2170.66	2083.02	597.213	594.407	562.96	1440.97	-1.90408	1.90408	3.7427	-3.7427	0.242827	-7.84131	4.45882e-15	1.2264e-12
cds1658	BHW77_08485	methyl-galactoside ABC transporter substrate-binding protein	1024.67	632.955	495.304	213.867	175.097	195.117	403.326	-1.88213	1.88213	3.68619	-3.68619	0.3256	-5.7805	7.44774e-09	3.41417e-07
cds4109	BHW77_21000	5-(carboxyamino)imidazole ribonucleotide synthase	5444.2	1250.25	1208.89	1308.42	266.101	577.887	1539.5	-1.87635	1.87635	3.67144	-3.67144	0.617392	-3.03915	0.00237248	0.0100625
cds3939	BHW77_20110	succinate dehydrogenase%2C hydrophobic membrane anchor protein	223.008	208.221	174.237	71.6252	43.7742	50.1119	162.709	-1.86973	1.86973	3.65464	-3.65464	0.498026	-3.75428	0.00017384	0.00124258
cds2170	BHW77_11105	tellurium resistance protein TerC	8970.04	8504.81	8596.37	2673.34	2268.19	2255.04	5538.41	-1.85702	1.85702	3.6226	-3.6226	0.233399	-7.95645	1.77045e-15	7.49172e-13
cds2162	BHW77_11065	citrate lyase subunit beta	1286.65	1110.2	1056.19	301.633	307.571	344.386	683.917	-1.85666	1.85666	3.62169	-3.62169	0.204621	-9.07366	1.15085e-19	1.05514e-16
cds5406	BHW77_27705	F0F1 ATP synthase subunit beta	26602.6	35985.4	41689.7	12952.1	6884.06	9052.13	20554.3	-1.85183	1.85183	3.60958	-3.60958	0.298446	-6.20491	5.4728e-10	3.76324e-08
cds1651	BHW77_08450	catecholate siderophore receptor CirA	46816.7	18137.3	19463.7	12795.7	3046.91	7592.49	18295.4	-1.84885	1.84885	3.60212	-3.60212	0.487582	-3.79187	0.000149519	0.00110999
cds4656	BHW77_23780	hypothetical protein	14.0934	3.68532	16.6407	5.04403	1.15195	3.19863	6.48021	-1.84365	1.84365	3.58918	-3.58918	0.673654	-2.7368	0.00620405	0.0216003
cds1801	BHW77_09200	polysaccharide export protein Wza	527.26	284.691	343.581	204.788	18.4312	100.224	291.074	-1.83601	1.83601	3.57022	-3.57022	0.84592	-2.17043	0.0299741	0.0763723
cds2164	BHW77_11075	hypothetical protein	584.462	408.15	354.348	123.074	117.499	138.607	262.871	-1.82949	1.82949	3.5541	-3.5541	0.240778	-7.59823	3.00208e-14	6.88101e-12
cds5404	BHW77_27695	F0F1 ATP synthase subunit alpha	29005.9	30764.2	31482.2	11411.6	5906.06	8447.59	18243.2	-1.82439	1.82439	3.54157	-3.54157	0.300485	-6.07149	1.26726e-09	7.74576e-08
cds2165	BHW77_11080	adenine/guanine phosphoribosyltransferase	643.323	310.489	270.166	95.8366	147.45	103.423	227.802	-1.82283	1.82283	3.53775	-3.53775	0.3182	-5.72858	1.01277e-08	4.38682e-07
cds5103	BHW77_26045	hypothetical protein	436.067	186.109	257.441	139.215	32.2546	78.8996	231.094	-1.81173	1.81173	3.51063	-3.51063	0.744403	-2.43381	0.014941	0.0438116
cds4056	BHW77_20730	2%2C3-dihydroxybenzoate-AMP ligase	13960.8	8141.8	8653.14	3819.34	2045.87	2925.68	6269.61	-1.80672	1.80672	3.49845	-3.49845	0.352283	-5.1286	2.91909e-07	6.347e-06
cds3934	BHW77_20085	dihydrolipoamide succinyltransferase	3364.18	6237.41	6946.98	1967.17	1318.98	1466.04	4805.13	-1.79991	1.79991	3.482	-3.482	0.380433	-4.73123	2.23169e-06	3.38378e-05
cds3940	BHW77_20115	succinate dehydrogenase cytochrome b556 large subunit	1106.75	838.411	706.738	361.152	162.425	247.361	644.808	-1.78188	1.78188	3.43874	-3.43874	0.502861	-3.54349	0.000394875	0.0023714
cds3933	BHW77_20080	succinate--CoA ligase subunit beta	3456.2	5911.26	6523.14	1985.33	1342.02	1377.55	4854.61	-1.7558	1.7558	3.37713	-3.37713	0.355541	-4.93838	7.87724e-07	1.44925e-05
cds479	BHW77_02410	50S ribosomal protein L22	10770.7	12298.8	14629.1	5583.74	2116.13	3496.11	8774.42	-1.75144	1.75144	3.36694	-3.36694	0.380101	-4.60783	4.06886e-06	5.69538e-05
cds2395	BHW77_12235	hypothetical protein	6.6322	2.76399	4.89431	1.00881	0	3.19863	16.5949	-1.75077	1.75077	3.36538	-3.36538	1.05234	-1.66369	0.0961738	0.188535
cds2167	BHW77_11090	tellurium resistance protein TerZ	4591.14	2259.1	2114.34	823.186	1001.05	847.638	2083.11	-1.74685	1.74685	3.35625	-3.35625	0.236678	-7.3807	1.57463e-13	2.88735e-11
cds2306	BHW77_11790	peptigoglycan-binding protein LysM	2041.89	1277.89	934.813	428.742	411.247	433.948	731.354	-1.74001	1.74001	3.34037	-3.34037	0.288096	-6.03969	1.54415e-09	9.03657e-08
cds5416	BHW77_27755	phosphate ABC transporter substrate-binding protein PstS	1175.56	408.15	474.748	184.611	230.39	202.58	318.899	-1.73843	1.73843	3.33672	-3.33672	0.292555	-5.94224	2.81153e-09	1.46695e-07
cds478	BHW77_02405	30S ribosomal protein S19	7618.73	7991.63	9443.08	3901.05	1360.45	2381.92	5835.46	-1.71258	1.71258	3.27746	-3.27746	0.377992	-4.53073	5.87812e-06	7.71731e-05
cds477	BHW77_02400	50S ribosomal protein L2	21009.1	22101.8	25850.8	10702.4	3779.55	6594.52	15677	-1.71011	1.71011	3.27186	-3.27186	0.376498	-4.54215	5.56823e-06	7.36319e-05
cds5102	BHW77_26040	hypothetical protein	260.314	140.964	169.343	93.8189	24.191	56.5092	162.446	-1.70714	1.70714	3.26513	-3.26513	0.634894	-2.68886	0.0071697	0.024167
cds123	BHW77_00625	orotate phosphoribosyltransferase	800.009	446.846	418.953	213.867	127.867	169.528	327.761	-1.70339	1.70339	3.25665	-3.25665	0.312561	-5.44979	5.04297e-08	1.56731e-06
cds2609	BHW77_13340	hypothetical protein	0	1.84266	1.95772	0	0	1.06621	0.580438	-1.68403	1.68403	3.21324	-3.21324	1.68623	-0.998696	0.317942	0.467521
cds1365	BHW77_06980	ethanolamine utilization protein EutS	3.3161	2.76399	7.8309	3.02642	0	1.06621	3.25751	-1.6825	1.6825	3.20983	-3.20983	0.897564	-1.87452	0.0608594	0.133541
cds4068	BHW77_20790	hypothetical protein	143.421	143.728	191.857	74.6516	17.2793	56.5092	105.572	-1.68061	1.68061	3.20563	-3.20563	0.344234	-4.88217	1.04925e-06	1.83798e-05
cds2168	BHW77_11095	tellurium resistance protein TerA	7668.48	4979.79	4571.29	1683.7	1956.01	1748.59	3918	-1.67636	1.67636	3.1962	-3.1962	0.208132	-8.05429	7.99406e-16	3.99776e-13
cds2422	BHW77_12370	NADP-dependent isocitrate dehydrogenase	28712.4	45150.8	46075	16882.4	8944.9	11939.4	37795.2	-1.66708	1.66708	3.17571	-3.17571	0.338953	-4.91831	8.72927e-07	1.56416e-05
cds5403	BHW77_27690	F0F1 ATP synthase subunit delta	7202.56	6140.67	6639.62	2834.74	1422.66	2059.92	4213.5	-1.66122	1.66122	3.16285	-3.16285	0.307118	-5.40908	6.33495e-08	1.87358e-06
cds480	BHW77_02415	30S ribosomal protein S3	21541.4	26676.2	34010.6	12463.8	5606.55	7936.88	18710.9	-1.66068	1.66068	3.16165	-3.16165	0.350208	-4.74197	2.11646e-06	3.23407e-05
cds1802	BHW77_09205	protein tyrosine phosphatase	111.918	58.0439	102.781	57.5019	4.60781	24.5229	70.4633	-1.65043	1.65043	3.13928	-3.13928	0.821694	-2.00857	0.0445823	0.104405
cds1804	BHW77_09215	colanic acid biosynthesis glycosyltransferase WcaA	466.741	437.632	704.781	271.369	84.0925	156.733	377.617	-1.65041	1.65041	3.13924	-3.13924	0.547801	-3.0128	0.00258851	0.0107224
cds2417	BHW77_12345	adenylosuccinate lyase	4883.78	1901.63	1949.89	1475.88	499.947	812.453	1976.69	-1.64728	1.64728	3.13242	-3.13242	0.407356	-4.04383	5.2586e-05	0.000462101
cds1496	BHW77_07670	colicin V production protein	3259.72	731.537	800.709	889.767	248.822	396.631	1129.11	-1.64196	1.64196	3.1209	-3.1209	0.537315	-3.05587	0.00224408	0.00957838
cds2424	BHW77_12380	excisionase	1.65805	0.921331	0.978862	1.00881	0	0	1.70918	-1.64143	1.64143	3.11975	-3.11975	1.54543	-1.06212	0.288183	0.434922
cds4052	BHW77_20710	carbon starvation protein A (btsT)/YjiY	5418.5	5945.35	6351.84	2445.35	1596.6	1673.95	3977.92	-1.6317	1.6317	3.09878	-3.09878	0.207457	-7.86523	3.68426e-15	1.18604e-12
cds2841	BHW77_14510	aldehyde dehydrogenase	2765.63	3524.09	2876.88	1152.06	860.508	957.458	1872.34	-1.62569	1.62569	3.08589	-3.08589	0.257405	-6.31566	2.69004e-10	2.02711e-08
cds3082	BHW77_15725	terminase	0	1.84266	0	0	0	0	0.469708	-1.62513	1.62513	3.08469	-3.08469	2.08367	-0.779936	0.435429	0.588568
cds2161	BHW77_11060	hypothetical protein	1439.19	1094.54	1127.65	410.584	400.879	385.969	779.482	-1.61283	1.61283	3.0585	-3.0585	0.161706	-9.97381	1.98461e-23	5.45866e-20
cds1324	BHW77_06775	phosphoribosylglycinamide formyltransferase	3629.47	1018.07	931.877	961.392	342.13	529.907	1120.52	-1.60541	1.60541	3.04283	-3.04283	0.475137	-3.37885	0.000727908	0.00386135
cds324	BHW77_01635	hydroxymyristoyl-ACP dehydratase	33.161	25.7973	24.4716	11.0969	8.06366	8.52969	23.0726	-1.58932	1.58932	3.00908	-3.00908	0.417507	-3.8067	0.000140836	0.00105174
cds3402	BHW77_17355	phosphoribosylglycinamide formyltransferase 2	1174.73	500.283	535.438	314.747	196.984	222.838	445.064	-1.58914	1.58914	3.0087	-3.0087	0.316732	-5.0173	5.24035e-07	1.06767e-05
cds1497	BHW77_07675	amidophosphoribosyltransferase	7859.98	1885.04	1893.12	2042.83	755.68	1106.73	2520.51	-1.57533	1.57533	2.98003	-2.98003	0.528222	-2.98232	0.00286074	0.0115713
cds1315	BHW77_06730	IMP dehydrogenase	9886.12	4629.69	4079.9	2989.09	1169.23	2131.36	3834.28	-1.56384	1.56384	2.9564	-2.9564	0.413575	-3.78128	0.000156026	0.0011444
cds5065	BHW77_25855	transcriptional regulator	606.017	409.992	432.657	159.391	177.401	158.865	292.298	-1.5492	1.5492	2.92654	-2.92654	0.200082	-7.74279	9.7255e-15	2.43182e-12
cds1959	BHW77_10035	protein-tyrosine kinase	3732.27	2748.33	3332.05	1310.44	960.728	1090.73	2277.24	-1.54514	1.54514	2.91832	-2.91832	0.214172	-7.21446	5.41501e-13	8.51085e-11
cds1805	BHW77_09220	colanic acid biosynthesis acetyltransferase WcaB	97.8249	111.481	154.66	58.5107	24.191	42.6485	82.7083	-1.53422	1.53422	2.89633	-2.89633	0.550615	-2.78638	0.00532995	0.0191885
cds4785	BHW77_24430	fructuronate reductase	1280.01	1171.01	1250.99	519.535	352.497	408.359	751.485	-1.53116	1.53116	2.89018	-2.89018	0.268457	-5.70357	1.17325e-08	4.92674e-07
cds5156	BHW77_26330	translation elongation factor Tu	37933.7	27177.4	25630.5	14731.6	6487.79	10259.1	19356.9	-1.52737	1.52737	2.8826	-2.8826	0.315495	-4.84119	1.29065e-06	2.16304e-05
cds2963	BHW77_15130	lipid hydroperoxide peroxidase	17071.3	21229.3	20690.2	8680.77	5169.96	6676.62	14568.7	-1.52289	1.52289	2.87367	-2.87367	0.287202	-5.30251	1.14221e-07	2.97788e-06
cds5435	BHW77_27850	tryptophanase	395.445	386.038	207.519	115.004	132.474	97.0252	224.644	-1.52264	1.52264	2.87317	-2.87317	0.36252	-4.20016	2.66722e-05	0.000263418
cds4206	BHW77_21490	cytochrome o ubiquinol oxidase subunit III	1792.35	2821.12	3010.98	1109.69	671.588	877.492	2037.95	-1.51956	1.51956	2.86704	-2.86704	0.340974	-4.45654	8.32945e-06	0.000100926
cds3593	BHW77_18340	CAAX protease	2386.76	1766.19	1637.64	823.186	537.961	667.448	1718.99	-1.513	1.513	2.85403	-2.85403	0.286511	-5.28078	1.28635e-07	3.27601e-06
cds5401	BHW77_27680	ATP F0F1 synthase subunit C	9418.55	7241.66	7296.44	3923.25	1840.82	2670.86	5271.28	-1.50587	1.50587	2.83995	-2.83995	0.306342	-4.91563	8.84985e-07	1.57042e-05
cds4110	BHW77_21005	carbamate kinase	286.842	81.9985	87.1187	76.6692	38.0144	45.8471	107.435	-1.50555	1.50555	2.83933	-2.83933	0.434864	-3.46212	0.000535938	0.00300836
cds4305	BHW77_21985	cytosine deaminase	2579.92	1799.36	3218.5	1111.7	770.656	795.394	1780.64	-1.50423	1.50423	2.83672	-2.83672	0.263377	-5.7113	1.12115e-08	4.78696e-07
cds4786	BHW77_24435	mannonate dehydratase	1661.36	1087.17	987.672	558.878	361.713	396.631	735.147	-1.50384	1.50384	2.83596	-2.83596	0.309888	-4.85284	1.21708e-06	2.07281e-05
cds2805	BHW77_14330	hypothetical protein	80040.6	89387.5	83864	36124.3	24237.1	29282.4	62367.8	-1.49852	1.49852	2.82552	-2.82552	0.250551	-5.98087	2.21949e-09	1.20885e-07
cds5402	BHW77_27685	F0F1 ATP synthase subunit B	10543.5	8486.38	9257.1	4553.75	2285.47	3202.9	6168.32	-1.49397	1.49397	2.81662	-2.81662	0.281539	-5.30643	1.11793e-07	2.92845e-06
cds1268	BHW77_06495	serine hydroxymethyltransferase	27318	16553.6	14480.3	8890.61	5229.86	6606.25	12342.7	-1.49327	1.49327	2.81526	-2.81526	0.335988	-4.44441	8.81318e-06	0.000104711
cds4878	BHW77_24900	pyrBI operon leader peptide	230.469	58.9652	71.4569	55.4843	34.5585	38.3836	66.7991	-1.49151	1.49151	2.81183	-2.81183	0.417489	-3.57256	0.000353502	0.00217519
cds481	BHW77_02420	50S ribosomal protein L16	11918.1	14720.1	18991.9	7514.59	3764.58	4948.29	10597.7	-1.49147	1.49147	2.81176	-2.81176	0.320927	-4.64739	3.3616e-06	4.79071e-05
cds3932	BHW77_20075	succinate--CoA ligase subunit alpha	3117.96	5750.03	6272.55	2311.17	1579.33	1516.15	4574.03	-1.48547	1.48547	2.80008	-2.80008	0.340293	-4.36525	1.26975e-05	0.000142841
cds1267	BHW77_06490	nitric oxide dioxygenase	1304.06	957.263	813.434	380.32	359.409	363.578	750.352	-1.47893	1.47893	2.78743	-2.78743	0.244424	-6.05068	1.44232e-09	8.53142e-08
cds475	BHW77_02390	50S ribosomal protein L4	11681	10808.1	11897.1	6400.87	1989.42	4027.08	8391.74	-1.46938	1.46938	2.76903	-2.76903	0.376258	-3.90525	9.41294e-05	0.000764854
cds4207	BHW77_21495	cytochrome o ubiquinol oxidase subunit IV	1132.45	1973.49	2142.73	780.816	536.809	577.887	1424.15	-1.46892	1.46892	2.76815	-2.76815	0.319998	-4.59041	4.42373e-06	6.09898e-05
cds3169	BHW77_16175	electron transport complex subunit RsxG	496.586	435.79	516.839	227.99	137.082	158.865	335.119	-1.4662	1.4662	2.76294	-2.76294	0.290139	-5.05346	4.33886e-07	9.00682e-06
cds3909	BHW77_19960	peptidoglycan-associated lipoprotein	14541.9	16554.5	16525.1	7157.48	4439.62	5638.13	10874.8	-1.46618	1.46618	2.76289	-2.76289	0.236275	-6.20538	5.4565e-10	3.76324e-08
cds5024	BHW77_25650	phosphonate C-P lyase system protein PhnH	14.0934	11.9773	21.535	5.04403	5.75976	6.39727	8.9376	-1.46451	1.46451	2.75971	-2.75971	0.538355	-2.72035	0.00652131	0.0223652
cds3364	BHW77_17165	hypothetical protein	8257.91	6497.23	5669.57	2944.7	1915.7	2542.91	4099.04	-1.46402	1.46402	2.75875	-2.75875	0.311974	-4.69276	2.69545e-06	3.95405e-05
cds1104	BHW77_05620	formate hydrogenlyase complex iron-sulfur subunit	31.5029	24.8759	29.3659	8.07045	11.5195	11.7283	21.5448	-1.4633	1.4633	2.75738	-2.75738	0.362519	-4.03648	5.42589e-05	0.000474528
cds5059	BHW77_25825	hypothetical protein	37.3061	48.8306	40.1333	14.1233	13.8234	18.1256	30.4892	-1.4528	1.4528	2.73739	-2.73739	0.406931	-3.57014	0.000356785	0.00218805
cds221	BHW77_01120	peptide ABC transporter substrate-binding protein	19609.7	17935.6	33709.1	9892.35	6288.5	9882.71	20699.5	-1.45092	1.45092	2.73382	-2.73382	0.388372	-3.7359	0.000187042	0.00131744
cds3662	BHW77_18685	phosphoporin PhoE	24614.6	32872.2	51528.3	21297.9	6280.44	12439.5	35369.8	-1.44578	1.44578	2.7241	-2.7241	0.414487	-3.48812	0.00048643	0.00279025
cds2303	BHW77_11775	hypothetical protein	783.428	600.708	972.989	344.003	259.189	268.685	412.581	-1.43351	1.43351	2.70103	-2.70103	0.206026	-6.9579	3.45372e-12	4.31793e-10
cds1809	BHW77_09240	colanic acid biosynthesis acetyltransferase WcaF	210.572	174.132	230.033	129.127	24.191	74.6348	192.822	-1.42996	1.42996	2.6944	-2.6944	0.830866	-1.72105	0.0852411	0.171574
cds1639	BHW77_08390	pseudouridine kinase	7.46122	1.84266	4.89431	3.02642	1.15195	1.06621	5.54551	-1.42902	1.42902	2.69263	-2.69263	0.802296	-1.78116	0.0748867	0.155219
cds5407	BHW77_27710	F0F1 ATP synthase subunit epsilon	9946.63	13892.8	16910.8	6587.5	3948.89	4681.73	8802.8	-1.42093	1.42093	2.67758	-2.67758	0.27528	-5.16175	2.44651e-07	5.61999e-06
cds2822	BHW77_14415	hypothetical protein	260.314	166.761	173.259	71.6252	86.3964	67.1713	109.339	-1.41983	1.41983	2.67553	-2.67553	0.222168	-6.39078	1.65045e-10	1.3551e-08
cds1803	BHW77_09210	tyrosine-protein kinase	819.905	630.191	846.716	436.813	153.21	269.751	618.963	-1.41702	1.41702	2.67033	-2.67033	0.526941	-2.68914	0.00716363	0.0241635
cds5063	BHW77_25845	permease	1901.78	628.348	712.612	682.962	182.008	351.85	782.158	-1.41373	1.41373	2.66426	-2.66426	0.485444	-2.91225	0.00358837	0.0138621
cds1660	BHW77_08495	galactoside ABC transporter permease MglC	111.089	108.717	80.2667	48.4227	29.9507	34.1188	71.7971	-1.40997	1.40997	2.65731	-2.65731	0.224751	-6.27346	3.53103e-10	2.55581e-08
cds1650	BHW77_08445	hypothetical protein	2778.06	1348.83	1837.32	1226.71	328.306	700.501	1614.41	-1.4025	1.4025	2.6436	-2.6436	0.404879	-3.464	0.000532204	0.00299657
cds3380	BHW77_17245	zinc metalloprotease HtpX	10410.9	6977.24	6873.57	3342.17	2853.38	2987.52	5241.83	-1.40165	1.40165	2.64203	-2.64203	0.17851	-7.85194	4.09649e-15	1.18604e-12
cds1961	BHW77_10045	polysaccharide export protein Wza	1684.58	964.634	1026.83	590.151	319.091	481.928	951.578	-1.40141	1.40141	2.6416	-2.6416	0.284737	-4.92178	8.57608e-07	1.54173e-05
cds4063	BHW77_20765	LPS O-antigen length regulator	358.968	229.411	254.504	146.277	61.0534	113.018	259.504	-1.39335	1.39335	2.62689	-2.62689	0.339614	-4.10276	4.08245e-05	0.000376026
cds3908	BHW77_19955	cell division protein CpoB	8941.03	9275.96	9534.12	4168.39	2915.59	3541.95	6371.75	-1.38486	1.38486	2.61147	-2.61147	0.235564	-5.87893	4.12915e-09	2.01013e-07
cds5418	BHW77_27765	phosphate ABC transporter%2C permease protein PstA	615.965	224.805	231.99	160.4	130.171	122.614	201.72	-1.37758	1.37758	2.59832	-2.59832	0.303953	-4.53221	5.83688e-06	7.6815e-05
cds3284	BHW77_16765	ATP-independent periplasmic protein-refolding chaperone	2179.51	2559.46	3817.56	1566.68	791.391	945.73	1450.81	-1.37246	1.37246	2.58911	-2.58911	0.296011	-4.6365	3.54352e-06	5.03692e-05
cds476	BHW77_02395	50S ribosomal protein L23	8471.8	8288.3	9354.98	5217.54	1775.16	3135.73	6712.4	-1.36637	1.36637	2.57821	-2.57821	0.376034	-3.63363	0.000279463	0.00179804
cds1808	BHW77_09235	colanic acid biosynthesis glycosyltransferase WcaE	447.673	243.231	372.946	249.175	39.1664	124.747	358.582	-1.36406	1.36406	2.57409	-2.57409	0.824235	-1.65494	0.0979359	0.191384
cds4234	BHW77_21630	tRNA guanosine(34) transglycosylase Tgt	4839.02	4015.16	4323.63	2511.93	1077.07	1539.61	2739.36	-1.36126	1.36126	2.5691	-2.5691	0.321809	-4.23004	2.33651e-05	0.000237581
cds1316	BHW77_06735	glutamine-hydrolyzing GMP synthase	13791.6	11385.8	10742	5742.12	3679.33	4580.44	7726.82	-1.35909	1.35909	2.56523	-2.56523	0.244627	-5.55576	2.7641e-08	9.74701e-07
cds474	BHW77_02385	50S ribosomal protein L3	21749.5	18657	19927.7	12464.8	3644.77	7475.21	15240.8	-1.35507	1.35507	2.5581	-2.5581	0.382859	-3.53935	0.000401118	0.00240103
cds1811	BHW77_09250	GDP-fucose synthetase	1024.67	960.027	1448.72	803.009	86.3964	458.471	1076.22	-1.3487	1.3487	2.54683	-2.54683	0.866239	-1.55696	0.119479	0.224395
cds2160	BHW77_11055	tellurium resistance protein TerW	583.633	416.442	417.974	200.752	175.097	182.322	317.828	-1.34541	1.34541	2.54102	-2.54102	0.196403	-6.85025	7.37214e-12	8.55931e-10
cds1305	BHW77_06680	nucleoside-diphosphate kinase	992.342	597.944	536.416	409.575	182.008	245.229	485.112	-1.34498	1.34498	2.54026	-2.54026	0.357658	-3.76051	0.000169565	0.00122091
cds1772	BHW77_09055	PTS galactitol transporter subunit IIA	5.80317	6.44932	3.91545	5.04403	1.15195	0	4.01659	-1.3447	1.3447	2.53977	-2.53977	0.759751	-1.76992	0.0767405	0.158227
cds3319	BHW77_16940	sugar kinase	78.7573	62.6505	67.5415	27.2378	26.4949	28.7877	55.3004	-1.3425	1.3425	2.53591	-2.53591	0.254445	-5.2762	1.31894e-07	3.34353e-06
cds1810	BHW77_09245	GDP-mannose 4%2C6-dehydratase	1683.75	1463.07	2232.78	1319.52	165.881	638.661	1788.97	-1.3405	1.3405	2.5324	-2.5324	0.838838	-1.59805	0.110032	0.210461
cds3137	BHW77_16015	multidrug transporter subunit MdtJ	229.64	51.5945	46.0065	51.4491	32.2546	45.8471	89.5116	-1.33887	1.33887	2.52953	-2.52953	0.444177	-3.01427	0.00257595	0.0106965
cds4265	BHW77_21785	hypothetical protein	266.117	222.041	286.807	129.127	78.3327	99.1577	132.108	-1.33454	1.33454	2.52195	-2.52195	0.266555	-5.00663	5.53923e-07	1.11617e-05
cds2250	BHW77_11510	cytochrome B	583.633	449.61	423.847	216.893	154.362	206.845	324.306	-1.33302	1.33302	2.5193	-2.5193	0.252915	-5.27063	1.3596e-07	3.41514e-06
cds961	BHW77_04890	secretion protein	7.46122	1.84266	3.91545	2.01761	2.3039	1.06621	5.19753	-1.32738	1.32738	2.50947	-2.50947	0.826825	-1.6054	0.108406	0.208075
cds1773	BHW77_09060	PTS galactitol transporter subunit IIB	3.3161	2.76399	1.95772	1.00881	2.3039	0	2.22314	-1.32661	1.32661	2.50813	-2.50813	1.09512	-1.21139	0.225746	0.363427
cds4205	BHW77_21485	cytochrome o ubiquinol oxidase subunit I	6866.81	7827.63	7612.61	3680.12	2085.03	3167.71	6280.4	-1.32024	1.32024	2.49707	-2.49707	0.383359	-3.44387	0.00057345	0.00317359
cds3744	BHW77_19100	putrescine/spermidine ABC transporter substrate-binding protein	29.8449	52.5159	38.1756	14.1233	14.9754	19.1918	28.8117	-1.31686	1.31686	2.49123	-2.49123	0.378966	-3.47488	0.000511081	0.00291114
cds491	BHW77_02470	30S ribosomal protein S5	16004.3	17043.7	18292	8903.72	5123.88	6619.04	11811.1	-1.3141	1.3141	2.48647	-2.48647	0.234289	-5.60889	2.03631e-08	7.72105e-07
cds1812	BHW77_09255	GDP-mannose mannosyl hydrolase	268.604	254.287	398.397	210.84	39.1664	121.548	290.124	-1.30912	1.30912	2.47791	-2.47791	0.789679	-1.65779	0.0973596	0.190325
cds5232	BHW77_26750	superoxide dismutase	18149.8	25873.7	22097.8	10480.5	7639.74	8600.06	15745.8	-1.30716	1.30716	2.47454	-2.47454	0.315643	-4.14126	3.454e-05	0.000329869
cds864	BHW77_04395	transketolase	8480.92	7857.11	7647.85	4093.73	2354.59	3259.41	5698.49	-1.30484	1.30484	2.47057	-2.47057	0.231768	-5.62995	1.80263e-08	6.98328e-07
cds1611	BHW77_08245	thiol:disulfide interchange protein	83.7315	91.2118	95.9285	38.3346	35.7105	36.2512	63.6909	-1.29372	1.29372	2.4516	-2.4516	0.26044	-4.96745	6.78376e-07	1.30383e-05
cds225	BHW77_01140	dipeptide ABC transporter ATP-binding protein	795.034	834.726	1616.1	494.315	329.458	500.053	1082.92	-1.29326	1.29326	2.45081	-2.45081	0.347667	-3.71982	0.000199363	0.00138123
cds2499	BHW77_12755	D-amino acid dehydrogenase small subunit	2827.8	3674.27	4239.45	1210.57	1694.52	1501.23	3494.15	-1.28558	1.28558	2.4378	-2.4378	0.42869	-2.99886	0.00270996	0.0111084
cds3148	BHW77_16070	fumarate hydratase%2C class II	684.774	996.88	828.117	404.531	292.596	333.724	517.842	-1.283	1.283	2.43344	-2.43344	0.280707	-4.57059	4.86344e-06	6.60587e-05
cds500	BHW77_02515	50S ribosomal protein L17	12937.8	12507.1	12911.2	6570.35	4147.03	5061.31	9044.34	-1.28139	1.28139	2.43073	-2.43073	0.21778	-5.88387	4.00779e-09	1.96847e-07
cds5022	BHW77_25640	phosphonate metabolism transcriptional regulator PhnF	17.4095	14.7413	22.5138	9.07925	4.60781	8.52969	12.4736	-1.27749	1.27749	2.42417	-2.42417	0.425239	-3.00418	0.00266302	0.0109568
cds355	BHW77_01790	branched-chain amino acid ABC transporter ATP-binding protein	195.65	261.658	344.559	109.96	94.46	125.813	197.594	-1.27684	1.27684	2.42307	-2.42307	0.242751	-5.25986	1.44163e-07	3.57225e-06
cds493	BHW77_02480	50S ribosomal protein L15	14444.1	17509	19307.1	8680.77	5737.87	6792.83	11741.9	-1.2729	1.2729	2.41647	-2.41647	0.201019	-6.33224	2.41622e-10	1.87206e-08
cds4064	BHW77_20770	non-ribosomal peptide synthetase	66884.9	83014.7	93876.8	37691	29855.1	33369.2	58989.8	-1.2724	1.2724	2.41563	-2.41563	0.203845	-6.24199	4.32028e-10	3.08647e-08
cds482	BHW77_02425	50S ribosomal protein L29	3629.47	4472.14	5869.26	2595.66	1443.4	1760.32	3425.84	-1.26824	1.26824	2.40867	-2.40867	0.29924	-4.2382	2.25324e-05	0.00023082
cds1136	BHW77_05805	transcriptional repressor MprA	1910.07	826.434	787.005	644.627	347.889	478.729	848.183	-1.25987	1.25987	2.39474	-2.39474	0.365088	-3.45086	0.000558796	0.00310499
cds4518	BHW77_23090	translation elongation factor Ts	16534.9	13831.9	14950.2	7861.62	4856.63	6267.19	10509.8	-1.2551	1.2551	2.38684	-2.38684	0.237055	-5.29455	1.19308e-07	3.09583e-06
cds1213	BHW77_06200	tRNA (guanosine(37)-N1)-methyltransferase TrmD	24159.4	23050.8	24549.9	13945.7	6658.28	9518.07	17615.2	-1.25232	1.25232	2.38224	-2.38224	0.302711	-4.13703	3.51836e-05	0.000335434
cds4069	BHW77_20795	phosphopantetheinyl transferase	1914.22	1322.11	1640.57	1053.19	353.649	640.793	1231.14	-1.25145	1.25145	2.3808	-2.3808	0.338245	-3.69983	0.000215746	0.00146884
cds222	BHW77_01125	hypothetical protein	366.429	311.41	572.634	213.867	108.283	202.58	366.833	-1.25125	1.25125	2.38048	-2.38048	0.376775	-3.32096	0.000897086	0.00458205
cds2314	BHW77_11830	spermidine/putrescine ABC transporter substrate-binding protein PotD	7210.03	7366.04	6931.32	3935.35	2233.63	2873.44	4715.7	-1.24991	1.24991	2.37827	-2.37827	0.249068	-5.01836	5.21131e-07	1.0657e-05
cds5301	BHW77_27120	multifunctional fatty acid oxidation complex subunit alpha	292.646	385.116	252.546	122.066	138.234	132.21	248.678	-1.24538	1.24538	2.37081	-2.37081	0.372582	-3.34256	0.000830098	0.00431705
cds226	BHW77_01145	dipeptide ABC transporter ATP-binding protein	743.635	914.882	1805.02	605.283	338.674	520.311	1192.9	-1.24134	1.24134	2.36418	-2.36418	0.357206	-3.47515	0.000510576	0.00291114
cds4057	BHW77_20735	isochorismate synthase EntC	11419	4813.03	4723.99	3943.42	1959.47	2969.4	4713.99	-1.23996	1.23996	2.36192	-2.36192	0.372076	-3.33254	0.00086057	0.00442429
cds2523	BHW77_12875	ribose-phosphate pyrophosphokinase	15955.4	7623.09	6947.96	5496.98	2953.6	4483.42	7138.73	-1.23887	1.23887	2.36014	-2.36014	0.309334	-4.00496	6.2029e-05	0.000531498
cds554	BHW77_02820	malate dehydrogenase	7307.85	9763.35	9089.71	4397.38	3137.92	3564.34	7064.81	-1.23682	1.23682	2.35679	-2.35679	0.271231	-4.56004	5.11444e-06	6.84539e-05
cds5429	BHW77_27820	adenine permease PurP	3968.54	1567.18	2881.77	1672.6	654.308	1253.86	2422.4	-1.23297	1.23297	2.35051	-2.35051	0.423279	-2.91292	0.00358071	0.0138422
cds2143	BHW77_10970	urease accessory protein UreF	563.737	532.529	637.239	277.422	216.567	243.096	431.52	-1.23203	1.23203	2.34898	-2.34898	0.176674	-6.97347	3.09217e-12	3.95582e-10
cds3085	BHW77_15740	endopeptidase	3.3161	2.76399	3.91545	3.02642	0	1.06621	2.8009	-1.22823	1.22823	2.3428	-2.3428	0.963443	-1.27484	0.202367	0.335206
cds2758	BHW77_14095	zinc protease	1464.89	1294.47	1616.1	716.252	521.834	631.197	1637.99	-1.22664	1.22664	2.34022	-2.34022	0.294666	-4.16283	3.1433e-05	0.000305847
cds4067	BHW77_20785	outer membrane receptor protein	26396.1	15041.7	17250.5	13262.8	3629.8	8185.3	14619.8	-1.22662	1.22662	2.34019	-2.34019	0.409507	-2.99537	0.00274114	0.0112028
cds5033	BHW77_25695	hypothetical protein	95.3378	51.5945	81.2456	45.3963	28.7988	23.4567	39.8215	-1.221	1.221	2.33109	-2.33109	0.339692	-3.59444	0.000325085	0.00203124
cds732	BHW77_03730	hypothetical protein	1554.42	866.051	811.477	610.328	312.179	467.001	651.578	-1.2175	1.2175	2.32544	-2.32544	0.30919	-3.93772	8.22596e-05	0.000676398
cds3561	BHW77_18165	phage tail protein	4.97415	5.52799	1.95772	0	5.75976	0	3.30976	-1.21662	1.21662	2.32401	-2.32401	0.845934	-1.4382	0.150378	0.26582
cds4062	BHW77_20760	iron-enterobactin transporter ATP-binding protein	1095.14	1075.19	1161.91	640.592	292.596	501.119	935.887	-1.21512	1.21512	2.32161	-2.32161	0.271496	-4.47565	7.6178e-06	9.52398e-05
cds2500	BHW77_12760	alanine racemase	1575.15	2315.31	2527.42	773.754	1088.59	906.28	2208.96	-1.21297	1.21297	2.31814	-2.31814	0.402212	-3.01574	0.00256357	0.0106674
cds490	BHW77_02465	50S ribosomal protein L18	8836.57	9095.38	9450.91	5193.33	2714	3907.66	6639.23	-1.21251	1.21251	2.31741	-2.31741	0.236295	-5.13134	2.87692e-07	6.28122e-06
cds467	BHW77_02350	translation elongation factor G	73153.1	71290.8	74993.6	38270.1	25702.3	30763.4	50668.9	-1.21182	1.21182	2.31629	-2.31629	0.235889	-5.13723	2.78823e-07	6.18469e-06
cds499	BHW77_02510	DNA-directed RNA polymerase subunit alpha	45805.3	47860.4	48477.2	25601.5	15724.1	20097	33973.8	-1.21048	1.21048	2.31414	-2.31414	0.22595	-5.35727	8.44884e-08	2.34733e-06
cds483	BHW77_02430	30S ribosomal protein S17	9926.74	12550.4	16307.8	7337.04	4297.93	5147.67	9915.13	-1.20844	1.20844	2.31088	-2.31088	0.271312	-4.45406	8.42626e-06	0.000101745
cds1626	BHW77_08325	microcin C ABC transporter permease YejB	357.31	356.555	1741.4	351.064	331.762	384.902	410.033	-1.20062	1.20062	2.29839	-2.29839	0.386907	-3.10314	0.0019148	0.00842666
cds473	BHW77_02380	30S ribosomal protein S10	14168.9	11656.7	13009.1	8845.21	2788.87	5305.47	9964.22	-1.19688	1.19688	2.29244	-2.29244	0.373056	-3.20832	0.00133511	0.00633689
cds3533	BHW77_18025	helix-turn-helix transcriptional regulator	3529.16	2138.41	2024.29	1827.96	319.091	1211.22	2314.66	-1.19552	1.19552	2.29028	-2.29028	0.719347	-1.66196	0.0965218	0.188956
cds3910	BHW77_19965	Tol-Pal system beta propeller repeat protein TolB	12610.3	11101.1	10157.7	5562.56	4331.34	4918.43	7651.01	-1.19314	1.19314	2.2865	-2.2865	0.219778	-5.42884	5.67218e-08	1.72578e-06
cds4294	BHW77_21930	transcriptional regulator	143.421	105.953	84.1821	40.3522	55.2937	51.1781	76.6032	-1.19261	1.19261	2.28566	-2.28566	0.248276	-4.80357	1.5586e-06	2.49967e-05
cds4787	BHW77_24440	hypothetical protein	30.6739	16.584	15.6618	7.06164	5.75976	14.927	13.5148	-1.18976	1.18976	2.28114	-2.28114	0.42735	-2.78403	0.00536878	0.0192653
cds159	BHW77_00805	L-lactate permease	682.287	786.817	605.916	324.835	284.532	300.672	670.728	-1.189	1.189	2.27995	-2.27995	0.350604	-3.39131	0.000695606	0.00372231
cds835	BHW77_04250	oxidative damage protection protein	1062.81	860.523	766.449	467.077	332.914	379.571	586.598	-1.18887	1.18887	2.27974	-2.27974	0.234516	-5.06945	3.98965e-07	8.37675e-06
cds268	BHW77_01355	heme utilization carrier protein	4756.11	4867.39	5169.37	2665.26	1596.6	2229.45	3985.79	-1.18815	1.18815	2.27861	-2.27861	0.267292	-4.44516	8.78281e-06	0.000104576
cds718	BHW77_03655	NADPH-dependent ferric siderophore reductase	1619.91	964.634	897.617	577.037	406.639	544.834	797.259	-1.18781	1.18781	2.27807	-2.27807	0.26649	-4.45724	8.30204e-06	0.000100816
cds3320	BHW77_16945	hypothetical protein	101.97	74.6278	88.0976	60.5283	27.6468	27.7215	68.9919	-1.18115	1.18115	2.26757	-2.26757	0.258814	-4.56369	5.02629e-06	6.7603e-05
cds4922	BHW77_25120	30S ribosomal protein S18	6899.97	5722.39	6413.5	4167.38	1615.04	2627.14	4605.3	-1.17847	1.17847	2.26337	-2.26337	0.316169	-3.72735	0.000193505	0.00135085
cds1214	BHW77_06205	50S ribosomal protein L19	8467.66	8825.43	9655.5	5333.56	2882.18	3701.89	6763.73	-1.17701	1.17701	2.26107	-2.26107	0.273421	-4.30474	1.67184e-05	0.000177544
cds318	BHW77_01605	beta-ketoacyl-[acyl-carrier-protein] synthase II	164.976	213.749	237.863	86.7573	93.3081	92.7604	161.522	-1.17531	1.17531	2.25841	-2.25841	0.250156	-4.6983	2.62333e-06	3.86181e-05
cds5419	BHW77_27770	phosphate ABC transporter ATP-binding protein	1048.72	487.384	450.277	279.439	289.14	312.4	393.891	-1.17425	1.17425	2.25676	-2.25676	0.245532	-4.7825	1.73131e-06	2.71337e-05
cds2757	BHW77_14090	hypothetical protein	1615.77	979.375	1136.46	625.46	467.692	560.827	1471.86	-1.17379	1.17379	2.25603	-2.25603	0.333721	-3.51727	0.000436008	0.00255702
cds1402	BHW77_07165	PTS sugar transporter	22477.3	22471.3	18316.5	10943.5	7729.59	9390.12	13514.8	-1.1727	1.1727	2.25433	-2.25433	0.223806	-5.23981	1.60744e-07	3.8783e-06
cds2873	BHW77_14670	superoxide dismutase	238.759	142.806	100.823	65.5724	72.5729	76.7672	125.401	-1.17196	1.17196	2.25318	-2.25318	0.254135	-4.61157	3.99637e-06	5.62251e-05
cds1212	BHW77_06195	ribosome maturation factor RimM	18474.8	17726.4	18034.6	11292.6	5280.55	7506.13	13662	-1.17141	1.17141	2.25231	-2.25231	0.305236	-3.83771	0.000124186	0.000952576
cds4233	BHW77_21625	preprotein translocase subunit YajC	3990.09	2996.17	3033.49	1807.78	1184.21	1456.44	2197.77	-1.17127	1.17127	2.2521	-2.2521	0.205088	-5.71109	1.12256e-08	4.78696e-07
cds3702	BHW77_18885	thioredoxin-disulfide reductase	6745.77	3815.23	3543.48	2461.49	1663.42	2139.89	3567.11	-1.1708	1.1708	2.25137	-2.25137	0.270119	-4.33438	1.46169e-05	0.00015868
cds4688	BHW77_23940	hypothetical protein	12.4354	7.37065	8.80976	7.06164	2.3039	3.19863	6.02088	-1.17011	1.17011	2.25028	-2.25028	0.55392	-2.11241	0.0346512	0.0856702
cds4359	BHW77_22255	hypothetical protein	880.424	517.788	564.803	332.906	245.366	295.341	604.949	-1.16789	1.16789	2.24683	-2.24683	0.242566	-4.81474	1.47393e-06	2.42015e-05
cds354	BHW77_01785	high-affinity branched-chain amino acid ABC transporter ATP-binding protein LivG	256.169	253.366	396.439	154.347	96.7639	152.468	231.072	-1.16297	1.16297	2.23918	-2.23918	0.249309	-4.66478	3.0895e-06	4.46072e-05
cds4519	BHW77_23095	30S ribosomal protein S2	40712.6	32837.2	35987.9	21171.8	11805.2	15976.1	28004.7	-1.16193	1.16193	2.23757	-2.23757	0.258018	-4.5033	6.69077e-06	8.51989e-05
cds5409	BHW77_27720	glutamine--fructose-6-phosphate aminotransferase	13911.9	12011.4	12291.6	6610.7	4643.52	5848.17	8361.82	-1.15986	1.15986	2.23436	-2.23436	0.179822	-6.45006	1.11809e-10	9.92034e-09
cds267	BHW77_01350	hypothetical protein	4598.6	5129.05	5888.83	2900.32	1730.23	2361.66	4168.85	-1.15907	1.15907	2.23313	-2.23313	0.265364	-4.36784	1.25481e-05	0.000141449
cds5123	BHW77_26145	isocitrate lyase	610.991	1168.25	842.8	434.795	354.801	387.035	727.581	-1.1556	1.1556	2.22777	-2.22777	0.322426	-3.58408	0.000338269	0.00210024
cds3398	BHW77_17335	hypothetical protein	1639.81	1336.85	1458.5	720.287	633.573	645.058	921.199	-1.14959	1.14959	2.21851	-2.21851	0.139614	-8.23408	1.80939e-16	9.95347e-14
cds2249	BHW77_11505	hypothetical protein	2998.58	3371.15	3490.62	1835.02	1203.79	1406.33	2591.6	-1.14913	1.14913	2.21781	-2.21781	0.238949	-4.80913	1.51589e-06	2.44543e-05
cds5517	BHW77_28265	hypothetical protein	34.819	16.584	26.4293	15.1321	11.5195	8.52969	28.3387	-1.14823	1.14823	2.21641	-2.21641	0.358457	-3.20324	0.0013589	0.00642383
cds1632	BHW77_08355	fructuronate reductase	1613.28	1553.36	1403.69	852.441	539.113	670.647	987.191	-1.14786	1.14786	2.21584	-2.21584	0.32188	-3.5661	0.000362335	0.00221221
cds224	BHW77_01135	dipeptide ABC transporter permease DppC	544.669	471.722	913.278	334.924	202.743	334.79	621.273	-1.14419	1.14419	2.21022	-2.21022	0.342923	-3.33657	0.000848198	0.00436939
cds3365	BHW77_17170	hypothetical protein	605.188	453.295	400.355	272.378	182.008	206.845	311.777	-1.14105	1.14105	2.20542	-2.20542	0.262584	-4.34547	1.38978e-05	0.000153518
cds4208	BHW77_21500	protoheme IX farnesyltransferase	3209.15	5826.5	6733.59	2730.84	2260.13	2161.21	4303.63	-1.1405	1.1405	2.20457	-2.20457	0.252321	-4.52004	6.18285e-06	8.02167e-05
cds1807	BHW77_09230	putative colanic acid polymerase WcaD	606.846	434.868	694.992	451.945	91.0042	246.295	575.097	-1.13735	1.13735	2.19976	-2.19976	0.742877	-1.531	0.125769	0.232948
cds1024	BHW77_05220	HAAAP family serine/threonine permease	1652.25	996.88	826.16	615.372	458.477	506.45	838.875	-1.13707	1.13707	2.19934	-2.19934	0.226426	-5.02182	5.1185e-07	1.05063e-05
cds5226	BHW77_26720	stress adaptor protein CpxP	8498.33	5132.74	4642.74	2665.26	3044.61	2613.28	4074.37	-1.13479	1.13479	2.19586	-2.19586	0.193922	-5.85179	4.86305e-09	2.32623e-07
cds498	BHW77_02505	30S ribosomal protein S4	26507.2	26733.3	27260.3	15571.9	9513.97	11639.8	19334	-1.13217	1.13217	2.19188	-2.19188	0.210057	-5.38982	7.05271e-08	2.03125e-06
cds977	BHW77_04970	acetyl-CoA acetyltransferase	986.539	923.174	764.491	468.086	357.105	398.763	677.452	-1.12727	1.12727	2.18445	-2.18445	0.241407	-4.66958	3.01814e-06	4.39227e-05
cds3139	BHW77_16025	NAD(P) transhydrogenase subunit beta	7777.91	8221.04	8035.48	4080.62	3356.79	3575.01	5376.95	-1.12584	1.12584	2.18228	-2.18228	0.14303	-7.87134	3.50876e-15	1.18604e-12
cds489	BHW77_02460	50S ribosomal protein L6	17568.7	17014.2	16921.6	10204.1	5482.14	8000.85	12898.5	-1.12054	1.12054	2.17428	-2.17428	0.245482	-4.56465	5.00328e-06	6.74585e-05
cds1004	BHW77_05105	exodeoxyribonuclease V subunit alpha	1561.88	2001.13	2244.53	934.154	850.14	889.22	1439.13	-1.11885	1.11885	2.17174	-2.17174	0.206529	-5.41742	6.04661e-08	1.81762e-06
cds2189	BHW77_11200	hypothetical protein	227.982	94.8971	62.6472	71.6252	52.9898	53.3106	154.651	-1.11762	1.11762	2.16988	-2.16988	0.396378	-2.81957	0.00480881	0.0175652
cds1623	BHW77_08310	hypothetical protein	838.973	690.077	740.02	430.76	274.164	341.188	595.902	-1.11671	1.11671	2.16851	-2.16851	0.375292	-2.97556	0.00292451	0.0117706
cds2142	BHW77_10965	urease accessory protein UreE	392.129	351.027	345.538	180.576	152.058	169.528	270.492	-1.11557	1.11557	2.1668	-2.1668	0.173836	-6.41737	1.38648e-10	1.17339e-08
cds5356	BHW77_27425	TDP-D-fucosamine acetyltransferase	512.337	585.045	657.795	316.765	225.783	267.619	403.11	-1.11407	1.11407	2.16455	-2.16455	0.251475	-4.43014	9.41712e-06	0.000110691
cds4750	BHW77_24255	hypothetical protein	223.008	187.03	581.444	157.374	149.754	150.336	243.213	-1.11393	1.11393	2.16435	-2.16435	0.290741	-3.83136	0.000127436	0.000968987
cds3462	BHW77_17655	hypothetical protein	385.496	281.927	257.441	189.655	105.98	132.21	330.809	-1.1111	1.1111	2.1601	-2.1601	0.327812	-3.38944	0.00070035	0.00374405
cds266	BHW77_01345	ABC transporter permease	3488.53	3143.58	3419.17	1934.89	1148.5	1570.53	2739.49	-1.11065	1.11065	2.15942	-2.15942	0.264044	-4.20629	2.59594e-05	0.000258701
cds5250	BHW77_26840	formate dehydrogenase subunit beta	380.522	555.563	581.444	305.668	173.945	222.838	431.634	-1.10906	1.10906	2.15705	-2.15705	0.2633	-4.21214	2.52966e-05	0.000253012
cds492	BHW77_02475	50S ribosomal protein L30	2980.34	3436.57	3680.52	1960.11	1221.07	1499.09	2523.63	-1.10896	1.10896	2.15691	-2.15691	0.219348	-5.05572	4.2877e-07	8.93434e-06
cds110	BHW77_00560	xanthine permease XanP	4534.76	673.493	749.808	1336.67	755.68	672.779	1192.68	-1.10757	1.10757	2.15483	-2.15483	0.529749	-2.09075	0.0365502	0.0892422
cds1920	BHW77_09835	hypothetical protein	0.829024	0	3.91545	1.00881	1.15195	0	1.783	-1.10641	1.10641	2.15309	-2.15309	1.4645	-0.755489	0.449956	0.602144
cds3224	BHW77_16460	thioesterase	658.245	816.299	1020.95	506.421	274.164	377.439	728.871	-1.10637	1.10637	2.15303	-2.15303	0.276975	-3.99447	6.48382e-05	0.000552129
cds5325	BHW77_27240	hypothetical protein	387.983	240.467	192.836	138.206	108.283	135.409	200.448	-1.10545	1.10545	2.15166	-2.15166	0.268117	-4.12301	3.73955e-05	0.000351646
cds571	BHW77_02905	glutamate synthase	4504.09	6468.67	7546.05	3396.65	2453.66	2786.01	4894.58	-1.10037	1.10037	2.1441	-2.1441	0.265636	-4.14239	3.437e-05	0.000328816
cds357	BHW77_01800	sn-glycerol-3-phosphate ABC transporter substrate-binding protein	1094.31	1078.88	840.843	453.963	483.82	474.464	575.62	-1.09389	1.09389	2.13449	-2.13449	0.31082	-3.51937	0.000432575	0.0025423
cds494	BHW77_02485	preprotein translocase subunit SecY	39201.2	47666.9	53717	25954.6	18996.8	20915.9	33598.1	-1.09378	1.09378	2.13433	-2.13433	0.188251	-5.81023	6.23866e-09	2.90838e-07
cds1211	BHW77_06190	30S ribosomal protein S16	7401.53	7074.9	7188.76	4750.47	2204.84	3203.97	5623.11	-1.09246	1.09246	2.13238	-2.13238	0.290949	-3.75482	0.000173465	0.00124258
cds3171	BHW77_16185	endonuclease III	368.916	329.837	350.433	209.832	125.563	156.733	265.59	-1.09055	1.09055	2.12955	-2.12955	0.285753	-3.8164	0.000135415	0.00101765
cds359	BHW77_01810	glycerol-3-phosphate transporter	90.3637	105.032	73.4147	42.3698	38.0144	45.8471	59.2982	-1.09021	1.09021	2.12905	-2.12905	0.29422	-3.70543	0.000211032	0.00144569
cds5292	BHW77_27050	protein disulfide oxidoreductase DsbA	5482.34	4498.86	3948.73	2461.49	1888.05	2195.33	3028.91	-1.08969	1.08969	2.12828	-2.12828	0.183408	-5.94136	2.82669e-09	1.46695e-07
cds5148	BHW77_26290	DNA-directed RNA polymerase subunit beta'	50537.3	75614.6	90883.4	37089.8	33617.4	31328.5	50057.3	-1.08884	1.08884	2.12704	-2.12704	0.208665	-5.21814	1.80731e-07	4.24872e-06
cds3668	BHW77_18715	cell division protein MukB	6538.52	7661.79	8569.94	4005.97	3075.71	3633.65	5829.29	-1.08731	1.08731	2.12477	-2.12477	0.178355	-6.09631	1.08548e-09	6.72347e-08
cds3799	BHW77_19375	Fe2+-dependent dioxygenase	461.767	429.34	477.685	277.422	177.401	188.719	335.477	-1.0863	1.0863	2.12329	-2.12329	0.195825	-5.54731	2.90101e-08	1.00368e-06
cds1806	BHW77_09225	colanic acid biosynthesis glycosyltransferase WcaC	251.194	308.646	481.6	231.017	104.828	154.601	254.645	-1.0853	1.0853	2.12182	-2.12182	0.529546	-2.04949	0.0404139	0.0966963
cds2835	BHW77_14480	LysR family transcriptional regulator	678.971	725.088	636.26	393.434	278.772	293.208	600.971	-1.07926	1.07926	2.11295	-2.11295	0.384227	-2.80891	0.00497091	0.0180973
cds4691	BHW77_23955	threonine synthase	6842.77	8096.66	9560.55	4429.67	3457.01	3709.35	5380.88	-1.07904	1.07904	2.11264	-2.11264	0.218304	-4.94286	7.69855e-07	1.42113e-05
cds4142	BHW77_21165	hypothetical protein	14.9224	6.44932	2.93659	3.02642	4.60781	4.26485	7.82128	-1.07801	1.07801	2.11113	-2.11113	0.598501	-1.80119	0.0716734	0.150372
cds3170	BHW77_16180	electron transport complex subunit RsxE	547.985	484.62	454.192	278.43	176.249	250.56	363.922	-1.07496	1.07496	2.10666	-2.10666	0.252126	-4.26357	2.01183e-05	0.000211283
cds5357	BHW77_27430	glucose-1-phosphate thymidylyltransferase	909.44	1079.8	1152.12	539.711	442.349	512.848	750.12	-1.07072	1.07072	2.10047	-2.10047	0.222432	-4.81367	1.48186e-06	2.42015e-05
cds5101	BHW77_26035	hypothetical protein	655.758	489.227	555.015	327.862	193.528	287.877	539.904	-1.07042	1.07042	2.10005	-2.10005	0.409503	-2.61396	0.00895	0.0288424
cds1932	BHW77_09895	phage tail protein	3.3161	3.68532	1.95772	1.00881	2.3039	1.06621	1.97066	-1.06993	1.06993	2.09933	-2.09933	0.939388	-1.13896	0.25472	0.398978
cds4400	BHW77_22460	hypothetical protein	4.97415	0.921331	2.93659	2.01761	1.15195	1.06621	4.11565	-1.06935	1.06935	2.09848	-2.09848	0.952686	-1.12245	0.261669	0.406737
cds560	BHW77_02850	30S ribosomal protein S9	12292.8	9906.15	10797.8	7673.99	3040	5035.72	8358.66	-1.06692	1.06692	2.09495	-2.09495	0.295076	-3.61573	0.0002995	0.00190248
cds4061	BHW77_20755	iron-enterobactin transporter permease	680.629	579.517	574.592	310.712	237.302	329.459	509.642	-1.06354	1.06354	2.09006	-2.09006	0.21398	-4.97028	6.68567e-07	1.29045e-05
cds4923	BHW77_25125	primosomal replication protein N	8054.8	6416.15	7269.03	5141.88	2018.22	3291.39	5579.13	-1.05653	1.05653	2.07992	-2.07992	0.312424	-3.3817	0.000720382	0.00382511
cds1418	BHW77_07275	nucleoside permease	7732.31	6947.76	6801.13	4166.37	2627.6	3567.54	5222.55	-1.05174	1.05174	2.07303	-2.07303	0.232619	-4.5213	6.14608e-06	8.00224e-05
cds3867	BHW77_19715	hypothetical protein	70.4671	35.0106	35.239	25.2201	16.1273	26.6553	94.9379	-1.05048	1.05048	2.07122	-2.07122	0.383487	-2.73929	0.00615728	0.0214646
cds497	BHW77_02500	30S ribosomal protein S11	11542.5	12066.7	12479.5	7235.16	4808.25	5381.17	8630.5	-1.05032	1.05032	2.07098	-2.07098	0.184251	-5.70046	1.19482e-08	4.97931e-07
cds786	BHW77_04000	hypothetical protein	1740.95	977.532	906.426	721.296	404.335	625.866	938.568	-1.04923	1.04923	2.06942	-2.06942	0.33834	-3.10111	0.00192798	0.00846667
cds3798	BHW77_19370	catecholate siderophore receptor Fiu	2109.04	1347.91	1394.88	1240.83	449.261	654.654	1249.33	-1.04876	1.04876	2.06875	-2.06875	0.367059	-2.8572	0.00427395	0.0159939
cds1297	BHW77_06640	enhanced serine sensitivity protein SseB	1275.87	1239.19	1283.29	694.058	526.442	617.336	1030.77	-1.04701	1.04701	2.06625	-2.06625	0.24697	-4.23943	2.24084e-05	0.000229979
cds2983	BHW77_15230	DNA-binding transcriptional activator PspC	1353.8	1137.84	1558.35	482.209	943.448	545.9	969.26	-1.03925	1.03925	2.05516	-2.05516	0.269725	-3.853	0.000116681	0.000904028
cds2827	BHW77_14440	tellurite resistance methyltransferase TehB	631.717	574.911	556.973	309.703	254.581	294.274	454.719	-1.03798	1.03798	2.05335	-2.05335	0.188989	-5.49226	3.96816e-08	1.27654e-06
cds223	BHW77_01130	dipeptide ABC transporter permease DppB	672.339	543.585	1042.49	404.531	254.581	440.345	731.95	-1.03783	1.03783	2.05314	-2.05314	0.355933	-2.91581	0.00354765	0.0137337
cds4921	BHW77_25115	50S ribosomal protein L9	9658.13	8556.4	9695.63	6219.29	3160.96	4246.72	7154.97	-1.03421	1.03421	2.04799	-2.04799	0.243408	-4.24888	2.14842e-05	0.000222152
cds1527	BHW77_07825	NADH-quinone oxidoreductase subunit G	2983.66	4505.31	4486.12	2295.03	1548.22	2020.47	3449.79	-1.02995	1.02995	2.04195	-2.04195	0.269635	-3.81977	0.000133575	0.00100795
cds5152	BHW77_26310	50S ribosomal protein L1	22245.2	16230.2	17227	12991.4	5574.29	8729.07	15124.5	-1.02908	1.02908	2.04072	-2.04072	0.300086	-3.42927	0.000605203	0.003293
cds2833	BHW77_14470	glucan biosynthesis protein D	4771.04	2578.81	2256.28	1766.42	1348.94	1592.92	2127.27	-1.02883	1.02883	2.04037	-2.04037	0.257629	-3.99346	6.51172e-05	0.000553647
cds2910	BHW77_14865	hypothetical protein	12.4354	11.9773	5.87317	6.05283	5.75976	3.19863	10.3123	-1.02857	1.02857	2.04	-2.04	0.518222	-1.9848	0.0471663	0.109109
cds2282	BHW77_11670	50S ribosomal protein L32	11621.3	12770.6	14417.7	8034.13	4944.18	6067.81	9539.67	-1.02683	1.02683	2.03754	-2.03754	0.232639	-4.41384	1.01553e-05	0.000118608
cds707	BHW77_03600	NADPH-dependent 2%2C4-dienoyl-CoA reductase	154.199	160.312	133.125	83.7309	58.7495	76.7672	103.979	-1.02671	1.02671	2.03737	-2.03737	0.227074	-4.52148	6.14092e-06	8.00224e-05
cds468	BHW77_02355	translation elongation factor Tu	33290.3	42045.9	47236	22717.3	18207.7	19239.8	31272.1	-1.02661	1.02661	2.03724	-2.03724	0.200429	-5.12209	3.02172e-07	6.54428e-06
cds353	BHW77_01780	high-affinity branched-chain amino acid ABC transporter permease LivM	286.013	301.275	392.524	191.673	120.955	167.395	264.215	-1.02645	1.02645	2.037	-2.037	0.2452	-4.18615	2.83724e-05	0.000277716
cds265	BHW77_01340	heme ABC transporter ATP-binding protein	2418.26	2659.88	2629.22	1502.11	931.929	1362.62	2130.18	-1.02131	1.02131	2.02976	-2.02976	0.310399	-3.29031	0.00100078	0.00500936
cds4569	BHW77_23345	bifunctional aconitate hydratase 2/2-methylisocitrate dehydratase	13281	15381.6	16563.3	8221.77	6416.37	7721.5	14693.3	-1.01622	1.01622	2.02261	-2.02261	0.256988	-3.95434	7.6747e-05	0.00063678
cds5249	BHW77_26835	formate dehydrogenase-N subunit alpha	1704.47	1952.3	1837.32	1160.13	612.838	947.862	1682.92	-1.01338	1.01338	2.01864	-2.01864	0.275799	-3.67436	0.000238445	0.00156635
cds3736	BHW77_19060	PTS sugar transporter IIB	9.11927	10.1346	8.80976	5.04403	1.15195	7.46348	9.47455	-1.01318	1.01318	2.01835	-2.01835	0.525623	-1.92757	0.0539085	0.121239
cds1196	BHW77_06110	type III effector	317.516	265.343	303.447	193.691	97.9159	147.137	637.001	-1.01116	1.01116	2.01554	-2.01554	0.24131	-4.1903	2.78581e-05	0.000273168
cds2074	BHW77_10625	trifunctional transcriptional regulator/proline dehydrogenase/L-glutamate gamma-semialdehyde dehydrogenase	1057.01	1642.73	1751.18	830.247	582.887	797.526	1276.36	-1.00907	1.00907	2.01262	-2.01262	0.266816	-3.78191	0.000155629	0.00114301
cds5153	BHW77_26315	50S ribosomal protein L11	11849.2	7641.52	7870.05	6594.56	2680.59	4362.94	7281.76	-1.00441	1.00441	2.00612	-2.00612	0.327808	-3.06402	0.00218384	0.00940743
cds4065	BHW77_20775	hypothetical protein	1505.51	1528.49	1644.49	830.247	728.033	777.268	1217.51	-1.00194	1.00194	2.00269	-2.00269	0.176307	-5.68292	1.32414e-08	5.43588e-07
cds5417	BHW77_27760	phosphate ABC transporter permease subunit PstC	482.492	149.256	165.428	129.127	130.171	139.674	174.819	-1.00122	1.00122	2.00169	-2.00169	0.310315	-3.22647	0.00125328	0.00604762
cds207	BHW77_01045	bifunctional glyoxylate/hydroxypyruvate reductase B	5331.46	4895.03	4119.05	2690.49	2035.5	2442.69	3438.71	-1.00077	1.00077	2.00107	-2.00107	0.23741	-4.21537	2.49365e-05	0.000250721
cds694	BHW77_03535	altronate hydrolase	1784.06	1544.15	1695.39	946.26	777.567	787.93	963.407	-0.999814	0.999814	1.99974	-1.99974	0.201526	-4.96122	7.00514e-07	1.3288e-05
cds113	BHW77_00575	ATP-dependent DNA helicase RecG	2264.89	1949.54	1708.11	1182.32	751.072	1028.89	1377.17	-0.999329	0.999329	1.99907	-1.99907	0.282962	-3.53167	0.000412947	0.00245581
cds1941	BHW77_09940	superoxide dismutase	223.837	141.885	136.062	81.7133	74.8769	94.8928	116.116	-0.999206	0.999206	1.9989	-1.9989	0.225501	-4.43106	9.37717e-06	0.000110458
cds96	BHW77_00485	transposase	0.829024	1.84266	3.91545	1.00881	1.15195	1.06621	1.20147	-0.99611	0.99611	1.99461	-1.99461	1.13066	-0.880996	0.37832	0.532124
cds1526	BHW77_07820	NADH-quinone oxidoreductase subunit F	1360.43	2142.09	2010.58	1091.53	698.083	980.914	1596.73	-0.992266	0.992266	1.98931	-1.98931	0.274895	-3.60962	0.000306647	0.00193448
cds1468	BHW77_07530	3-ketoacyl-CoA thiolase	267.775	328.915	231.99	136.189	129.019	151.402	201.913	-0.992058	0.992058	1.98902	-1.98902	0.344005	-2.88385	0.00392851	0.0149317
cds321	BHW77_01620	hypothetical protein	87.8766	123.458	115.506	72.634	39.1664	52.2444	97.254	-0.986693	0.986693	1.98164	-1.98164	0.282407	-3.49387	0.000476075	0.00274517
cds273	BHW77_01380	hemin transporter	30051.3	37183.1	37797.8	21575.3	13530.8	17918.7	30564.2	-0.98605	0.98605	1.98075	-1.98075	0.199986	-4.9306	8.19774e-07	1.50177e-05
cds2772	BHW77_14165	biofilm-dependent modulation protein	234.614	67.2572	70.4781	57.5019	62.2054	69.3037	60.3899	-0.981405	0.981405	1.97439	-1.97439	0.444278	-2.20899	0.0271753	0.0706814
cds2255	BHW77_11535	dihydroorotase	3483.56	1285.26	1324.4	1442.59	599.015	1044.89	1509.67	-0.981188	0.981188	1.97409	-1.97409	0.462679	-2.12067	0.0339499	0.0844396
cds4962	BHW77_25335	miniconductance mechanosensitive channel MscM	1981.37	1721.97	1541.71	952.313	801.758	907.346	1201.09	-0.978704	0.978704	1.97069	-1.97069	0.18141	-5.395	6.85245e-08	1.99446e-06
cds4751	BHW77_24260	GTPase	1096.8	872.501	2217.12	682.962	696.931	744.216	1120.1	-0.978362	0.978362	1.97023	-1.97023	0.225346	-4.3416	1.4145e-05	0.000155313
cds2472	BHW77_12620	methyltransferase	1305.71	906.59	827.138	568.966	448.109	527.775	838.146	-0.976394	0.976394	1.96754	-1.96754	0.234664	-4.16081	3.17123e-05	0.000307671
cds559	BHW77_02845	50S ribosomal protein L13	15743.2	11729.5	13016.9	10425	3771.49	6389.8	10916.5	-0.975811	0.975811	1.96675	-1.96675	0.329247	-2.96376	0.00303902	0.0120868
cds3329	BHW77_16990	MltA-interacting protein MipA	3711.54	2592.63	2421.7	1970.2	1147.34	1318.9	2162.91	-0.975771	0.975771	1.96669	-1.96669	0.271287	-3.59682	0.000322128	0.00201826
cds1528	BHW77_07830	NADH-quinone oxidoreductase subunit H	761.873	1394.9	1446.76	692.041	519.53	621.601	1072.42	-0.974359	0.974359	1.96477	-1.96477	0.259564	-3.75383	0.000174156	0.00124258
cds2294	BHW77_11730	PTS glucose transporter subunit IIBC	16925.4	20246.3	17056.7	11630.5	6697.45	9431.71	13190.8	-0.966019	0.966019	1.95344	-1.95344	0.285052	-3.38892	0.000701676	0.00374749
cds1128	BHW77_05740	alanine--tRNA ligase	23716.7	19769	19593.9	12787.6	8500.25	11031	15712.5	-0.964772	0.964772	1.95175	-1.95175	0.234041	-4.12223	3.75225e-05	0.000352238
cds1484	BHW77_07610	hypothetical protein	484.979	534.372	514.881	292.554	243.062	250.56	403.647	-0.963762	0.963762	1.95039	-1.95039	0.215701	-4.46806	7.89339e-06	9.75765e-05
cds4143	BHW77_21170	hypothetical protein	15.7515	8.29198	6.85203	5.04403	5.75976	5.33106	9.34113	-0.963507	0.963507	1.95004	-1.95004	0.519865	-1.85338	0.0638279	0.138344
cds5428	BHW77_27815	6-phosphogluconate phosphatase	892.859	519.631	499.22	419.663	228.086	332.658	429.524	-0.96308	0.96308	1.94947	-1.94947	0.313843	-3.06867	0.00215016	0.00926963
cds488	BHW77_02455	30S ribosomal protein S8	14852	13131.7	13188.2	9122.63	4979.89	7065.78	10690.3	-0.959693	0.959693	1.9449	-1.9449	0.238009	-4.03216	5.52656e-05	0.000481801
cds1364	BHW77_06975	malic enzyme	4189.06	5908.5	5412.13	2683.42	2497.43	2799.87	4129.8	-0.958488	0.958488	1.94327	-1.94327	0.212647	-4.5074	6.56253e-06	8.41503e-05
cds4441	BHW77_22670	acyl-CoA dehydrogenase	945.088	1300	947.538	513.482	586.343	548.033	774.376	-0.954298	0.954298	1.93764	-1.93764	0.24487	-3.89717	9.73238e-05	0.000782717
cds4710	BHW77_24050	DNA repair protein RadA	2018.67	1434.51	1392.92	1003.76	668.132	832.711	1190.72	-0.952052	0.952052	1.93462	-1.93462	0.226448	-4.20429	2.619e-05	0.000260056
cds4226	BHW77_21590	nucleoside-specific channel-forming protein Tsx	2147.17	2156.84	1811.87	1365.92	714.21	1087.54	1601.62	-0.948816	0.948816	1.93029	-1.93029	0.27421	-3.46018	0.000539811	0.00302702
cds1813	BHW77_09260	colanic acid biosynthesis glycosyltransferase WcaI	504.876	422.891	654.859	444.883	94.46	280.414	555.492	-0.948612	0.948612	1.93001	-1.93001	0.752989	-1.2598	0.207743	0.342257
cds4812	BHW77_24565	DEAD/DEAH box helicase	5338.09	6753.36	7385.51	3688.19	3037.7	3364.96	5556.07	-0.948574	0.948574	1.92996	-1.92996	0.18946	-5.00672	5.53664e-07	1.11617e-05
cds4692	BHW77_23960	homoserine kinase	4357.35	4651.8	5622.58	2832.73	2261.28	2499.2	3391.3	-0.946176	0.946176	1.92676	-1.92676	0.21716	-4.35704	1.31834e-05	0.000147296
cds3014	BHW77_15385	orotidine 5'-phosphate decarboxylase	860.527	443.16	420.911	453.963	179.704	262.288	430.231	-0.944163	0.944163	1.92407	-1.92407	0.339754	-2.77896	0.00545337	0.0194925
cds269	BHW77_01360	putative heme utilization radical SAM enzyme HutW	12018.4	9586.45	9443.08	6935.54	3704.68	5498.45	8292.57	-0.943922	0.943922	1.92375	-1.92375	0.280509	-3.36503	0.000765362	0.0040251
cds1279	BHW77_06550	bifunctional 3-phenylpropionate/cinnamic acid dioxygenase ferredoxin subunit	8.29024	12.8986	9.78862	6.05283	3.45585	6.39727	8.84572	-0.943174	0.943174	1.92275	-1.92275	0.522396	-1.80548	0.0709999	0.149312
cds4665	BHW77_23825	signal peptidase II	1527.06	1746.84	2131.96	955.339	944.6	911.611	1297.26	-0.942505	0.942505	1.92186	-1.92186	0.121714	-7.74358	9.66576e-15	2.43182e-12
cds525	BHW77_02675	DUF2556 domain-containing protein	22.3837	7.37065	12.7252	11.0969	4.60781	6.39727	11.5104	-0.939697	0.939697	1.91813	-1.91813	0.485884	-1.934	0.0531136	0.119647
cds2104	BHW77_10775	acyl carrier protein	8.29024	10.1346	12.7252	4.03522	8.06366	4.26485	8.4009	-0.937692	0.937692	1.91546	-1.91546	0.510745	-1.83593	0.066368	0.142336
cds2281	BHW77_11665	hypothetical protein	20344.3	19166.5	21569.2	13191.1	8325.15	10408.4	15568.3	-0.935981	0.935981	1.91319	-1.91319	0.214936	-4.3547	1.33251e-05	0.000148383
cds5509	BHW77_28225	plasmid SOS inhibition protein B	280.21	327.994	396.439	158.383	214.263	153.534	305.447	-0.934289	0.934289	1.91095	-1.91095	0.140759	-6.63751	3.19036e-11	3.07897e-09
cds3664	BHW77_18695	aromatic amino acid aminotransferase	13605.9	13854.1	12343.5	7910.05	5872.65	7052.99	11380.6	-0.933807	0.933807	1.91031	-1.91031	0.238842	-3.90972	9.24029e-05	0.000754095
cds5443	BHW77_27890	50S ribosomal protein L34	3859.11	2291.35	2401.15	2065.03	1025.24	1393.54	2045.94	-0.931316	0.931316	1.90701	-1.90701	0.275189	-3.38428	0.000713651	0.00379916
cds3820	BHW77_19480	molybdopterin synthase sulfur carrier subunit	308.397	216.513	215.35	137.198	129.019	122.614	180.886	-0.931063	0.931063	1.90668	-1.90668	0.183462	-5.07495	3.87597e-07	8.16924e-06
cds472	BHW77_02375	hypothetical protein	620.939	466.194	631.366	390.408	237.302	274.016	450.251	-0.928882	0.928882	1.9038	-1.9038	0.221108	-4.20103	2.65698e-05	0.000262878
cds2286	BHW77_11690	3-oxoacyl-ACP reductase	15105.7	17758.7	19561.6	9961.96	8533.66	9070.26	12049.9	-0.927354	0.927354	1.90178	-1.90178	0.191277	-4.84823	1.24569e-06	2.10848e-05
cds3198	BHW77_16320	transcriptional repressor PurR	4048.13	1323.03	1228.47	1640.32	714.21	1116.32	1690.64	-0.927086	0.927086	1.90143	-1.90143	0.42391	-2.18699	0.0287434	0.0736801
cds317	BHW77_01600	3-hydroxy-fatty acyl-ACP dehydratase	87.0476	125.301	118.442	55.4843	55.2937	62.9065	98.7189	-0.926345	0.926345	1.90045	-1.90045	0.240222	-3.85621	0.000115159	0.000896026
cds4035	BHW77_20625	citrate lyase holo-ACP synthase	1.65805	8.29198	12.7252	6.05283	2.3039	3.19863	6.73508	-0.923984	0.923984	1.89735	-1.89735	0.681045	-1.35671	0.174872	0.298858
cds2486	BHW77_12690	hypothetical protein	982.394	973.847	1024.87	656.733	427.374	486.192	855.52	-0.923875	0.923875	1.8972	-1.8972	0.206625	-4.47127	7.77577e-06	9.66816e-05
cds5400	BHW77_27675	F0F1 ATP synthase subunit A	9555.34	6351.66	6333.24	5153.99	2637.97	3933.25	5568.71	-0.923497	0.923497	1.89671	-1.89671	0.27938	-3.30553	0.000947985	0.00479308
cds4174	BHW77_21325	aminoglycoside/multidrug transporter permease	12636.8	14611.4	16516.3	8537.52	6697.45	7866.51	10635.3	-0.921694	0.921694	1.89434	-1.89434	0.170331	-5.41119	6.26083e-08	1.87178e-06
cds316	BHW77_01595	3-oxoacyl-ACP reductase	120.209	167.682	197.73	99.8718	61.0534	94.8928	140.149	-0.920893	0.920893	1.89329	-1.89329	0.328627	-2.80225	0.00507482	0.018439
cds4663	BHW77_23815	4-hydroxy-3-methylbut-2-enyl diphosphate reductase	1802.3	1741.32	1654.28	1010.82	828.253	911.611	1366.27	-0.917854	0.917854	1.8893	-1.8893	0.165303	-5.55255	2.81533e-08	9.80197e-07
cds1296	BHW77_06635	aminopeptidase PepB	3300.35	3361.02	3602.21	2010.55	1691.06	1751.79	2753.48	-0.912202	0.912202	1.88192	-1.88192	0.234351	-3.89245	9.92356e-05	0.000791834
cds2440	BHW77_12460	lipoprotein bor	336.584	35.9319	32.3024	64.5636	95.612	55.443	83.0976	-0.911528	0.911528	1.88104	-1.88104	0.667874	-1.36482	0.17231	0.295104
cds35	BHW77_00180	DNA-binding response regulator	188.189	88.4478	61.6683	101.889	27.6468	50.1119	92.0756	-0.910765	0.910765	1.88004	-1.88004	0.396771	-2.29544	0.0217078	0.0592041
cds3740	BHW77_19080	putrescine ABC transporter permease PotI	364.771	669.808	657.795	215.884	359.409	325.194	503.386	-0.910458	0.910458	1.87964	-1.87964	0.342311	-2.65974	0.00782012	0.0258251
cds4924	BHW77_25130	30S ribosomal protein S6	15777.2	12388.2	13963.5	10831.5	4542.14	7050.86	11551.6	-0.909677	0.909677	1.87862	-1.87862	0.302106	-3.01112	0.00260284	0.0107623
cds843	BHW77_04290	YggW family oxidoreductase	1217.01	962.791	861.399	605.283	438.894	576.82	753.992	-0.907582	0.907582	1.8759	-1.8759	0.236794	-3.83278	0.000126702	0.000965358
cds3140	BHW77_16030	NAD(P) transhydrogenase subunit alpha	10156.4	8006.37	7099.69	5150.96	3852.13	4467.43	6123.82	-0.907157	0.907157	1.87535	-1.87535	0.162111	-5.59589	2.19489e-08	8.1034e-07
cds3767	BHW77_19215	c-di-GMP phosphodiesterase	171.608	58.9652	70.4781	65.5724	48.382	46.9133	105.675	-0.906875	0.906875	1.87498	-1.87498	0.350804	-2.58513	0.00973421	0.0308811
cds466	BHW77_02345	30S ribosomal protein S7	16125.4	11375.7	10668.6	8431.6	5137.7	6812.02	9320.85	-0.905152	0.905152	1.87274	-1.87274	0.253647	-3.56855	0.000358957	0.00219646
cds4204	BHW77_21480	cytochrome o ubiquinol oxidase subunit II	4941.81	4332.1	3712.82	3082.91	1458.37	2405.37	4141.31	-0.902581	0.902581	1.86941	-1.86941	0.413755	-2.18144	0.0291508	0.0745855
cds3168	BHW77_16170	electron transport complex subunit RsxD	693.893	546.349	547.184	387.381	253.429	315.599	455.316	-0.9014	0.9014	1.86788	-1.86788	0.220261	-4.09241	4.26914e-05	0.000388817
cds2984	BHW77_15235	phage shock protein B	730.37	611.764	801.688	317.774	543.721	287.877	550.61	-0.900445	0.900445	1.86664	-1.86664	0.258098	-3.48877	0.000485241	0.00278634
cds5358	BHW77_27435	dTDP-glucose 4%2C6-dehydratase	1151.51	1199.57	1289.16	704.146	565.608	680.243	914.804	-0.900051	0.900051	1.86613	-1.86613	0.200707	-4.4844	7.31177e-06	9.22524e-05
cds4624	BHW77_23620	DNA-binding transcriptional regulator AraC	717.935	578.596	565.782	346.02	344.434	308.135	467.647	-0.899734	0.899734	1.86572	-1.86572	0.195659	-4.59849	4.2557e-06	5.92674e-05
cds1137	BHW77_05810	L-valine transporter subunit YgaH	567.053	322.466	358.264	305.668	141.69	221.772	345.412	-0.898208	0.898208	1.86375	-1.86375	0.328994	-2.73017	0.00633023	0.0219302
cds3357	BHW77_17130	hypothetical protein	1049.54	742.593	711.633	614.363	291.444	438.213	668.435	-0.896885	0.896885	1.86204	-1.86204	0.272636	-3.28968	0.00100303	0.00501151
cds442	BHW77_02225	peptidylprolyl isomerase A	2914.02	1483.34	1330.27	1184.34	831.709	1061.95	1346.49	-0.896058	0.896058	1.86097	-1.86097	0.254003	-3.52775	0.000419114	0.00248443
cds4	BHW77_00025	hypothetical protein	13.2644	11.056	15.6618	5.04403	5.75976	10.6621	10.3253	-0.894575	0.894575	1.85906	-1.85906	0.448044	-1.99663	0.0458659	0.106775
cds4178	BHW77_21345	hypothetical protein	1037.94	950.814	800.709	555.852	472.3	474.464	1097.28	-0.892496	0.892496	1.85639	-1.85639	0.307029	-2.90688	0.00365051	0.014043
cds4755	BHW77_24280	restriction endonuclease subunit M	471.715	388.802	383.714	274.395	177.401	221.772	334.426	-0.883358	0.883358	1.84466	-1.84466	0.167584	-5.27114	1.35576e-07	3.41514e-06
cds421	BHW77_02120	DNA utilization protein HofP	14.9224	7.37065	8.80976	7.06164	2.3039	7.46348	8.19357	-0.880886	0.880886	1.84151	-1.84151	0.500801	-1.75896	0.078585	0.161124
cds2875	BHW77_14680	phage tail protein	36.4771	45.1452	33.2813	12.1057	27.6468	23.4567	28.5893	-0.878262	0.878262	1.83816	-1.83816	0.296501	-2.96209	0.00305563	0.0121015
cds2565	BHW77_13110	hypothetical protein	4291.03	4261.16	3912.51	2718.73	1771.7	2291.29	3378.65	-0.87797	0.87797	1.83779	-1.83779	0.225388	-3.89537	9.80495e-05	0.00078511
cds3218	BHW77_16430	bifunctional cysteine desulfurase/selenocysteine lyase	8462.68	12394.7	13423.1	5633.17	7195.09	5859.9	8357.73	-0.875263	0.875263	1.83434	-1.83434	0.163433	-5.35547	8.53322e-08	2.35886e-06
cds2182	BHW77_11165	hypothetical protein	420.315	98.5824	124.315	117.021	93.3081	140.74	164.951	-0.87505	0.87505	1.83407	-1.83407	0.415931	-2.10383	0.0353931	0.0869631
cds3681	BHW77_18780	30S ribosomal protein S1	80543	72805.4	72799.9	50940.7	31464.4	40993.7	58733	-0.873933	0.873933	1.83265	-1.83265	0.247292	-3.53402	0.000409291	0.00244199
cds834	BHW77_04245	murein transglycosylase C	1153.17	826.434	824.202	585.107	423.918	522.444	731.775	-0.872371	0.872371	1.83067	-1.83067	0.303361	-2.87568	0.00403158	0.0152529
cds4916	BHW77_25090	peptidylprolyl isomerase	2599.82	2180.79	2266.07	1404.26	1064.4	1382.88	1940.12	-0.871285	0.871285	1.82929	-1.82929	0.175596	-4.96188	6.98135e-07	1.3288e-05
cds4601	BHW77_23505	UDP-N-acetylmuramoyl-tripeptide--D-alanyl-D-alanine ligase	4092.89	5248.82	5550.15	2814.57	2505.49	2821.2	3508.51	-0.870997	0.870997	1.82893	-1.82893	0.16034	-5.43217	5.56716e-08	1.71089e-06
cds5149	BHW77_26295	DNA-directed RNA polymerase subunit beta	43523	54924.2	59528.5	32417	24255.5	29735.6	39112.8	-0.870446	0.870446	1.82823	-1.82823	0.199963	-4.35304	1.34264e-05	0.00014921
cds3219	BHW77_16435	FeS cluster assembly protein SufD	8512.42	10996.1	10884.9	5127.76	6227.45	5291.61	7306.47	-0.868543	0.868543	1.82582	-1.82582	0.134481	-6.45849	1.05754e-10	9.53695e-09
cds2085	BHW77_10680	poly-beta-1%2C6 N-acetyl-D-glucosamine synthase	63.8349	56.2012	70.4781	44.3875	27.6468	31.9863	212.714	-0.868246	0.868246	1.82544	-1.82544	0.370839	-2.3413	0.0192166	0.0537695
cds1090	BHW77_05550	DNA mismatch repair protein MutS	1943.23	1446.49	1447.74	988.63	763.744	897.75	1249.58	-0.868068	0.868068	1.82522	-1.82522	0.163126	-5.32145	1.02944e-07	2.77597e-06
cds4517	BHW77_23085	UMP kinase	3103.87	2045.36	1991.98	1467.81	1077.07	1367.95	1954.14	-0.867937	0.867937	1.82505	-1.82505	0.200862	-4.32105	1.55288e-05	0.000166843
cds3321	BHW77_16950	alcohol dehydrogenase	68.809	73.7065	77.3301	54.4755	33.4066	31.9863	56.2757	-0.867537	0.867537	1.82455	-1.82455	0.285523	-3.03841	0.00237827	0.0100792
cds5355	BHW77_27420	dTDP-4-amino-4%2C6-dideoxygalactose transaminase	798.35	1033.73	1076.75	542.738	537.961	512.848	744.253	-0.867525	0.867525	1.82453	-1.82453	0.155717	-5.57118	2.53027e-08	8.98e-07
cds323	BHW77_01630	acyltransferase	229.64	221.119	252.546	171.497	87.5483	125.813	209.563	-0.865843	0.865843	1.8224	-1.8224	0.249792	-3.46625	0.000527771	0.00297771
cds1003	BHW77_05100	exodeoxyribonuclease V subunit beta	3574.75	3672.43	3703.04	2227.44	1704.89	2078.05	2836.22	-0.865219	0.865219	1.82162	-1.82162	0.179728	-4.81404	1.47909e-06	2.42015e-05
cds1573	BHW77_08055	2Fe-2S ferredoxin	266.117	190.716	213.392	136.189	102.524	129.012	169.171	-0.865146	0.865146	1.82152	-1.82152	0.203177	-4.2581	2.06176e-05	0.000215622
cds1143	BHW77_05840	class 1b ribonucleoside-diphosphate reductase subunit beta	8536.46	9275.96	8112.81	4153.25	5214.88	4902.44	6332.23	-0.861407	0.861407	1.81681	-1.81681	0.158878	-5.42179	5.90036e-08	1.7834e-06
cds5228	BHW77_26730	two-component system sensor histidine kinase CpxA	9094.4	6484.33	6019.02	4005.97	3867.1	4031.35	4606.08	-0.859534	0.859534	1.81445	-1.81445	0.1341	-6.40967	1.45837e-10	1.21553e-08
cds3859	BHW77_19675	hypothetical protein	4.97415	3.68532	2.93659	1.00881	3.45585	2.13242	2.56566	-0.857026	0.857026	1.8113	-1.8113	0.818758	-1.04674	0.29522	0.442508
cds3373	BHW77_17210	DUF2627 domain-containing protein	1463.23	2265.55	3061.88	1418.38	1029.84	1301.84	1934.52	-0.856263	0.856263	1.81034	-1.81034	0.27352	-3.13053	0.00174489	0.00782286
cds5537	BHW77_28365	hypothetical protein	186.53	184.266	138.998	90.7925	94.46	97.0252	146.552	-0.855925	0.855925	1.80992	-1.80992	0.181052	-4.72752	2.27278e-06	3.41601e-05
cds3646	BHW77_18605	dihydroorotate dehydrogenase (quinone)	1515.46	504.889	458.107	725.331	188.92	457.405	670.271	-0.853378	0.853378	1.80673	-1.80673	0.525421	-1.62418	0.104337	0.20146
cds4760	BHW77_24305	DUF1127 domain-containing protein	4.14512	7.37065	1.95772	3.02642	2.3039	2.13242	3.37426	-0.853315	0.853315	1.80665	-1.80665	0.778652	-1.09589	0.273128	0.418627
cds1326	BHW77_06785	uracil phosphoribosyltransferase	1837.95	1278.81	1393.9	1130.87	607.078	762.341	1020.28	-0.850965	0.850965	1.80371	-1.80371	0.29442	-2.89031	0.00384865	0.0146922
cds486	BHW77_02445	50S ribosomal protein L5	22503.9	20904.1	20270.3	15385.3	8077.48	11845.6	17616.8	-0.850753	0.850753	1.80344	-1.80344	0.252855	-3.36459	0.00076657	0.00402715
cds4244	BHW77_21680	exonuclease subunit SbcC	1134.11	1072.43	1077.73	681.953	516.074	622.667	840.952	-0.850563	0.850563	1.8032	-1.8032	0.190972	-4.45386	8.43408e-06	0.000101745
cds1483	BHW77_07605	elongation factor P hydroxylase	823.221	812.614	842.8	538.702	353.649	481.928	668.114	-0.85002	0.85002	1.80253	-1.80253	0.226421	-3.75415	0.000173929	0.00124258
cds3417	BHW77_17430	crossover junction endodeoxyribonuclease RuvC	1254.31	1195.89	1180.51	764.675	578.28	680.243	930.408	-0.843009	0.843009	1.79379	-1.79379	0.165374	-5.0976	3.43995e-07	7.33457e-06
cds128	BHW77_00650	50S ribosomal protein L28	12073.1	6658.46	6549.57	6336.31	3133.31	4627.36	6416.84	-0.842641	0.842641	1.79333	-1.79333	0.290498	-2.90068	0.00372355	0.014284
cds2144	BHW77_10975	urease accessory protein UreG	638.349	677.178	774.28	434.795	351.345	378.505	587.004	-0.841898	0.841898	1.79241	-1.79241	0.156908	-5.36557	8.0696e-08	2.27646e-06
cds158	BHW77_00800	transcriptional regulator LldR	320.003	437.632	355.327	192.682	218.871	210.044	317.858	-0.840458	0.840458	1.79062	-1.79062	0.29464	-2.85249	0.00433782	0.0162108
cds2171	BHW77_11110	chemical-damaging agent resistance protein C	12179.2	14551.5	16710.2	9092.37	7350.6	7819.59	11189.7	-0.840247	0.840247	1.79036	-1.79036	0.177637	-4.73012	2.24383e-06	3.39101e-05
cds1140	BHW77_05825	glycine betaine ABC transporter substrate-binding protein	1886.86	1657.47	1740.42	1007.8	936.537	1007.57	1465.3	-0.840181	0.840181	1.79027	-1.79027	0.334455	-2.51209	0.012002	0.0368225
cds4368	BHW77_22300	50S ribosomal protein L36	24.0417	16.584	18.5984	12.1057	11.5195	9.5959	14.3924	-0.840054	0.840054	1.79012	-1.79012	0.395106	-2.12615	0.0334909	0.0835526
cds3529	BHW77_18005	flagellar biosynthetic protein FliO	10.7773	10.1346	15.6618	8.07045	4.60781	7.46348	11.3405	-0.837096	0.837096	1.78645	-1.78645	0.457868	-1.82825	0.0675122	0.143948
cds3254	BHW77_16615	phenylalanine--tRNA ligase subunit alpha	3854.96	2782.42	2828.91	2257.71	1337.42	1720.87	2411.31	-0.832328	0.832328	1.78056	-1.78056	0.247932	-3.35709	0.000787684	0.00411887
cds3826	BHW77_19510	dethiobiotin synthase	2191.94	2363.21	2408.98	1459.74	1074.77	1379.68	1881.73	-0.830991	0.830991	1.77891	-1.77891	0.235711	-3.52547	0.00042274	0.00250059
cds2158	BHW77_11045	cytochrome O ubiquinol oxidase	140.934	149.256	150.745	68.5988	71.421	107.687	115.065	-0.83078	0.83078	1.77865	-1.77865	0.178481	-4.65471	3.24434e-06	4.64769e-05
cds912	BHW77_04640	lysine--tRNA ligase	9464.97	8476.25	7833.83	5529.26	3846.37	5125.28	6587.62	-0.829791	0.829791	1.77743	-1.77743	0.245203	-3.3841	0.000714112	0.00379916
cds1182	BHW77_06040	hypothetical protein	126.012	81.9985	73.4147	45.3963	55.2937	58.6416	169.665	-0.829336	0.829336	1.77687	-1.77687	0.239703	-3.45984	0.000540488	0.00302773
cds4367	BHW77_22295	50S ribosomal protein L31	111.918	99.5038	101.802	73.6428	44.9261	57.5754	72.3554	-0.827171	0.827171	1.7742	-1.7742	0.308795	-2.6787	0.00739076	0.0247714
cds2418	BHW77_12350	lysogenization regulator HflD	1397.74	793.266	709.675	701.12	384.752	552.298	832.322	-0.82415	0.82415	1.77049	-1.77049	0.26665	-3.09076	0.00199646	0.00871628
cds484	BHW77_02435	50S ribosomal protein L14	22554.4	19504.6	19541	15160.3	8061.36	11611	16393.7	-0.822453	0.822453	1.76841	-1.76841	0.251176	-3.2744	0.00105885	0.00523806
cds532	BHW77_02710	acetyl-CoA carboxylase biotin carboxylase subunit	8307.65	6287.16	6237.31	4893.72	2905.22	4002.56	4975.22	-0.81979	0.81979	1.76515	-1.76515	0.279574	-2.93229	0.00336476	0.0131317
cds3327	BHW77_16980	D-hexose-6-phosphate mutarotase	3058.27	3715.73	3229.27	2202.22	1504.45	1962.9	2903.04	-0.818951	0.818951	1.76412	-1.76412	0.225433	-3.63279	0.000280368	0.00179965
cds4600	BHW77_23500	phospho-N-acetylmuramoyl-pentapeptide-transferase	2183.65	2778.73	3112.78	1595.93	1515.97	1470.31	1904.8	-0.817083	0.817083	1.76184	-1.76184	0.147808	-5.52801	3.23886e-08	1.10756e-06
cds844	BHW77_04295	non-canonical purine NTP pyrophosphatase%2C RdgB/HAM1 family	960.01	628.348	550.12	467.077	304.115	444.61	535.403	-0.814607	0.814607	1.75882	-1.75882	0.306979	-2.65362	0.0079633	0.0261842
cds2138	BHW77_10945	urease accessory protein UreD	931.823	530.687	518.797	488.262	263.797	374.24	556.045	-0.81455	0.81455	1.75875	-1.75875	0.273168	-2.98186	0.00286501	0.01158
cds1756	BHW77_08975	heavy metal resistance protein	1173.9	740.75	722.4	535.676	456.173	508.583	632.634	-0.81389	0.81389	1.75794	-1.75794	0.219787	-3.70308	0.000212994	0.001453
cds1105	BHW77_05625	formate hydrogenlyase	90.3637	94.8971	100.823	59.5195	42.6222	59.7078	79.8205	-0.813468	0.813468	1.75743	-1.75743	0.194082	-4.19136	2.77292e-05	0.00027239
cds4199	BHW77_21455	trigger factor	17091.2	13598.8	13532.8	10710.5	5907.21	8552.08	12067.8	-0.81307	0.81307	1.75695	-1.75695	0.304313	-2.67182	0.00754401	0.025136
cds4599	BHW77_23495	UDP-N-acetylmuramoyl-L-alanine--D-glutamate ligase	2943.87	4181	4769.02	2325.3	2204.84	2239.04	2993.54	-0.812918	0.812918	1.75676	-1.75676	0.168881	-4.81356	1.48262e-06	2.42015e-05
cds5168	BHW77_26430	NAD(P)(+) transhydrogenase	3583.87	3700.99	3091.25	2305.12	1581.63	2020.47	3171.74	-0.812666	0.812666	1.75645	-1.75645	0.393325	-2.06614	0.0388149	0.0934446
cds2839	BHW77_14500	cytochrome B	1163.12	968.319	968.095	713.226	441.197	609.873	948.355	-0.812531	0.812531	1.75629	-1.75629	0.254958	-3.18692	0.00143797	0.0067093
cds485	BHW77_02440	50S ribosomal protein L24	13720.4	11866.7	11534.9	9359.7	4701.11	7093.5	10260.9	-0.811265	0.811265	1.75475	-1.75475	0.255498	-3.17523	0.00149717	0.00691516
cds5420	BHW77_27775	phosphate transport system regulatory protein PhoU	1042.91	720.481	810.498	460.015	532.202	477.663	589.334	-0.809484	0.809484	1.75258	-1.75258	0.163582	-4.94849	7.47917e-07	1.39468e-05
cds541	BHW77_02755	rod shape-determining protein MreC	1598.36	1116.65	981.799	911.96	483.82	713.295	903.115	-0.809419	0.809419	1.75251	-1.75251	0.281824	-2.87207	0.00407787	0.0153923
cds5026	BHW77_25660	carbon-phosphorus lyase complex subunit PhnJ	16.5805	19.348	14.6829	11.0969	9.21561	8.52969	12.904	-0.808628	0.808628	1.75154	-1.75154	0.395582	-2.04415	0.0409391	0.0976609
cds496	BHW77_02495	30S ribosomal protein S13	17486.6	18593.4	19979.6	12934.9	8956.42	10123.7	14741	-0.808131	0.808131	1.75094	-1.75094	0.156592	-5.16076	2.45951e-07	5.61999e-06
cds1814	BHW77_09265	mannose-1-phosphate guanylyltransferase/mannose-6-phosphate isomerase	499.073	589.652	894.68	627.477	125.563	379.571	603.149	-0.807802	0.807802	1.75054	-1.75054	0.636674	-1.26878	0.204518	0.337854
cds760	BHW77_03870	preprotein translocase YidC	468.399	397.094	358.264	264.307	191.224	244.162	315.541	-0.805809	0.805809	1.74813	-1.74813	0.197381	-4.0825	4.45547e-05	0.000402456
cds4784	BHW77_24425	hypothetical protein	11.6063	5.52799	10.7675	8.07045	4.60781	3.19863	8.85722	-0.803679	0.803679	1.74555	-1.74555	0.52233	-1.53864	0.123892	0.230557
cds1815	BHW77_09270	phosphomannomutase	736.174	717.717	1265.67	867.573	142.842	548.033	789.277	-0.803003	0.803003	1.74473	-1.74473	0.788935	-1.01783	0.308758	0.457072
cds3884	BHW77_19800	acyl-CoA thioesterase	1251.83	628.348	611.789	605.283	312.179	511.781	722.22	-0.801907	0.801907	1.7434	-1.7434	0.316942	-2.53014	0.0114017	0.0352759
cds487	BHW77_02450	30S ribosomal protein S14	15750.6	13807.1	13376.2	10716.5	5800.08	8131.99	11874.1	-0.80056	0.80056	1.74178	-1.74178	0.241762	-3.31136	0.000928447	0.00469861
cds1962	BHW77_10050	hypothetical protein	2330.39	1190.36	1186.38	1149.03	597.863	956.392	1416.32	-0.800052	0.800052	1.74116	-1.74116	0.308501	-2.59336	0.00950444	0.0302219
cds1640	BHW77_08395	pseudouridine-5-phosphate glycosidase	21.5546	10.1346	6.85203	9.07925	8.06366	5.33106	12.3916	-0.80004	0.80004	1.74115	-1.74115	0.493462	-1.62128	0.104958	0.202516
cds157	BHW77_00795	alpha-hydroxy-acid oxidizing enzyme	1111.72	1813.18	1605.33	890.776	874.331	840.175	1174.54	-0.797958	0.797958	1.73864	-1.73864	0.263934	-3.02332	0.00250016	0.0104589
cds3418	BHW77_17435	hypothetical protein	3374.13	3403.4	3391.76	2272.84	1610.43	1969.29	2648.29	-0.796655	0.796655	1.73707	-1.73707	0.140629	-5.66494	1.47078e-08	5.90567e-07
cds1329	BHW77_06800	arsenate reductase (glutaredoxin)	1895.98	1394.9	1338.1	976.524	802.91	887.088	1112.2	-0.795796	0.795796	1.73603	-1.73603	0.191421	-4.15729	3.22039e-05	0.00031189
cds2248	BHW77_11500	hypothetical protein	2246.66	1158.11	1124.71	1275.13	558.697	778.334	1231.63	-0.793988	0.793988	1.73386	-1.73386	0.392028	-2.02534	0.0428328	0.101343
cds129	BHW77_00655	50S ribosomal protein L33	3757.14	2380.72	2228.87	2201.21	1062.1	1565.2	2281.17	-0.792963	0.792963	1.73263	-1.73263	0.291204	-2.72305	0.00646819	0.0222524
cds1512	BHW77_07750	phosphate acetyltransferase	10363.6	8233.02	8438.77	5557.51	4436.17	5611.47	7048.58	-0.792821	0.792821	1.73246	-1.73246	0.345526	-2.29453	0.02176	0.0593171
cds3255	BHW77_16620	hypothetical protein	307.568	193.48	210.455	166.453	115.195	129.012	187.75	-0.792611	0.792611	1.73221	-1.73221	0.265643	-2.98375	0.00284741	0.0115343
cds5203	BHW77_26605	DNA-binding transcriptional regulator CytR	801.667	732.458	697.929	509.447	329.458	452.074	577.86	-0.789378	0.789378	1.72833	-1.72833	0.265292	-2.97551	0.002925	0.0117706
cds4511	BHW77_23055	outer membrane protein assembly factor BamA	20801.9	24149.9	23675.7	14489.5	11668.1	13565.4	16968.7	-0.788781	0.788781	1.72761	-1.72761	0.185109	-4.26116	2.03364e-05	0.000213087
cds2140	BHW77_10955	urease subunit beta	298.449	239.546	233.948	163.427	129.019	154.601	207.684	-0.787722	0.787722	1.72635	-1.72635	0.224782	-3.50438	0.000457675	0.00266139
cds2141	BHW77_10960	urease subunit alpha	2249.14	1927.42	2007.65	1285.22	1073.62	1227.21	1665.7	-0.785966	0.785966	1.72425	-1.72425	0.129533	-6.06769	1.2976e-09	7.84406e-08
cds2982	BHW77_15225	phage shock protein D	750.267	587.809	758.618	373.258	544.873	301.738	549.627	-0.782531	0.782531	1.72015	-1.72015	0.222128	-3.52289	0.000426876	0.00251688
cds340	BHW77_01715	hypothetical protein	363.942	245.074	225.138	174.523	137.082	173.792	233.436	-0.782109	0.782109	1.71964	-1.71964	0.187891	-4.16257	3.14687e-05	0.000305847
cds4867	BHW77_24845	valine--tRNA ligase	18114.2	16577.5	16641.6	10281.7	9509.36	10066.1	12808.1	-0.78181	0.78181	1.71929	-1.71929	0.136115	-5.74373	9.26132e-09	4.10859e-07
cds1670	BHW77_08545	gentisate 1%2C2-dioxygenase	75.4412	93.0544	86.1399	49.4315	49.5339	49.0457	68.1905	-0.780629	0.780629	1.71788	-1.71788	0.222091	-3.51491	0.000439903	0.00257158
cds4983	BHW77_25440	C4-dicarboxylate transporter	8354.08	6782.84	7761.4	4955.25	3940.83	4447.17	5609.81	-0.779028	0.779028	1.71597	-1.71597	0.130153	-5.98548	2.1575e-09	1.19136e-07
cds4017	BHW77_20535	serine-type D-Ala-D-Ala carboxypeptidase	3656	2380.72	2330.67	1867.3	1377.73	1643.03	2138.67	-0.775518	0.775518	1.7118	-1.7118	0.258861	-2.99589	0.00273647	0.0111921
cds5359	BHW77_27440	UDP-N-acetyl-D-mannosamine dehydrogenase	1150.69	1134.16	1162.89	774.763	564.456	674.912	864.876	-0.775002	0.775002	1.71119	-1.71119	0.214208	-3.61799	0.000296895	0.00188811
cds1481	BHW77_07595	penicillin-insensitive murein endopeptidase	1508.82	1163.64	1068.92	843.362	613.99	730.355	1003.87	-0.77405	0.77405	1.71006	-1.71006	0.231978	-3.33674	0.000847671	0.00436939
cds465	BHW77_02340	30S ribosomal protein S12	10891.7	7994.39	7447.18	6329.25	4127.44	4951.49	6778.9	-0.773167	0.773167	1.70902	-1.70902	0.253849	-3.04578	0.00232079	0.00986383
cds3827	BHW77_19515	malonyl-ACP O-methyltransferase BioC	2385.1	2599.08	2402.13	1597.95	1237.2	1487.36	1945.64	-0.772772	0.772772	1.70855	-1.70855	0.204729	-3.77461	0.00016026	0.00116612
cds4711	BHW77_24055	phosphoserine phosphatase SerB	1655.56	942.522	785.047	861.52	463.085	656.786	857.408	-0.771763	0.771763	1.70736	-1.70736	0.294404	-2.62145	0.00875575	0.0283493
cds3230	BHW77_16495	quinate/shikimate dehydrogenase	72.1251	68.1785	67.5415	44.3875	27.6468	49.0457	65.3386	-0.771586	0.771586	1.70715	-1.70715	0.21618	-3.56918	0.000358098	0.00219365
cds176	BHW77_00890	cell filamentation protein Fic	3789.47	2529.98	2229.85	1732.12	1518.27	1761.38	2255.09	-0.770656	0.770656	1.70604	-1.70604	0.189795	-4.06046	4.89751e-05	0.000436649
cds4865	BHW77_24835	leucyl aminopeptidase	13090.3	9546.83	8957.57	6423.07	5858.83	6267.19	7673.91	-0.768366	0.768366	1.70334	-1.70334	0.196956	-3.9012	9.57168e-05	0.000773184
cds2172	BHW77_11115	chemical-damaging agent resistance protein C	14434.1	17111	19773	11146.3	9520.88	9473.29	13456.4	-0.767714	0.767714	1.70257	-1.70257	0.176128	-4.35884	1.30751e-05	0.000146489
cds4571	BHW77_23355	dihydrolipoyl dehydrogenase	10711	13000	15288.8	7919.13	7037.27	7956.07	12392.9	-0.767285	0.767285	1.70206	-1.70206	0.20654	-3.71494	0.000203251	0.00140453
cds3821	BHW77_19485	molybdenum cofactor biosynthesis protein C	1421.78	1184.83	1063.04	729.367	737.249	690.905	925.951	-0.766776	0.766776	1.70146	-1.70146	0.164616	-4.65797	3.19341e-06	4.58667e-05
cds5336	BHW77_27295	flavin mononucleotide phosphatase	1171.41	1277.89	1226.51	869.591	561	730.355	923.117	-0.765995	0.765995	1.70054	-1.70054	0.275022	-2.78522	0.0053492	0.0192292
cds5307	BHW77_27150	twin arginine-targeting protein translocase TatC	1721.05	1295.39	1130.59	974.506	617.446	846.572	955.885	-0.76585	0.76585	1.70037	-1.70037	0.211475	-3.62147	0.000292934	0.00186749
cds3599	BHW77_18370	iroE	1302.4	912.118	1200.08	900.864	428.526	678.11	3026.61	-0.765679	0.765679	1.70017	-1.70017	0.262952	-2.91186	0.00359285	0.0138697
cds5477	BHW77_28065	autotransporter outer membrane beta-barrel domain-containing protein	14013	15279.4	17081.1	9725.9	8608.53	8951.91	23753.4	-0.76506	0.76506	1.69944	-1.69944	0.143044	-5.34844	8.87169e-08	2.416e-06
cds2212	BHW77_11315	phospholipase	135.96	172.289	169.343	101.889	92.1561	86.3631	129.471	-0.764797	0.764797	1.69913	-1.69913	0.189194	-4.0424	5.29065e-05	0.000464176
cds3661	BHW77_18680	asparagine--tRNA ligase	9735.23	7155.06	6778.62	5472.77	3663.21	4794.75	6216.82	-0.764691	0.764691	1.69901	-1.69901	0.223122	-3.42723	0.000609762	0.00331453
cds3619	BHW77_18470	BAX inhibitor protein	12437	8088.37	7345.38	5641.24	5211.43	5564.56	7001.65	-0.763621	0.763621	1.69775	-1.69775	0.17407	-4.38685	1.15002e-05	0.00013125
cds1386	BHW77_07085	RpoE-regulated lipoprotein	1323.95	927.78	860.42	659.759	526.442	647.19	746.447	-0.763569	0.763569	1.69769	-1.69769	0.180419	-4.2322	2.31421e-05	0.000236186
cds1401	BHW77_07160	phosphoenolpyruvate--protein phosphotransferase	42695.6	51407.5	44977.7	28923.5	23313.2	29740.9	34959.5	-0.762609	0.762609	1.69656	-1.69656	0.186933	-4.07958	4.51173e-05	0.00040554
cds3704	BHW77_18895	cysteine/glutathione ABC transporter ATP-binding protein/permease CydC	3481.9	3505.67	4131.78	2701.58	1748.66	2103.64	2777.5	-0.762449	0.762449	1.69637	-1.69637	0.239714	-3.18066	0.00146941	0.00680102
cds722	BHW77_03680	30S ribosomal protein S21	8094.59	3794.96	3764.7	4057.42	2103.46	3070.69	4370.53	-0.761893	0.761893	1.69571	-1.69571	0.304648	-2.5009	0.0123879	0.0377748
cds5023	BHW77_25645	phosphonate C-P lyase system protein PhnG	11.6063	10.1346	10.7675	9.07925	2.3039	7.46348	7.5881	-0.761479	0.761479	1.69523	-1.69523	0.486109	-1.56648	0.117237	0.220712
cds394	BHW77_01985	transcriptional regulator MalT	4369.79	4979.79	4408.79	3536.87	1844.27	2735.9	3728.92	-0.761086	0.761086	1.69477	-1.69477	0.240111	-3.16973	0.00152583	0.00702394
cds1479	BHW77_07585	ribosomal protein L3 N(5)-glutamine methyltransferase	2846.87	2110.77	1998.84	1679.66	1071.31	1354.09	1784.88	-0.760835	0.760835	1.69447	-1.69447	0.245812	-3.09519	0.00196686	0.00862127
cds1816	BHW77_09275	undecaprenyl-phosphate glucose phosphotransferase	346.532	360.24	573.613	429.751	80.6366	245.229	398.697	-0.760291	0.760291	1.69383	-1.69383	0.757034	-1.0043	0.315233	0.464283
cds2539	BHW77_12955	two-component system response regulator NarL	1568.51	1879.52	1596.52	1075.39	904.282	997.974	1434.68	-0.760287	0.760287	1.69383	-1.69383	0.188879	-4.02525	5.6914e-05	0.000493046
cds616	BHW77_03140	tRNA pseudouridine(55) synthase TruB	1954.84	2541.03	2813.25	1664.53	1252.17	1397.8	2056.69	-0.760042	0.760042	1.69354	-1.69354	0.190604	-3.98755	6.67585e-05	0.000566681
cds5264	BHW77_26910	DeoR family transcriptional regulator	698.868	439.475	366.094	304.659	291.444	293.208	351.415	-0.759812	0.759812	1.69327	-1.69327	0.21816	-3.48283	0.000496147	0.00284007
cds2114	BHW77_10825	hypothetical protein	4.97415	11.9773	6.85203	4.03522	5.75976	4.26485	8.83736	-0.758205	0.758205	1.69138	-1.69138	0.535656	-1.41547	0.156931	0.275003
cds4707	BHW77_24035	energy-dependent translational throttle protein EttA	7900.6	6660.3	5775.29	4264.22	3713.89	4048.4	4759.92	-0.757851	0.757851	1.69097	-1.69097	0.183305	-4.13436	3.5594e-05	0.000337591
cds1295	BHW77_06630	Fe-S assembly protein IscX	824.879	742.593	761.555	520.544	374.384	481.928	654.334	-0.757831	0.757831	1.69095	-1.69095	0.230679	-3.28522	0.00101904	0.00507306
cds3643	BHW77_18590	23S rRNA (guanine(2445)-N(2))/(guanine(2069)-N(7))-methyltransferase	2320.44	1523.88	1435.99	1264.03	794.847	1070.48	1416.2	-0.754647	0.754647	1.68722	-1.68722	0.222147	-3.39707	0.000681114	0.00365186
cds1607	BHW77_08225	heme ABC transporter permease	137.618	86.6051	93.9708	67.59	55.2937	66.1051	75.8669	-0.753865	0.753865	1.6863	-1.6863	0.219559	-3.43354	0.000595762	0.00325451
cds3256	BHW77_16625	50S ribosomal protein L20	19214.3	21840.2	24488.2	14316	12093.2	12475.7	18211.6	-0.753171	0.753171	1.68549	-1.68549	0.147905	-5.09226	3.5382e-07	7.48602e-06
cds4804	BHW77_24525	hypothetical protein	2.48707	2.76399	0	2.01761	0	1.06621	1.65314	-0.752916	0.752916	1.6852	-1.6852	1.1045	-0.681678	0.495443	0.640223
cds1546	BHW77_07920	o-succinylbenzoate--CoA ligase	951.72	1241.03	1093.39	640.592	619.75	689.839	740.417	-0.75227	0.75227	1.68444	-1.68444	0.143746	-5.23334	1.66474e-07	3.97954e-06
cds3220	BHW77_16440	Fe-S cluster assembly ATPase SufC	4296.83	4973.35	5006.88	2607.76	3139.07	2734.83	3458.73	-0.751391	0.751391	1.68342	-1.68342	0.118268	-6.35331	2.10732e-10	1.68005e-08
cds540	BHW77_02750	rod shape-determining protein	5955.71	4278.66	3775.47	3438.01	1943.34	2948.07	3544.27	-0.750093	0.750093	1.6819	-1.6819	0.269092	-2.7875	0.00531165	0.0191477
cds4231	BHW77_21615	protein-export membrane protein SecF	2772.26	2752.94	2604.75	1806.77	1370.82	1655.83	2007.71	-0.749871	0.749871	1.68164	-1.68164	0.14546	-5.15516	2.53415e-07	5.76048e-06
cds5029	BHW77_25675	phosphonate metabolism protein PhnM	20.7256	27.6399	37.1968	16.1409	18.4312	15.9932	22.389	-0.7498	0.7498	1.68156	-1.68156	0.324376	-2.31152	0.0208044	0.0570797
cds2650	BHW77_13545	replication protein	31.5029	47.9092	47.9642	16.1409	31.1027	28.7877	35.599	-0.74798	0.74798	1.67944	-1.67944	0.259858	-2.87842	0.0039967	0.0151418
cds5135	BHW77_26225	DNA-binding protein	15936.3	17596.5	18453.5	12390.2	8219.17	10384.9	14491.7	-0.746056	0.746056	1.6772	-1.6772	0.172809	-4.31722	1.58009e-05	0.000169106
cds2908	BHW77_14855	hypothetical protein	1134.93	866.973	832.033	630.504	463.085	596.012	1097.53	-0.746005	0.746005	1.67714	-1.67714	0.251827	-2.96237	0.0030528	0.0121015
cds3325	BHW77_16970	peptide-methionine (R)-S-oxide reductase	1300.74	1467.68	1319.51	966.436	625.51	845.506	1218.91	-0.745647	0.745647	1.67673	-1.67673	0.274006	-2.72128	0.00650291	0.022316
cds3176	BHW77_16210	tyrosine--tRNA ligase	8610.25	6319.41	5980.85	4886.66	3295.73	4289.37	5519.16	-0.745533	0.745533	1.67659	-1.67659	0.232896	-3.20114	0.00136886	0.00646184
cds5508	BHW77_28220	plasmid SOS inhibition protein A	424.46	505.811	616.683	302.642	366.321	253.758	518.623	-0.745384	0.745384	1.67642	-1.67642	0.159409	-4.67593	2.92617e-06	4.26973e-05
cds3942	BHW77_20125	citrate (Si)-synthase	2601.48	3600.56	4079.9	1916.73	1991.72	2225.18	3331.71	-0.745191	0.745191	1.6762	-1.6762	0.239093	-3.11674	0.00182865	0.00814054
cds670	BHW77_03415	threonine ammonia-lyase	9.94829	3.68532	3.91545	3.02642	3.45585	4.26485	8.48261	-0.743579	0.743579	1.67432	-1.67432	0.620376	-1.19859	0.230686	0.369541
cds4777	BHW77_24390	beta-aspartyl-peptidase	707.987	620.056	593.19	401.505	374.384	373.174	529.831	-0.741932	0.741932	1.67241	-1.67241	0.144422	-5.13726	2.78778e-07	6.18469e-06
cds4424	BHW77_22585	xanthine phosphoribosyltransferase	1823.85	652.302	691.077	948.277	330.61	615.204	900.543	-0.741592	0.741592	1.67202	-1.67202	0.381355	-1.94462	0.0518202	0.117503
cds2159	BHW77_11050	hypothetical protein	203.94	196.244	231.011	119.039	141.69	117.283	165.586	-0.741393	0.741393	1.67179	-1.67179	0.130093	-5.69894	1.20556e-08	4.98629e-07
cds495	BHW77_02490	50S ribosomal protein L36	6631.37	8581.28	10106.8	5778.44	4513.35	4862.99	6705.01	-0.740306	0.740306	1.67053	-1.67053	0.17014	-4.35115	1.35424e-05	0.000150136
cds1657	BHW77_08480	DNA-binding transcriptional regulator GalS	194.821	187.952	188.92	125.092	109.435	107.687	139.038	-0.73937	0.73937	1.66945	-1.66945	0.201704	-3.66562	0.000246738	0.00160818
cds1525	BHW77_07815	NADH-quinone oxidoreductase subunit E	627.571	940.679	858.462	583.09	361.713	508.583	748.886	-0.738739	0.738739	1.66872	-1.66872	0.278665	-2.651	0.00802542	0.0263412
cds1671	BHW77_08550	5-carboxymethyl-2-hydroxymuconate isomerase	90.3637	117.009	111.59	56.4931	58.7495	75.701	88.3855	-0.737957	0.737957	1.66781	-1.66781	0.227076	-3.24982	0.00115479	0.00564666
cds1081	BHW77_05505	5'/3'-nucleotidase SurE	1347.16	1126.79	1199.11	818.142	622.054	762.341	979.775	-0.73729	0.73729	1.66704	-1.66704	0.148462	-4.96617	6.82866e-07	1.30432e-05
cds1545	BHW77_07915	o-succinylbenzoate synthase	1619.08	1992.84	1976.32	1067.32	1136.98	1149.38	1263.99	-0.736527	0.736527	1.66616	-1.66616	0.15983	-4.60819	4.06195e-06	5.69538e-05
cds2616	BHW77_13375	phage tail protein	1.65805	0.921331	0.978862	0	2.3039	0	1.20131	-0.735806	0.735806	1.66533	-1.66533	1.36847	-0.537686	0.590794	0.723177
cds4020	BHW77_20550	hypothetical protein	4.97415	0.921331	0.978862	0	2.3039	2.13242	2.9326	-0.734616	0.734616	1.66395	-1.66395	0.957112	-0.767534	0.442764	0.595367
cds1114	BHW77_05670	nitric oxide reductase	118.55	121.616	142.914	77.678	69.1171	83.1645	95.5943	-0.73412	0.73412	1.66338	-1.66338	0.263916	-2.78164	0.00540845	0.0193665
cds3745	BHW77_19105	hypothetical protein	952.549	666.122	637.239	543.746	346.737	465.934	569.179	-0.733645	0.733645	1.66283	-1.66283	0.246069	-2.98146	0.00286875	0.0115866
cds889	BHW77_04520	ribose 5-phosphate isomerase A	3771.23	3985.68	3276.25	2458.46	1928.37	2252.9	2786.33	-0.732486	0.732486	1.6615	-1.6615	0.148813	-4.9222	8.55755e-07	1.54173e-05
cds1574	BHW77_08060	ribonucleotide-diphosphate reductase subunit beta	2681.06	1860.17	1836.35	1347.76	1141.58	1349.82	1725.99	-0.732331	0.732331	1.66132	-1.66132	0.178541	-4.10177	4.1001e-05	0.000376539
cds693	BHW77_03530	glucuronate isomerase	2103.23	1662.08	1788.38	1245.88	1032.15	1065.15	1133.88	-0.732156	0.732156	1.66112	-1.66112	0.180367	-4.05925	4.923e-05	0.000438211
cds3322	BHW77_16955	transporter	68.809	66.3358	54.8163	57.5019	18.4312	37.3174	47.0181	-0.731945	0.731945	1.66088	-1.66088	0.25399	-2.88178	0.00395431	0.0150018
cds4930	BHW77_25160	PTS L-ascorbate transporter subunit IIB	30.6739	24.8759	25.4504	25.2201	9.21561	13.8607	21.2719	-0.73107	0.73107	1.65987	-1.65987	0.357635	-2.04418	0.0409358	0.0976609
cds2696	BHW77_13785	enterobacterial Ail/Lom family protein	3.3161	0	0	2.01761	0	0	1.17382	-0.730585	0.730585	1.65931	-1.65931	1.46851	-0.497503	0.618835	0.745341
cds2708	BHW77_13845	dipeptidyl carboxypeptidase II	3281.28	3022.89	3034.47	2041.82	1662.27	1927.71	2341.68	-0.729472	0.729472	1.65803	-1.65803	0.163432	-4.46347	8.06442e-06	9.90232e-05
cds3372	BHW77_17205	cold-shock protein	7290.44	10370.5	14557.6	6947.65	5673.36	6810.96	9631.09	-0.729381	0.729381	1.65793	-1.65793	0.241993	-3.01406	0.00257774	0.0106965
cds4664	BHW77_23820	peptidylprolyl isomerase	1141.57	1158.11	1267.63	727.349	703.842	719.693	967.128	-0.729327	0.729327	1.65787	-1.65787	0.10626	-6.86359	6.71535e-12	8.03068e-10
cds3071	BHW77_15670	phage tail protein	12.4354	8.29198	16.6407	9.07925	4.60781	8.52969	11.5637	-0.729003	0.729003	1.65749	-1.65749	0.461158	-1.58081	0.113921	0.216171
cds2242	BHW77_11470	glucan biosynthesis glucosyltransferase H	6476.34	6031.03	5649.01	3926.27	3347.57	3686.96	4386.05	-0.728087	0.728087	1.65644	-1.65644	0.161317	-4.51339	6.37998e-06	8.23856e-05
cds4609	BHW77_23545	acetolactate synthase small subunit	742.806	887.242	889.786	603.266	412.399	505.384	611.188	-0.726982	0.726982	1.65517	-1.65517	0.189805	-3.83016	0.000128058	0.000971654
cds2310	BHW77_11810	lipoprotein ABC transporter ATP-binding protein LolD	1178.04	1191.28	1115.9	749.543	612.838	746.348	901.587	-0.724665	0.724665	1.65252	-1.65252	0.235223	-3.08076	0.00206473	0.00898545
cds3353	BHW77_17110	long-chain-fatty-acid--CoA ligase	557.933	596.101	606.894	387.381	311.027	366.777	497.421	-0.724271	0.724271	1.65207	-1.65207	0.194977	-3.71464	0.000203492	0.00140453
cds1681	BHW77_08600	D-lactate dehydrogenase	6513.64	8053.36	7783.91	5011.75	4028.37	4487.68	5917.36	-0.724244	0.724244	1.65203	-1.65203	0.148381	-4.88096	1.05569e-06	1.83798e-05
cds1827	BHW77_09330	perosamine synthetase	6382.66	9127.63	10644.1	6511.84	4703.42	4624.16	9292.64	-0.723415	0.723415	1.65109	-1.65109	0.21839	-3.31249	0.00092469	0.00468626
cds2267	BHW77_11595	flagellar basal body rod protein FlgC	20.7256	12.8986	6.85203	4.03522	10.3676	10.6621	10.5392	-0.723342	0.723342	1.651	-1.651	0.503797	-1.43578	0.151065	0.266777
cds2285	BHW77_11685	[acyl-carrier-protein] S-malonyltransferase	5052.07	5615.51	5539.38	3584.29	2917.89	3316.98	4153.38	-0.722719	0.722719	1.65029	-1.65029	0.132436	-5.45711	4.83947e-08	1.52125e-06
cds3734	BHW77_19050	arginine ABC transporter substrate-binding protein	737.003	579.517	518.797	403.522	346.737	363.578	458.374	-0.721082	0.721082	1.64842	-1.64842	0.14946	-4.82457	1.40303e-06	2.31773e-05
cds2524	BHW77_12880	4-(cytidine 5'-diphospho)-2-C-methyl-D-erythritol kinase	3219.1	2413.89	2200.48	1901.6	1286.73	1566.26	2069.26	-0.720237	0.720237	1.64745	-1.64745	0.200079	-3.59977	0.000318504	0.00199782
cds1610	BHW77_08240	c-type cytochrome biogenesis protein CcmF	145.908	133.593	138.02	73.6428	87.5483	92.7604	105.866	-0.720181	0.720181	1.64739	-1.64739	0.187775	-3.83533	0.000125393	0.000956711
cds1767	BHW77_09030	hypothetical protein	170.779	160.312	162.491	107.942	95.612	95.959	132.033	-0.719898	0.719898	1.64707	-1.64707	0.204396	-3.52207	0.000428189	0.00252191
cds3553	BHW77_18125	metal-binding protein ZinT	557.104	413.678	396.439	325.844	217.719	286.811	365.125	-0.719156	0.719156	1.64622	-1.64622	0.318595	-2.25727	0.0239912	0.0642216
cds1946	BHW77_09965	secretion protein EspF	0	0	0.978862	0	0	0	1.2377	-0.718896	0.718896	1.64592	-1.64592	1.78593	-0.402533	0.687292	0.795912
cds2598	BHW77_13285	hypothetical protein	0	0	0.978862	0	0	0	0.478458	-0.718883	0.718883	1.64591	-1.64591	2.10029	-0.342278	0.732141	0.828535
cds4781	BHW77_24410	hypothetical protein	0	0	0.978862	0	0	0	0.396523	-0.718881	0.718881	1.6459	-1.6459	2.25481	-0.318821	0.749863	0.840247
cds2880	BHW77_14705	phage tail protein	0.829024	0	0	0	0	0	0.28972	-0.71888	0.71888	1.6459	-1.6459	3.27659	-0.219399	0.826339	0.891428
cds3304	BHW77_16865	glutamate decarboxylase	0	0.921331	0	0	0	0	0.280841	-0.718878	0.718878	1.6459	-1.6459	2.70876	-0.26539	0.790709	0.867855
cds2126	BHW77_10885	isocitrate lyase	0.829024	0	0	0	0	0	0.272694	-0.718878	0.718878	1.6459	-1.6459	2.73939	-0.262423	0.792995	0.868902
cds2623	BHW77_13410	hypothetical protein	0	0.921331	0	0	0	0	0.244393	-0.718875	0.718875	1.6459	-1.6459	3.27904	-0.219233	0.826468	0.891428
cds640	BHW77_03260	transposase	0	0.921331	0	0	0	0	0.0832864	-0.718807	0.718807	1.64582	-1.64582	6.00582	-0.119685	0.904733	0.942247
cds2611	BHW77_13350	phage portal protein	0	0	0.978862	0	0	0	0.0407859	-0.71879	0.71879	1.6458	-1.6458	6.00582	-0.119682	0.904735	0.942247
cds3145	BHW77_16055	two-component system response regulator RstA	718.764	402.622	365.116	307.686	297.204	299.605	385.051	-0.718294	0.718294	1.64524	-1.64524	0.216829	-3.31272	0.000923944	0.00468626
cds608	BHW77_03090	phosphoglucosamine mutase	5241.92	5641.31	5460.09	3546.96	3128.7	3260.47	4391.65	-0.717785	0.717785	1.64466	-1.64466	0.117748	-6.09597	1.08778e-09	6.72347e-08
cds272	BHW77_01375	ligand-gated channel protein	54293.6	49600.8	49444.3	37343	23522.9	32426.7	46062.9	-0.716868	0.716868	1.64361	-1.64361	0.169725	-4.22369	2.40333e-05	0.000242582
cds4756	BHW77_24285	restriction endonuclease subunit S	444.357	475.407	549.142	320.8	260.341	311.334	425.334	-0.716617	0.716617	1.64332	-1.64332	0.156083	-4.59125	4.40609e-06	6.08992e-05
cds3410	BHW77_17395	murein DD-endopeptidase MepM	3580.56	2537.35	2261.17	1888.48	1506.75	1704.87	2207.41	-0.716304	0.716304	1.64297	-1.64297	0.248622	-2.88109	0.00396302	0.0150245
cds3660	BHW77_18675	nicotinate phosphoribosyltransferase	4191.55	2776.89	2634.12	2112.44	1716.41	2019.4	2662.99	-0.715454	0.715454	1.642	-1.642	0.268095	-2.66865	0.00761557	0.0253149
cds5181	BHW77_26495	PTS fructose-like transporter subunit EIIC	20.7256	18.4266	18.5984	16.1409	8.06366	10.6621	15.7912	-0.71536	0.71536	1.64189	-1.64189	0.38442	-1.86088	0.0627606	0.136445
cds4232	BHW77_21620	protein-export membrane protein SecD	7174.38	5270.01	4808.17	4225.89	2714	3575.01	4405.58	-0.71433	0.71433	1.64072	-1.64072	0.216225	-3.30364	0.000954395	0.00482105
cds4662	BHW77_23810	ribonucleoside hydrolase RihC	372.232	335.365	330.855	237.069	202.743	192.984	272.097	-0.714055	0.714055	1.64041	-1.64041	0.133045	-5.36704	8.0041e-08	2.26962e-06
cds322	BHW77_01625	4-hydroxybenzoyl-CoA thioesterase	58.8607	54.3585	66.5626	41.361	24.191	43.7147	54.1445	-0.713623	0.713623	1.63992	-1.63992	0.387212	-1.84298	0.0653321	0.140772
cds2744	BHW77_14025	transcriptional regulator	13.2644	6.44932	11.7463	8.07045	5.75976	5.33106	7.33354	-0.713476	0.713476	1.63975	-1.63975	0.495252	-1.44063	0.149689	0.264856
cds3324	BHW77_16965	hypothetical protein	790.889	980.296	844.758	672.873	397.423	524.576	831.084	-0.713307	0.713307	1.63956	-1.63956	0.296309	-2.4073	0.0160708	0.0466273
cds3250	BHW77_16595	glutathione peroxidase	1863.65	2137.49	1666.02	1225.7	991.83	1238.94	1222.93	-0.713105	0.713105	1.63933	-1.63933	0.176945	-4.03009	5.57555e-05	0.000485302
cds4961	BHW77_25330	phosphatidylserine decarboxylase	3544.91	2550.24	2166.22	1874.36	1361.61	1805.1	2017.46	-0.712665	0.712665	1.63883	-1.63883	0.193344	-3.686	0.000227804	0.00152637
cds3217	BHW77_16425	cysteine desufuration protein SufE	3084.8	4649.04	5210.48	2392.89	3008.9	2499.2	3544.06	-0.712168	0.712168	1.63826	-1.63826	0.182637	-3.89937	9.64439e-05	0.000777915
cds2985	BHW77_15240	phage shock protein PspA	15210.1	15436.9	21016.2	9368.78	13885.6	8301.52	12846.7	-0.711247	0.711247	1.63722	-1.63722	0.235365	-3.02189	0.00251199	0.0104844
cds4059	BHW77_20745	MFS transporter	1537.84	1006.09	977.883	877.661	589.799	684.508	1050.38	-0.710587	0.710587	1.63647	-1.63647	0.225965	-3.14468	0.00166268	0.00751551
cds2981	BHW77_15220	thiosulfate sulfurtransferase PspE	1182.19	962.791	1224.56	663.794	746.465	650.389	905.316	-0.709855	0.709855	1.63564	-1.63564	0.146642	-4.84073	1.29366e-06	2.16304e-05
cds1494	BHW77_07660	bifunctional tetrahydrofolate synthase/dihydrofolate synthase	1469.03	1216.16	1072.83	844.37	724.578	729.289	992.204	-0.709609	0.709609	1.63536	-1.63536	0.159472	-4.44973	8.59792e-06	0.000103165
cds3225	BHW77_16465	hypothetical protein	5828.87	4520.97	4528.22	3776.97	2080.42	3243.42	4492.42	-0.709045	0.709045	1.63472	-1.63472	0.288061	-2.46144	0.0138381	0.0412146
cds4690	BHW77_23950	hypothetical protein	23.2127	25.7973	30.3447	17.1497	21.8871	9.5959	19.9864	-0.708369	0.708369	1.63396	-1.63396	0.311521	-2.2739	0.0229718	0.0620245
cds405	BHW77_02040	RNA-binding transcriptional accessory protein	3660.14	2271.08	2234.74	1991.38	1294.79	1725.13	2010.64	-0.704414	0.704414	1.62948	-1.62948	0.276859	-2.5443	0.0109496	0.0341656
cds1965	BHW77_10065	hypothetical protein	21836.5	20479.3	21585.9	13759.1	12358.1	13145.3	18785	-0.702683	0.702683	1.62753	-1.62753	0.140847	-4.98898	6.06988e-07	1.20543e-05
cds2823	BHW77_14420	protease	1456.6	771.154	781.132	782.833	449.261	617.336	761.699	-0.702068	0.702068	1.62683	-1.62683	0.251359	-2.79309	0.00522079	0.0189063
cds1294	BHW77_06625	ferredoxin%2C 2Fe-2S type%2C ISC system	1736.81	1591.14	1555.41	1111.7	809.822	1080.07	1365.7	-0.701967	0.701967	1.62672	-1.62672	0.255655	-2.74575	0.00603723	0.0210996
cds595	BHW77_03025	UDP-N-acetylglucosamine 1-carboxyvinyltransferase	4289.37	3270.73	2762.35	2603.73	1495.23	2247.57	2680.13	-0.701676	0.701676	1.62639	-1.62639	0.285187	-2.46041	0.0138778	0.0412659
cds3705	BHW77_18900	leucyl/phenylalanyl-tRNA--protein transferase	1324.78	1054.92	1135.48	787.877	632.421	742.083	854.584	-0.700788	0.700788	1.62539	-1.62539	0.183214	-3.82497	0.000130788	0.000989638
cds3701	BHW77_18880	leucine-responsive transcriptional regulator	6681.94	6920.12	8191.12	4967.36	3838.3	4611.36	6244.62	-0.699686	0.699686	1.62415	-1.62415	0.181014	-3.86538	0.000110918	0.00086917
cds5086	BHW77_25960	glycerol-3-phosphate 1-O-acyltransferase	5824.73	4823.17	4586.95	3458.19	2609.17	3316.98	3735.18	-0.698984	0.698984	1.62336	-1.62336	0.168551	-4.14702	3.36826e-05	0.00032393
cds4851	BHW77_24760	DNA sulfur modification protein DndE	198.966	234.018	242.758	164.435	122.107	129.012	220.506	-0.698439	0.698439	1.62275	-1.62275	0.218706	-3.1935	0.00140559	0.00658615
cds3822	BHW77_19490	molybdenum cofactor biosynthesis protein B	2159.61	1895.18	1556.39	1192.41	1149.65	1117.39	1481.36	-0.697987	0.697987	1.62224	-1.62224	0.181024	-3.85576	0.000115371	0.000896403
cds2135	BHW77_10930	phosphoethanolamine transferase	575.343	437.632	516.839	399.487	210.807	332.658	914.96	-0.696896	0.696896	1.62101	-1.62101	0.251763	-2.76806	0.00563906	0.0200205
cds3167	BHW77_16165	electron transport complex subunit RsxC	2230.9	1639.05	1500.6	1405.27	739.553	1171.77	1499.23	-0.695217	0.695217	1.61913	-1.61913	0.307029	-2.26433	0.0235535	0.0632039
cds358	BHW77_01805	glycerol-3-phosphate transporter permease	108.602	105.032	90.0553	45.3963	73.7249	69.3037	67.804	-0.695136	0.695136	1.61904	-1.61904	0.246381	-2.82138	0.00478171	0.0175128
cds3445	BHW77_17570	transcriptional regulator FlhC	495.757	324.309	332.813	287.51	157.817	266.553	340.679	-0.694777	0.694777	1.61863	-1.61863	0.258724	-2.6854	0.00724427	0.0244034
cds3819	BHW77_19475	molybdenum cofactor biosynthesis protein MoaE	1328.1	1220.76	1014.1	763.666	733.793	704.766	902.256	-0.69451	0.69451	1.61833	-1.61833	0.150849	-4.60402	4.1442e-06	5.7861e-05
cds326	BHW77_01645	DNA gyrase subunit B	201.453	187.03	185.984	141.233	88.7003	124.747	196.407	-0.693365	0.693365	1.61705	-1.61705	0.253954	-2.73027	0.00632818	0.0219302
cds5021	BHW77_25635	phosphonate ABC transporter%2C permease protein PhnE	33.99	23.0333	29.3659	16.1409	19.5832	18.1256	21.264	-0.692325	0.692325	1.61589	-1.61589	0.294097	-2.35407	0.0185692	0.0524379
cds4949	BHW77_25255	protease modulator HflC	12334.2	12914.3	11779.6	7485.34	7549.89	7880.37	9029.56	-0.692298	0.692298	1.61585	-1.61585	0.16755	-4.13189	3.59789e-05	0.000340068
cds861	BHW77_04380	hypothetical protein	60.5188	32.2466	25.4504	26.229	24.191	23.4567	38.7914	-0.690874	0.690874	1.61426	-1.61426	0.314647	-2.19571	0.0281125	0.0725359
cds4164	BHW77_21275	recombination protein RecR	2869.25	2598.15	2447.16	1705.89	1526.34	1682.48	1865.19	-0.687396	0.687396	1.61037	-1.61037	0.158923	-4.32535	1.52292e-05	0.000163945
cds3891	BHW77_19835	molybdenum ABC transporter ATP-binding protein	407.88	376.824	328.898	214.876	229.238	248.427	321.813	-0.687208	0.687208	1.61016	-1.61016	0.14298	-4.80632	1.53731e-06	2.47273e-05
cds1887	BHW77_09645	shikimate transporter	3285.42	3280.86	2844.57	2138.67	1688.76	2017.27	2432.91	-0.687131	0.687131	1.61008	-1.61008	0.239858	-2.86475	0.00417341	0.0157031
cds3290	BHW77_16795	exodeoxyribonuclease III	849.75	594.259	466.917	405.54	365.169	419.021	512.255	-0.684121	0.684121	1.60672	-1.60672	0.271332	-2.52134	0.0116909	0.0360492
cds1462	BHW77_07495	integrase	196.479	93.9758	75.3724	93.8189	72.5729	61.8403	105.528	-0.683925	0.683925	1.6065	-1.6065	0.305531	-2.23848	0.0251897	0.0667478
cds4522	BHW77_23110	2%2C3%2C4%2C5-tetrahydropyridine-2%2C6-dicarboxylate N-succinyltransferase	8209.83	7435.14	7399.22	5118.68	4477.64	4749.97	6254.66	-0.683707	0.683707	1.60626	-1.60626	0.180875	-3.78	0.00015683	0.00114723
cds3221	BHW77_16445	Fe-S cluster assembly protein SufB	10728.4	11743.3	11049.4	6283.85	7993.39	6601.98	8248.23	-0.683122	0.683122	1.60561	-1.60561	0.113539	-6.01665	1.78066e-09	1.02036e-07
cds3733	BHW77_19045	arginine transporter permease subunit ArtM	1866.96	2024.16	1504.51	1172.23	1009.11	1180.3	1121.04	-0.682567	0.682567	1.60499	-1.60499	0.166257	-4.1055	4.03442e-05	0.000372997
cds2748	BHW77_14045	fimbrial protein	21.5546	6.44932	12.7252	8.07045	5.75976	11.7283	15.3044	-0.682165	0.682165	1.60455	-1.60455	0.457902	-1.48976	0.136287	0.246697
cds615	BHW77_03135	ribosome-binding factor A	709.645	930.544	1156.04	657.741	543.721	540.569	808.009	-0.68131	0.68131	1.6036	-1.6036	0.171109	-3.98174	6.84134e-05	0.000577212
cds2629	BHW77_13440	hypothetical protein	5.80317	6.44932	4.89431	2.01761	3.45585	5.33106	19.6753	-0.679706	0.679706	1.60181	-1.60181	0.606451	-1.12079	0.262376	0.407605
cds3062	BHW77_15625	phage tail protein	0	0	1.95772	0	0	1.06621	0.654021	-0.679436	0.679436	1.60151	-1.60151	1.7687	-0.384144	0.700872	0.805578
cds846	BHW77_04305	hypothetical protein	1297.42	811.693	742.956	624.451	535.657	626.932	749.494	-0.6749	0.6749	1.59649	-1.59649	0.209604	-3.21988	0.00128245	0.00615544
cds672	BHW77_03425	propionate/acetate kinase	63.8349	58.0439	38.1756	29.2554	25.3429	45.8471	49.7969	-0.674819	0.674819	1.5964	-1.5964	0.307633	-2.19359	0.0282652	0.0728617
cds845	BHW77_04300	YggU family protein	379.693	226.647	230.033	183.603	155.513	185.521	212.799	-0.674228	0.674228	1.59574	-1.59574	0.213922	-3.15175	0.00162296	0.00738714
cds2446	BHW77_12490	phage tail protein	19.0676	12.8986	13.7041	12.1057	3.45585	12.7945	13.0888	-0.674215	0.674215	1.59573	-1.59573	0.408297	-1.65129	0.0986802	0.192701
cds1006	BHW77_05115	N-acetylmuramoyl-L-alanine amidase	2375.98	1388.45	1285.25	1218.64	854.748	1091.8	1311.52	-0.673971	0.673971	1.59546	-1.59546	0.258581	-2.60642	0.00914931	0.0293471
cds5251	BHW77_26845	formate dehydrogenase cytochrome b556 subunit	378.864	480.935	473.769	316.765	277.62	240.964	392.804	-0.673458	0.673458	1.59489	-1.59489	0.183037	-3.67936	0.000233823	0.00154445
cds2364	BHW77_12080	head-tail adaptor protein	0	1.84266	0	0	0	1.06621	0.200549	-0.673099	0.673099	1.59449	-1.59449	5.24216	-0.128401	0.897832	0.93865
cds320	BHW77_01615	hypothetical protein	233.785	236.782	239.821	168.471	155.513	121.548	213.286	-0.672457	0.672457	1.59379	-1.59379	0.188836	-3.56107	0.000369344	0.00224256
cds2342	BHW77_11970	hypothetical protein	1349.65	2227.78	985.714	742.481	1259.08	862.565	4267.64	-0.672052	0.672052	1.59334	-1.59334	0.517625	-1.29834	0.194171	0.32476
cds3065	BHW77_15640	phage tail protein	86.2185	70.0212	79.2878	53.4667	52.9898	41.5822	61.576	-0.671875	0.671875	1.59314	-1.59314	0.226221	-2.97	0.002978	0.0119153
cds565	BHW77_02875	N-acetylneuraminate lyase	271.92	247.838	411.122	166.453	228.086	190.852	270.904	-0.669349	0.669349	1.59035	-1.59035	0.247258	-2.70709	0.00678764	0.0231343
cds2885	BHW77_14730	DNA-packaging protein	0	0.921331	0.978862	1.00881	0	0	0.728564	-0.669319	0.669319	1.59032	-1.59032	1.78496	-0.374976	0.707678	0.810681
cds733	BHW77_03735	hypothetical protein	199.795	96.7398	73.4147	80.7045	67.9651	84.2307	122.717	-0.668148	0.668148	1.58903	-1.58903	0.78236	-0.854016	0.393096	0.546793
cds3411	BHW77_17400	zinc ABC transporter substrate-binding protein	3150.29	2216.72	2192.65	1942.96	1317.83	1499.09	1898.81	-0.667361	0.667361	1.58817	-1.58817	0.318451	-2.09565	0.0361131	0.0885286
cds5151	BHW77_26305	50S ribosomal protein L10	24581.4	16957.1	16390.1	15461	8378.14	12667.7	16129.5	-0.66609	0.66609	1.58677	-1.58677	0.235871	-2.82396	0.00474336	0.0173955
cds4534	BHW77_23170	iron-hydroxamate transporter substrate-binding subunit	1049.54	984.903	946.56	694.058	512.618	672.779	779.076	-0.664924	0.664924	1.58548	-1.58548	0.175653	-3.78544	0.000153434	0.0011284
cds947	BHW77_04820	type III secretion protein	6.6322	4.60666	3.91545	2.01761	4.60781	3.19863	8.33329	-0.664432	0.664432	1.58494	-1.58494	0.654869	-1.0146	0.310295	0.458853
cds5124	BHW77_26150	malate synthase A	709.645	887.242	675.415	508.438	438.894	486.192	640.164	-0.664356	0.664356	1.58486	-1.58486	0.249001	-2.66809	0.00762841	0.0253252
cds4693	BHW77_23965	bifunctional aspartate kinase/homoserine dehydrogenase I	11872.5	11512	13705	9016.71	6619.11	7769.48	9452.29	-0.664139	0.664139	1.58462	-1.58462	0.253492	-2.61996	0.00879405	0.0284231
cds2166	BHW77_11085	carbamoyl-phosphate synthase large chain	443.528	176.896	155.639	162.418	163.577	165.263	193.793	-0.662277	0.662277	1.58258	-1.58258	0.302207	-2.19147	0.0284182	0.0731189
cds3900	BHW77_19880	galactose-1-epimerase	6590.74	5134.58	4935.42	3541.92	3368.31	3618.72	4153.8	-0.662202	0.662202	1.5825	-1.5825	0.138228	-4.79066	1.66235e-06	2.62022e-05
cds2083	BHW77_10670	hypothetical protein	572.027	796.03	787.984	526.597	398.575	437.147	919.195	-0.661756	0.661756	1.58201	-1.58201	0.302002	-2.19123	0.0284351	0.0731283
cds4066	BHW77_20780	enterochelin esterase	10982.1	9723.73	9834.63	6909.31	5972.87	6423.92	8763.07	-0.661635	0.661635	1.58187	-1.58187	0.126167	-5.24411	1.5704e-07	3.80563e-06
cds1141	BHW77_05830	proline/betaine ABC transporter permease ProW	1345.51	1114.81	1171.7	785.86	728.033	783.665	1050.54	-0.660693	0.660693	1.58084	-1.58084	0.269954	-2.44743	0.0143879	0.0424614
cds3084	BHW77_15735	DUF3950 domain-containing protein	0	0.921331	0.978862	1.00881	0	0	1.02771	-0.660037	0.660037	1.58012	-1.58012	1.6635	-0.396776	0.691532	0.799017
cds3669	BHW77_18720	chromosome partitioning protein MukE	1057.84	1042.95	1041.51	693.05	596.711	698.368	875.278	-0.659724	0.659724	1.57978	-1.57978	0.120939	-5.45499	4.89756e-08	1.53076e-06
cds4572	BHW77_23360	pyruvate dehydrogenase complex dihydrolipoyllysine-residue acetyltransferase	14468.1	13358.4	25884.1	9876.21	12301.7	11822.2	16272.6	-0.659655	0.659655	1.57971	-1.57971	0.237773	-2.77431	0.00553188	0.0197091
cds1612	BHW77_08250	cytochrome c biogenesis protein CcmH	322.49	361.162	357.285	230.008	205.047	222.838	280.421	-0.659627	0.659627	1.57967	-1.57967	0.132252	-4.98765	6.11185e-07	1.20715e-05
cds2665	BHW77_13630	tellurite resistance protein	45.5963	66.3358	69.4992	40.3522	34.5585	39.4498	49.2052	-0.657803	0.657803	1.57768	-1.57768	0.267768	-2.45662	0.0140251	0.0414797
cds428	BHW77_02155	phosphoglycolate phosphatase	1409.34	1461.23	1487.87	991.656	821.341	949.994	1166.96	-0.657029	0.657029	1.57683	-1.57683	0.145327	-4.52105	6.15333e-06	8.00224e-05
cds4602	BHW77_23510	UDP-N-acetylmuramoyl-L-alanyl-D-glutamate--2%2C6-diaminopimelate ligase	3649.37	4425.15	4569.33	2798.43	2512.41	2707.11	3049.73	-0.656883	0.656883	1.57667	-1.57667	0.137441	-4.77938	1.75835e-06	2.74793e-05
cds4589	BHW77_23445	preprotein translocase subunit SecA	6245.04	6601.34	6485.94	4522.48	3454.7	4295.77	5851.38	-0.655429	0.655429	1.57508	-1.57508	0.18319	-3.57786	0.000346414	0.00214356
cds4202	BHW77_21470	hypothetical protein	1738.46	874.343	920.13	856.476	588.647	799.659	958.506	-0.654392	0.654392	1.57395	-1.57395	0.29409	-2.22514	0.0260716	0.0686218
cds2694	BHW77_13775	phage tail protein	47.2544	46.0666	48.9431	22.1937	36.8624	31.9863	40.7706	-0.653857	0.653857	1.57337	-1.57337	0.244998	-2.66883	0.00761167	0.0253149
cds2287	BHW77_11695	acyl carrier protein	30573.6	31174.2	33210.8	21388.7	19305.6	19665.2	24446.6	-0.653695	0.653695	1.57319	-1.57319	0.123758	-5.28204	1.27751e-07	3.27552e-06
cds4351	BHW77_22215	AraC family transcriptional regulator	142.592	62.6505	70.4781	63.5548	44.9261	67.1713	81.2473	-0.652834	0.652834	1.57225	-1.57225	0.314674	-2.07464	0.03802	0.0921357
cds1544	BHW77_07910	1%2C4-dihydroxy-2-naphthoyl-CoA synthase	1874.42	2347.55	1922.49	1214.6	1367.37	1327.43	1473.49	-0.652484	0.652484	1.57187	-1.57187	0.135634	-4.81063	1.50454e-06	2.44543e-05
cds4392	BHW77_22420	hypothetical protein	23.2127	25.7973	25.4504	13.1145	19.5832	14.927	25.2675	-0.65217	0.65217	1.57153	-1.57153	0.324995	-2.00671	0.0447809	0.104692
cds1080	BHW77_05500	tRNA pseudouridine(13) synthase TruD	1664.68	1285.26	1274.48	1009.81	718.818	960.656	1169.7	-0.651294	0.651294	1.57058	-1.57058	0.17451	-3.73214	0.000189861	0.00132878
cds4103	BHW77_20970	ribosome-associated protein	230.469	222.962	217.307	128.118	142.842	156.733	194.407	-0.651193	0.651193	1.57047	-1.57047	0.142457	-4.57117	4.8501e-06	6.60406e-05
cds5162	BHW77_26400	TonB-dependent vitamin B12 receptor	2031.11	1699.86	1800.13	1419.39	976.855	1126.99	1807.44	-0.650462	0.650462	1.56967	-1.56967	0.232514	-2.79752	0.00514963	0.0186861
cds5399	BHW77_27670	ATP F0F1 synthase subunit I	2608.11	1315.66	1348.87	1458.73	842.077	1058.75	1383.9	-0.650244	0.650244	1.56943	-1.56943	0.278636	-2.33367	0.0196129	0.0544627
cds3008	BHW77_15355	exoribonuclease II	4698.91	2888.37	2998.25	2936.63	1568.96	2241.18	2841.62	-0.649772	0.649772	1.56892	-1.56892	0.320488	-2.02745	0.0426168	0.100876
cds1931	BHW77_09890	major capsid protein E	0.829024	0	0.978862	1.00881	0	0	0.648616	-0.648367	0.648367	1.56739	-1.56739	1.7791	-0.364436	0.715533	0.816458
cds4977	BHW77_25410	hypothetical protein	2814.54	2282.14	2329.69	1794.67	1249.87	1694.21	2166	-0.647922	0.647922	1.56691	-1.56691	0.167074	-3.87806	0.000105294	0.000831022
cds5150	BHW77_26300	50S ribosomal protein L7/L12	18144.9	13896.4	14050.6	12387.1	7213.52	9819.81	12736.2	-0.647656	0.647656	1.56662	-1.56662	0.211578	-3.06108	0.0022054	0.00947804
cds347	BHW77_01750	leucine ABC transporter subunit substrate-binding protein LivK	213.059	257.973	333.792	168.471	149.754	195.117	264.967	-0.647469	0.647469	1.56642	-1.56642	0.307069	-2.10855	0.0349837	0.0861438
cds187	BHW77_00945	hypothetical protein	77.0993	81.0771	94.9496	67.59	38.0144	55.443	71.0564	-0.646915	0.646915	1.56582	-1.56582	0.329566	-1.96293	0.0496544	0.11334
cds879	BHW77_04470	mechanosensitive ion channel protein MscS	14223.6	10330.9	8762.77	6754.96	7615.55	6915.45	8415.65	-0.646468	0.646468	1.56533	-1.56533	0.175587	-3.68176	0.000231631	0.00153889
cds4533	BHW77_23165	Fe3+-hydroxamate ABC transporter permease FhuB	1131.62	1293.55	1344.96	838.318	755.68	815.652	956.442	-0.645027	0.645027	1.56377	-1.56377	0.132407	-4.87156	1.10718e-06	1.91528e-05
cds2781	BHW77_14210	aromatic amino acid transporter	304.252	140.964	102.781	146.277	81.7886	122.614	163.897	-0.644796	0.644796	1.56352	-1.56352	0.356866	-1.80683	0.0707886	0.149141
cds3911	BHW77_19970	cell envelope integrity protein TolA	2495.36	1979.94	2086.93	1604	1194.57	1404.2	1755.04	-0.642572	0.642572	1.56111	-1.56111	0.135163	-4.75404	1.99391e-06	3.07241e-05
cds1412	BHW77_07235	glutamate--tRNA ligase	5505.55	4063.99	3527.82	3255.42	2151.85	2983.26	3407.11	-0.642422	0.642422	1.56095	-1.56095	0.271125	-2.36947	0.0178137	0.0507472
cds4106	BHW77_20985	peptidylprolyl isomerase	6676.13	4434.37	4103.39	3560.08	2885.64	3309.52	4007.78	-0.641193	0.641193	1.55962	-1.55962	0.204962	-3.12835	0.00175789	0.00787471
cds4666	BHW77_23830	isoleucine--tRNA ligase	12668.3	13690.1	14622.2	8829.07	8600.47	8850.62	11149	-0.640908	0.640908	1.55931	-1.55931	0.106716	-6.00571	1.90493e-09	1.08031e-07
cds3998	BHW77_20440	pyrimidine-specific ribonucleoside hydrolase RihA	437.725	363.004	368.052	277.422	229.238	243.096	366.893	-0.640278	0.640278	1.55863	-1.55863	0.190071	-3.36862	0.000755448	0.00399204
cds4635	BHW77_23675	4-hydroxythreonine-4-phosphate dehydrogenase PdxA	2561.69	2412.97	2174.05	1750.28	1234.89	1602.52	1858.49	-0.639759	0.639759	1.55807	-1.55807	0.217545	-2.94082	0.0032735	0.0128167
cds2429	BHW77_12405	hypothetical protein	1.65805	0	0	0	1.15195	0	2.31078	-0.639576	0.639576	1.55787	-1.55787	1.61766	-0.39537	0.69257	0.799208
cds2421	BHW77_12365	23S rRNA pseudouridine(2457) synthase	576.172	290.219	297.574	283.474	194.68	269.751	340.498	-0.638564	0.638564	1.55678	-1.55678	0.268946	-2.37432	0.0175811	0.0501887
cds2658	BHW77_13585	TIGR00156 family protein	15888.3	18438.6	18483.9	14221.1	9153.41	10555.5	15791.8	-0.638185	0.638185	1.55637	-1.55637	0.166577	-3.83118	0.000127531	0.000968987
cds2116	BHW77_10835	integrase	150.882	78.3131	104.738	72.634	85.2444	57.5754	105.082	-0.637567	0.637567	1.5557	-1.5557	0.260804	-2.44462	0.0145005	0.0427707
cds1144	BHW77_05845	ribonucleotide-diphosphate reductase subunit alpha	25364.8	22627	18883.2	12341.7	15923.4	14726.5	16595	-0.637446	0.637446	1.55557	-1.55557	0.20209	-3.15427	0.00160903	0.00735246
cds1152	BHW77_05885	DNA-binding protein	559.591	112.402	132.146	169.479	179.704	168.461	213.865	-0.63733	0.63733	1.55545	-1.55545	0.431027	-1.47863	0.139239	0.250475
cds1609	BHW77_08235	cytochrome c biogenesis protein CcmE	92.0217	53.4372	68.5203	44.3875	36.8624	56.5092	56.3822	-0.637174	0.637174	1.55528	-1.55528	0.2566	-2.48314	0.0130229	0.0394053
cds2574	BHW77_13155	DUF1482 domain-containing protein	0.829024	0.921331	0	0	0	1.06621	1.17672	-0.637173	0.637173	1.55528	-1.55528	1.78316	-0.357328	0.720846	0.820139
cds1840	BHW77_09395	imidazole glycerol phosphate synthase subunit HisF	1316.49	1806.73	2114.34	1186.36	1073.62	1106.73	1453.35	-0.636906	0.636906	1.55499	-1.55499	0.164132	-3.88045	0.000104264	0.000825257
cds1619	BHW77_08290	50S ribosomal protein L25	7841.74	5002.83	6448.74	5218.55	3429.36	3759.46	5305.73	-0.636832	0.636832	1.55491	-1.55491	0.194058	-3.28165	0.00103202	0.00511914
cds2405	BHW77_12285	capsid protein	174.095	146.492	179.132	108.951	118.651	93.8266	244.06	-0.636797	0.636797	1.55487	-1.55487	0.526376	-1.20978	0.226365	0.364103
cds2640	BHW77_13495	DUF1482 domain-containing protein	10.7773	11.9773	8.80976	9.07925	8.06366	3.19863	14.8184	-0.636031	0.636031	1.55405	-1.55405	0.476343	-1.33524	0.181799	0.308095
cds250	BHW77_01265	LysR family transcriptional regulator	464.254	306.803	355.327	220.928	255.733	249.493	303.388	-0.635914	0.635914	1.55392	-1.55392	0.168413	-3.77593	0.000159412	0.00116251
cds5440	BHW77_27875	membrane protein insertase YidC	8045.68	5352.01	4982.41	5056.13	2785.42	3991.9	4782.17	-0.63524	0.63524	1.5532	-1.5532	0.283504	-2.24067	0.0250472	0.0664983
cds1480	BHW77_07590	chorismate synthase	4745.34	3861.3	3713.8	2929.57	2285.47	2717.77	3288.2	-0.635111	0.635111	1.55306	-1.55306	0.183701	-3.45732	0.000545586	0.00305007
cds4203	BHW77_21475	muropeptide transporter AmpG	707.987	521.473	461.044	453.963	255.733	379.571	480.14	-0.633752	0.633752	1.55159	-1.55159	0.301943	-2.09892	0.0358244	0.0879383
cds270	BHW77_01365	ABC transporter substrate-binding protein	7976.87	5704.88	5922.12	5066.22	3234.68	4335.22	5792.74	-0.633523	0.633523	1.55135	-1.55135	0.195085	-3.24742	0.00116457	0.00568941
cds3435	BHW77_17520	protein phosphatase CheZ	112.747	134.514	153.681	96.8454	79.4847	81.0321	119.068	-0.633307	0.633307	1.55112	-1.55112	0.189738	-3.3378	0.000844431	0.00436644
cds5462	BHW77_27990	type II secretion system protein GspG	1275.04	1677.74	1697.35	920.031	1057.49	1021.43	1887.29	-0.632687	0.632687	1.55045	-1.55045	0.161088	-3.92758	8.58038e-05	0.000704488
cds4954	BHW77_25280	DNA mismatch repair protein MutL	3960.25	4143.23	3773.51	2656.19	2440.99	2563.17	2879.92	-0.632612	0.632612	1.55037	-1.55037	0.12089	-5.23293	1.6684e-07	3.97954e-06
cds697	BHW77_03550	hypothetical protein	352.335	287.455	219.265	199.744	168.185	186.587	213.673	-0.632435	0.632435	1.55018	-1.55018	0.213556	-2.96144	0.00306199	0.012118
cds2874	BHW77_14675	phage tail protein	85.3895	112.402	90.0553	62.546	64.5093	58.6416	78.9265	-0.631907	0.631907	1.54961	-1.54961	0.235569	-2.68248	0.00730796	0.0245578
cds1785	BHW77_09120	multidrug transporter subunit MdtC	571.198	615.449	539.353	368.214	391.664	355.048	386.809	-0.631359	0.631359	1.54902	-1.54902	0.117771	-5.36092	8.28014e-08	2.31213e-06
cds4583	BHW77_23415	GMP reductase	2055.15	1420.69	1282.31	1260	718.818	1093.93	1352.33	-0.630701	0.630701	1.54832	-1.54832	0.227695	-2.76993	0.00560679	0.0199502
cds3355	BHW77_17120	tRNA (adenosine(37)-N6)-threonylcarbamoyltransferase complex dimerization subunit type 1 TsaB	979.078	644.01	530.543	618.398	292.596	479.795	581.133	-0.630647	0.630647	1.54826	-1.54826	0.350832	-1.79757	0.0722445	0.151167
cds2371	BHW77_12115	phage tail protein	11.6063	11.9773	9.78862	2.01761	8.06366	11.7283	10.3737	-0.630591	0.630591	1.5482	-1.5482	0.541743	-1.16401	0.244422	0.386258
cds5461	BHW77_27985	type II secretion system protein GspH	1327.27	1662.08	1724.75	1032.01	1041.36	972.385	1826.01	-0.629802	0.629802	1.54735	-1.54735	0.143403	-4.39184	1.12396e-05	0.000128542
cds2426	BHW77_12390	Replication protein P	19.8966	14.7413	14.6829	14.1233	8.06366	9.5959	15.1393	-0.629427	0.629427	1.54695	-1.54695	0.435397	-1.44564	0.148279	0.263123
cds4929	BHW77_25155	PTS ascorbate-specific transporter subunit IIA	69.638	60.8079	44.0488	39.3434	28.7988	44.7809	44.9729	-0.629163	0.629163	1.54667	-1.54667	0.252652	-2.49023	0.0127659	0.0387342
cds1633	BHW77_08360	elongation factor P-like protein YeiP	845.605	510.417	495.304	520.544	289.14	387.035	507.321	-0.629152	0.629152	1.54666	-1.54666	0.232863	-2.70181	0.0068964	0.0234469
cds3381	BHW77_17250	C-terminal processing peptidase	10315.6	8758.17	8143.15	6782.2	4714.94	6104.06	6853.87	-0.6288	0.6288	1.54628	-1.54628	0.237582	-2.64667	0.00812889	0.0266014
cds5278	BHW77_26980	GTP-binding protein TypA	20564	16616.2	15933.9	13521	9169.53	11677.1	13692.6	-0.628026	0.628026	1.54545	-1.54545	0.236987	-2.65004	0.00804827	0.0263847
cds3721	BHW77_18985	NAD(P)-dependent oxidoreductase	1615.77	1569.03	1446.76	1052.18	908.89	1036.36	1202.35	-0.627565	0.627565	1.54496	-1.54496	0.13209	-4.75104	2.02373e-06	3.10965e-05
cds4881	BHW77_24915	reactive intermediate/imine deaminase	5839.65	6113.03	6558.38	4849.33	3216.25	3918.33	4976.63	-0.627143	0.627143	1.5445	-1.5445	0.198846	-3.15391	0.00161101	0.00735246
cds2419	BHW77_12355	tRNA 2-thiouridine(34) synthase MnmA	2694.33	1705.38	1521.15	1728.08	787.935	1318.9	1930.15	-0.626462	0.626462	1.54377	-1.54377	0.281128	-2.22839	0.0258549	0.0681493
cds4493	BHW77_22965	proline--tRNA ligase	6629.71	4856.34	4565.41	3835.48	2967.43	3598.46	4124.17	-0.625935	0.625935	1.54321	-1.54321	0.229332	-2.72938	0.00634531	0.0219532
cds1319	BHW77_06750	DUF2633 domain-containing protein	3039.2	2933.52	6074.82	2360.61	2748.56	2698.58	3093.71	-0.62569	0.62569	1.54295	-1.54295	0.292944	-2.13587	0.03269	0.0818889
cds3382	BHW77_17255	RNA chaperone ProQ	9203	6067.89	5743.96	5219.56	3609.06	4791.55	5489.37	-0.625662	0.625662	1.54292	-1.54292	0.262549	-2.38302	0.0171711	0.0492226
cds1817	BHW77_09280	colanic acid exporter	265.288	292.062	397.418	358.126	63.3573	197.249	298.334	-0.625164	0.625164	1.54239	-1.54239	0.766013	-0.816128	0.414427	0.567397
cds1841	BHW77_09400	1-(5-phosphoribosyl)-5-[(5-phosphoribosylamino)methylideneamino]imidazole-4-carboxamide isomerase	1061.98	1241.03	1370.41	866.564	753.376	763.407	1020.09	-0.623493	0.623493	1.5406	-1.5406	0.170154	-3.66429	0.000248023	0.00161464
cds416	BHW77_02095	ADP compounds hydrolase NudE	2676.92	2375.19	2262.15	1903.62	1229.13	1616.38	2129.29	-0.622929	0.622929	1.54	-1.54	0.277431	-2.24534	0.024746	0.0658896
cds1594	BHW77_08160	multidrug ABC transporter permease/ATP-binding protein	1592.56	808.929	800.709	834.282	518.378	727.156	848.96	-0.622677	0.622677	1.53973	-1.53973	0.280096	-2.22308	0.0262101	0.0689205
cds3430	BHW77_17495	arginine--tRNA ligase	3800.25	2504.18	2201.46	2167.92	1429.57	1927.71	2343.21	-0.62243	0.62243	1.53947	-1.53947	0.223097	-2.78995	0.00527155	0.0190531
cds4742	BHW77_24215	phosphoglycerol transferase I	1018.87	690.077	676.394	558.878	442.349	549.099	632.595	-0.621858	0.621858	1.53886	-1.53886	0.185612	-3.35032	0.000807195	0.00421288
cds1839	BHW77_09390	bifunctional phosphoribosyl-AMP cyclohydrolase/phosphoribosyl-ATP diphosphatase	1856.19	2191.85	2616.5	1598.96	1373.13	1358.35	1972.6	-0.621578	0.621578	1.53856	-1.53856	0.173613	-3.58024	0.000343281	0.00212657
cds2336	BHW77_11940	hypothetical protein	7.46122	1.84266	1.95772	1.00881	3.45585	3.19863	3.39767	-0.619346	0.619346	1.53618	-1.53618	0.796995	-0.777102	0.437099	0.590056
cds2110	BHW77_10805	hypothetical protein	28.1868	9.21331	21.535	15.1321	14.9754	8.52969	18.9234	-0.61903	0.61903	1.53584	-1.53584	0.400549	-1.54545	0.122237	0.228482
cds4809	BHW77_24550	DEAD/DEAH box helicase	2824.49	3529.62	3863.57	2442.32	2089.64	2118.56	2975.11	-0.619023	0.619023	1.53583	-1.53583	0.124804	-4.95994	7.05145e-07	1.33299e-05
cds572	BHW77_02910	glutamate synthase large subunit	14348.8	13926.8	14977.6	11125.1	7251.54	9798.48	12963.5	-0.618347	0.618347	1.53512	-1.53512	0.251534	-2.45831	0.0139594	0.0413744
cds2139	BHW77_10950	urease subunit gamma	338.242	254.287	260.377	196.717	169.337	189.786	248.569	-0.618333	0.618333	1.5351	-1.5351	0.175939	-3.51448	0.000440611	0.00257158
cds1482	BHW77_07600	hypothetical protein	635.862	534.372	528.586	424.707	313.331	368.909	456.054	-0.617547	0.617547	1.53426	-1.53426	0.224495	-2.75083	0.00594444	0.0208415
cds2295	BHW77_11735	ferric-rhodotorulic acid/ferric-coprogen receptor FhuE	13673.9	12160.7	12540.2	9211.41	6928.99	8881.54	11099	-0.616946	0.616946	1.53362	-1.53362	0.256656	-2.40378	0.0162263	0.0469548
cds4706	BHW77_24030	murein transglycosylase	4916.94	4466.61	3739.25	2794.39	2828.04	2937.41	3127.09	-0.616657	0.616657	1.53332	-1.53332	0.115179	-5.35389	8.6083e-08	2.36771e-06
cds1645	BHW77_08420	kinase	1017.21	1045.71	1006.27	720.287	601.319	679.177	830.814	-0.616523	0.616523	1.53318	-1.53318	0.126312	-4.88094	1.05581e-06	1.83798e-05
cds1382	BHW77_07065	coproporphyrinogen III oxidase	802.496	473.564	464.959	404.531	350.193	381.704	491.18	-0.616411	0.616411	1.53306	-1.53306	0.194507	-3.1691	0.00152913	0.00703321
cds4464	BHW77_22785	type VI secretion system-associated lipoprotein	41.4512	29.4826	39.1545	20.1761	24.191	27.7215	30.976	-0.61612	0.61612	1.53275	-1.53275	0.285841	-2.15546	0.0311258	0.0787595
cds169	BHW77_00855	hypothetical protein	6.6322	9.21331	1.95772	5.04403	2.3039	4.26485	8.44826	-0.615901	0.615901	1.53251	-1.53251	0.602455	-1.02232	0.30663	0.454778
cds2977	BHW77_15200	hypothetical protein	5.80317	1.84266	1.95772	2.01761	1.15195	3.19863	2.77846	-0.615291	0.615291	1.53187	-1.53187	0.858342	-0.716837	0.473475	0.623107
cds633	BHW77_03225	osmotically-inducible protein OsmY	1663.02	1569.95	1498.64	1113.72	911.194	1064.08	1360.33	-0.614886	0.614886	1.53144	-1.53144	0.137895	-4.45908	8.23126e-06	0.000100177
cds736	BHW77_03750	bifunctional heptose 7-phosphate kinase/heptose 1-phosphate adenyltransferase	2147.17	2456.27	2572.45	1627.2	1489.47	1573.73	1938.59	-0.613011	0.613011	1.52945	-1.52945	0.123249	-4.97376	6.56669e-07	1.27644e-05
cds4726	BHW77_24130	molecular chaperone OsmY	10725.9	14896.1	9538.03	7373.36	8120.11	7496.53	7807.12	-0.612943	0.612943	1.52938	-1.52938	0.243446	-2.51778	0.0118098	0.036375
cds4291	BHW77_21915	2-hydroxy-6-oxo-6-phenylhexa-2%2C4-dienoate hydrolase	42.2802	35.0106	37.1968	24.2113	25.3429	25.5891	31.8997	-0.612652	0.612652	1.52907	-1.52907	0.251099	-2.43988	0.0146921	0.0432758
cds4754	BHW77_24275	DEAD/DEAH box helicase	2666.14	1960.59	1884.31	1514.22	1315.53	1432.99	1801.25	-0.611226	0.611226	1.52756	-1.52756	0.188956	-3.23475	0.00121747	0.00590312
cds3964	BHW77_20235	potassium-transporting ATPase subunit C	84.5605	68.1785	59.7106	61.5372	36.8624	40.516	56.9756	-0.609778	0.609778	1.52602	-1.52602	0.229091	-2.66174	0.0077739	0.0257461
cds4567	BHW77_23335	S-adenosylmethionine decarboxylase	3183.45	2395.46	2249.43	2084.19	1430.72	1617.44	2035.66	-0.609016	0.609016	1.52522	-1.52522	0.212843	-2.86135	0.00421846	0.0158293
cds4238	BHW77_21650	maltodextrin glucosidase	1089.34	1147.06	1128.63	830.247	609.382	767.672	1048.2	-0.60802	0.60802	1.52417	-1.52417	0.263488	-2.30758	0.0210223	0.0575628
cds2277	BHW77_11645	ribonuclease E	11915.6	11184	11105.2	8281.29	6323.06	7837.72	9110.48	-0.607955	0.607955	1.5241	-1.5241	0.191413	-3.17614	0.00149249	0.0068993
cds1113	BHW77_05665	NADH:flavorubredoxin oxidoreductase	135.96	157.548	199.688	104.916	111.739	106.621	133.072	-0.606776	0.606776	1.52285	-1.52285	0.194524	-3.11929	0.00181288	0.00809468
cds3013	BHW77_15380	translation initiation factor Sui1	223.008	134.514	102.781	144.259	73.7249	84.2307	127.674	-0.606694	0.606694	1.52277	-1.52277	0.329557	-1.84094	0.0656302	0.141304
cds5460	BHW77_27980	type II secretion system protein GspI	688.919	874.343	898.595	568.966	537.961	509.649	947.874	-0.605835	0.605835	1.52186	-1.52186	0.1474	-4.11015	3.95405e-05	0.000367266
cds1748	BHW77_08935	methionine--tRNA ligase	8382.27	6573.7	6025.88	5751.2	3383.28	4656.15	5754.44	-0.605407	0.605407	1.52141	-1.52141	0.251652	-2.40573	0.01614	0.0468006
cds386	BHW77_01945	thiosulfate sulfurtransferase	502.389	311.41	341.623	282.466	208.503	268.685	329.813	-0.6051	0.6051	1.52108	-1.52108	0.240373	-2.51734	0.0118245	0.0363999
cds4041	BHW77_20655	glutathione-dependent formaldehyde dehydrogenase	1038.77	961.87	730.231	607.301	588.647	600.277	541.919	-0.604929	0.604929	1.5209	-1.5209	0.171098	-3.53558	0.000406884	0.0024329
cds2420	BHW77_12360	NUDIX hydrolase	434.409	374.06	311.278	281.457	210.807	244.162	334.407	-0.604375	0.604375	1.52032	-1.52032	0.216643	-2.78973	0.00527523	0.0190539
cds4013	BHW77_20515	23S rRNA (pseudouridine(1915)-N(3))-methyltransferase RlmH	1247.68	854.995	854.547	780.816	524.138	640.793	815.44	-0.603784	0.603784	1.5197	-1.5197	0.22131	-2.72823	0.00636755	0.0220016
cds1369	BHW77_07000	phosphate acetyltransferase	41.4512	46.9879	51.8797	30.2642	28.7988	33.0526	39.927	-0.603056	0.603056	1.51893	-1.51893	0.294472	-2.04792	0.0405674	0.0969424
cds3876	BHW77_19760	cruciferin	1.65805	0	0	1.00881	0	0	0.879006	-0.602598	0.602598	1.51845	-1.51845	1.93291	-0.311756	0.755226	0.843742
cds4474	BHW77_22835	peptidoglycan-binding protein	3.3161	2.76399	1.95772	2.01761	1.15195	2.13242	5.06647	-0.601846	0.601846	1.51766	-1.51766	0.869679	-0.692032	0.488917	0.634773
cds3146	BHW77_16060	two-component system sensor histidine kinase RstB	689.748	606.236	604.937	433.787	405.487	413.69	500.542	-0.601738	0.601738	1.51754	-1.51754	0.114533	-5.25385	1.48954e-07	3.63995e-06
cds4566	BHW77_23330	spermidine synthase	3757.97	2988.8	3098.1	2602.72	1835.06	2050.32	2645.71	-0.601421	0.601421	1.51721	-1.51721	0.164639	-3.65297	0.000259223	0.00168357
cds2211	BHW77_11310	chemotaxis protein	31.5029	20.2693	34.2602	21.1849	14.9754	20.258	22.4593	-0.601375	0.601375	1.51716	-1.51716	0.323926	-1.85652	0.0633795	0.137435
cds114	BHW77_00580	tRNA (guanosine(18)-2'-O)-methyltransferase TrmH	897.004	690.077	547.184	539.711	378.992	488.325	556.578	-0.601104	0.601104	1.51688	-1.51688	0.201276	-2.98646	0.00282228	0.0114845
cds36	BHW77_00185	two-component system sensor histidine kinase UhpB	228.811	80.1558	92.013	110.969	59.9015	93.8266	119.676	-0.60055	0.60055	1.51629	-1.51629	0.307106	-1.95551	0.0505224	0.114987
cds1766	BHW77_09025	sugar kinase	221.35	261.658	242.758	169.479	145.146	163.13	202.585	-0.600351	0.600351	1.51609	-1.51609	0.153526	-3.91041	9.21382e-05	0.000753124
cds2309	BHW77_11805	outer membrane-specific lipoprotein transporter subunit LolC	1789.03	1154.43	1088.49	985.603	746.465	928.67	1058.63	-0.599743	0.599743	1.51545	-1.51545	0.255063	-2.35135	0.0187053	0.0526601
cds2679	BHW77_13700	phage portal protein	19.8966	14.7413	13.7041	13.1145	10.3676	8.52969	12.5927	-0.598662	0.598662	1.51431	-1.51431	0.414588	-1.44399	0.148741	0.263552
cds29	BHW77_00150	acetolactate synthase%2C large subunit%2C biosynthetic type	1721.05	1887.81	2120.22	1456.72	1120.85	1208.02	1374.18	-0.597308	0.597308	1.51289	-1.51289	0.177647	-3.36233	0.000772864	0.00405293
cds4131	BHW77_21110	sugar ABC transporter permease	1163.95	1080.72	1100.24	724.323	734.945	753.811	896.85	-0.596117	0.596117	1.51164	-1.51164	0.13328	-4.47265	7.72546e-06	9.63668e-05
cds656	BHW77_03340	PTS N-acetylgalactosamine transporter subunit IIB	22.3837	20.2693	22.5138	10.0881	21.8871	11.7283	21.748	-0.595711	0.595711	1.51122	-1.51122	0.351638	-1.6941	0.0902455	0.17922
cds1293	BHW77_06620	Fe-S protein assembly chaperone HscA	6725.87	4541.24	4264.9	3876.84	2974.34	3444.93	4634.4	-0.593169	0.593169	1.50856	-1.50856	0.226825	-2.6151	0.00892025	0.0287633
cds5188	BHW77_26530	catalase/peroxidase HPI	3515.89	3973.7	4280.56	2823.65	2409.88	2575.97	3449.55	-0.591536	0.591536	1.50685	-1.50685	0.134943	-4.3836	1.16736e-05	0.000132953
cds3913	BHW77_19980	protein TolQ	1644.78	1020.83	917.194	934.154	638.181	806.056	947.907	-0.591198	0.591198	1.5065	-1.5065	0.225785	-2.61841	0.00883397	0.0285353
cds3970	BHW77_20265	phosphoglucomutase%2C alpha-D-glucose phosphate-specific	9821.45	9181.99	8776.48	6634.92	5639.95	6169.1	7527.51	-0.590861	0.590861	1.50614	-1.50614	0.140462	-4.20656	2.59285e-05	0.000258701
cds4610	BHW77_23550	acetolactate synthase 3 large subunit	1787.38	1912.68	1857.88	1407.28	1004.5	1278.39	1442.48	-0.590353	0.590353	1.50562	-1.50562	0.166671	-3.54204	0.000397052	0.00238069
cds3403	BHW77_17360	keto-deoxy-phosphogluconate aldolase	1566.86	1458.47	1354.75	1080.43	900.826	927.604	1233.98	-0.590276	0.590276	1.50553	-1.50553	0.123867	-4.76538	1.88494e-06	2.92086e-05
cds122	BHW77_00620	ribonuclease PH	991.513	493.834	481.6	659.759	233.846	412.624	543.744	-0.59023	0.59023	1.50549	-1.50549	0.360288	-1.63822	0.101377	0.196571
cds1652	BHW77_08455	S-formylglutathione hydrolase	3442.11	3455.91	4060.32	2925.54	1885.74	2468.28	3501.4	-0.589811	0.589811	1.50505	-1.50505	0.189826	-3.10712	0.00188921	0.00832736
cds3828	BHW77_19520	8-amino-7-oxononanoate synthase	6277.37	6417.99	6167.81	4648.58	3535.34	4350.14	5135.43	-0.589612	0.589612	1.50484	-1.50484	0.168787	-3.49324	0.000477199	0.00274876
cds3257	BHW77_16630	50S ribosomal protein L35	25035.7	26898.3	30469	20117.6	16959	17682	24144.1	-0.589578	0.589578	1.50481	-1.50481	0.159935	-3.68637	0.000227476	0.00152603
cds5028	BHW77_25670	phosphonate C-P lyase system protein PhnL	20.7256	14.7413	17.6195	10.0881	12.6715	12.7945	11.6466	-0.589323	0.589323	1.50454	-1.50454	0.366992	-1.60582	0.108314	0.20797
cds1493	BHW77_07655	acetyl-CoA carboxylase subunit beta	7379.15	5665.27	5473.8	4615.29	3384.43	4322.42	5073.19	-0.587659	0.587659	1.50281	-1.50281	0.170959	-3.43743	0.000587273	0.00322248
cds2680	BHW77_13705	capsid assembly protein	27.3578	30.4039	29.3659	19.1673	19.5832	19.1918	28.1997	-0.586864	0.586864	1.50198	-1.50198	0.28597	-2.05219	0.0401511	0.0961983
cds614	BHW77_03130	translation initiation factor IF-2	13629.2	16945.1	18613.1	12517.3	9310.07	10930.8	14679.5	-0.586358	0.586358	1.50145	-1.50145	0.171752	-3.41397	0.000640228	0.00346643
cds1783	BHW77_09110	two-component system sensor histidine kinase BaeA	383.009	487.384	405.249	255.228	300.659	294.274	307.394	-0.586352	0.586352	1.50145	-1.50145	0.11424	-5.13261	2.85744e-07	6.28122e-06
cds3420	BHW77_17445	aspartate--tRNA ligase	6566.7	5777.67	5611.82	4481.12	3484.65	4007.89	5083.63	-0.584539	0.584539	1.49956	-1.49956	0.142005	-4.11633	3.84959e-05	0.000359534
cds2470	BHW77_12610	hypothetical protein	437.725	264.422	193.815	142.242	241.91	214.308	214.26	-0.58362	0.58362	1.4986	-1.4986	0.423101	-1.37939	0.167775	0.289866
cds4322	BHW77_22070	ASCH domain-containing protein	17.4095	14.7413	17.6195	12.1057	10.3676	10.6621	16.7496	-0.583479	0.583479	1.49846	-1.49846	0.364858	-1.5992	0.109777	0.21012
cds2084	BHW77_10675	poly-beta-1%2C6-N-acetyl-D-glucosamine biosynthesis protein PgaD	79.5863	87.5265	81.2456	66.5812	55.2937	43.7147	172.21	-0.583454	0.583454	1.49843	-1.49843	0.341322	-1.70939	0.0873779	0.174851
cds1344	BHW77_06875	thioredoxin-dependent thiol peroxidase	6177.89	3848.4	3611.02	3227.17	2628.75	3251.94	3567.07	-0.582423	0.582423	1.49736	-1.49736	0.257556	-2.26135	0.0237377	0.0636359
cds3842	BHW77_19590	phage tail protein	0.829024	2.76399	2.93659	2.01761	1.15195	1.06621	2.35521	-0.582266	0.582266	1.4972	-1.4972	1.0576	-0.550554	0.58194	0.715523
cds3249	BHW77_16590	vitamin B12 ABC transporter ATP-binding protein BtuD	1533.7	1798.44	1408.58	1119.77	929.625	1119.52	1076.93	-0.580865	0.580865	1.49575	-1.49575	0.168708	-3.44303	0.000575244	0.00317455
cds4810	BHW77_24555	hypothetical protein	2346.97	2545.64	2846.53	1826.95	1588.54	1762.45	2248.4	-0.579292	0.579292	1.49412	-1.49412	0.123097	-4.70597	2.52657e-06	3.74627e-05
cds1963	BHW77_10055	hypothetical protein	813.273	335.365	325.961	419.663	217.719	349.717	495.45	-0.579187	0.579187	1.49401	-1.49401	0.376769	-1.53725	0.124233	0.231011
cds2736	BHW77_13985	histidine kinase	67.98	89.3691	78.309	52.4579	48.382	56.5092	54.0844	-0.578347	0.578347	1.49314	-1.49314	0.211854	-2.72993	0.0063347	0.0219302
cds607	BHW77_03085	dihydropteroate synthase	1122.5	1052.16	929.919	695.067	730.337	655.72	851.282	-0.577665	0.577665	1.49243	-1.49243	0.144279	-4.0038	6.23324e-05	0.000533266
cds2313	BHW77_11825	NAD-dependent protein deacylase	1553.59	2144.86	2096.72	1423.43	1192.27	1267.73	1653.37	-0.576962	0.576962	1.4917	-1.4917	0.160117	-3.60337	0.000314114	0.00197705
cds1732	BHW77_08855	two-component system response regulator YehT	295.133	227.569	232.969	202.77	138.234	165.263	199.6	-0.576883	0.576883	1.49162	-1.49162	0.218984	-2.63436	0.00842961	0.0274062
cds4209	BHW77_21505	hypothetical protein	637.52	366.69	344.559	354.091	289.14	262.288	366.895	-0.575958	0.575958	1.49067	-1.49067	0.20984	-2.74475	0.00605572	0.0211374
cds5510	BHW77_28230	hypothetical protein	599.385	616.371	652.901	392.425	493.035	371.042	681.824	-0.574715	0.574715	1.48938	-1.48938	0.0972888	-5.9073	3.47755e-09	1.75505e-07
cds3941	BHW77_20120	hypothetical protein	569.54	650.46	615.704	384.355	407.791	440.345	579.291	-0.574701	0.574701	1.48937	-1.48937	0.217566	-2.6415	0.00825393	0.0269146
cds4323	BHW77_22075	deaminase	288.5	259.815	266.25	180.576	169.337	197.249	234.652	-0.574135	0.574135	1.48878	-1.48878	0.131634	-4.36159	1.2912e-05	0.000144957
cds2892	BHW77_14765	HNH nuclease	44.7673	30.4039	36.2179	25.2201	27.6468	22.3904	34.7412	-0.573818	0.573818	1.48846	-1.48846	0.279769	-2.05104	0.0402632	0.0963829
cds4816	BHW77_24585	HNH nuclease	67.151	43.3026	36.2179	40.3522	23.039	35.185	92.9557	-0.573448	0.573448	1.48808	-1.48808	0.340298	-1.68513	0.091963	0.181974
cds1579	BHW77_08085	DNA gyrase subunit A	10418.3	9858.24	9306.04	7935.27	5059.37	6901.59	8132.87	-0.572209	0.572209	1.4868	-1.4868	0.235718	-2.42751	0.0152028	0.0444843
cds1124	BHW77_05720	hypothetical protein	392.129	247.838	203.603	232.025	141.69	194.05	234.84	-0.57135	0.57135	1.48591	-1.48591	0.256129	-2.23072	0.0257	0.0678538
cds146	BHW77_00740	L-threonine 3-dehydrogenase	4613.52	5382.42	4914.87	3433.98	3240.44	3360.7	3800.08	-0.571172	0.571172	1.48573	-1.48573	0.11288	-5.05999	4.19283e-07	8.76987e-06
cds5408	BHW77_27715	UDP-N-acetylglucosamine diphosphorylase/glucosamine-1-phosphate N-acetyltransferase	9909.33	7578.87	7054.66	6015.51	4824.37	5690.37	6431.21	-0.570206	0.570206	1.48474	-1.48474	0.162232	-3.51475	0.000440168	0.00257158
cds1469	BHW77_07535	multifunctional fatty acid oxidation complex subunit alpha	745.293	1138.77	814.413	546.773	666.98	604.542	740.96	-0.569713	0.569713	1.48423	-1.48423	0.221466	-2.57246	0.0100978	0.0319242
cds202	BHW77_01020	glycine--tRNA ligase subunit beta	8584.55	9351.51	9058.39	6655.09	5284	6248	7436.53	-0.569675	0.569675	1.48419	-1.48419	0.173387	-3.28557	0.00101775	0.00507122
cds3926	BHW77_20045	3-methylaspartate ammonia-lyase	111.918	93.0544	99.8439	72.634	70.269	62.9065	81.8953	-0.568884	0.568884	1.48338	-1.48338	0.175584	-3.23995	0.0011955	0.00582874
cds244	BHW77_01235	ketodeoxygluconokinase	717.106	525.159	472.79	393.434	368.624	395.564	470.538	-0.568539	0.568539	1.48302	-1.48302	0.149357	-3.80657	0.000140908	0.00105174
cds5396	BHW77_27655	FMN-binding protein MioC	3145.32	2351.24	2265.09	2104.37	1378.89	1751.79	2240.77	-0.56809	0.56809	1.48256	-1.48256	0.24835	-2.28746	0.022169	0.0601933
cds387	BHW77_01950	rhomboid family intramembrane serine protease GlpG	850.579	576.753	540.332	525.588	357.105	444.61	543.568	-0.567949	0.567949	1.48241	-1.48241	0.212523	-2.67241	0.00753089	0.0251182
cds4853	BHW77_24770	hypothetical protein	332.439	383.274	319.109	271.369	185.464	242.03	408.378	-0.56555	0.56555	1.47995	-1.47995	0.314455	-1.79851	0.0720963	0.15096
cds1909	BHW77_09765	hypothetical protein	4.97415	9.21331	11.7463	2.01761	9.21561	6.39727	8.9801	-0.565293	0.565293	1.47969	-1.47969	0.508124	-1.11251	0.265919	0.411482
cds2034	BHW77_10425	lipoprotein bor	964.155	286.534	319.109	321.809	402.031	337.989	221.822	-0.565104	0.565104	1.47949	-1.47949	0.384945	-1.46801	0.142101	0.254128
cds4598	BHW77_23490	cell division protein FtsW	2323.76	2999.85	3370.22	2039.81	2057.39	1779.51	2238.61	-0.56468	0.56468	1.47906	-1.47906	0.137406	-4.10957	3.96398e-05	0.000367266
cds769	BHW77_03915	DNA topoisomerase IV subunit A	2813.71	2344.79	2195.59	1783.57	1557.44	1632.37	2027.15	-0.564389	0.564389	1.47876	-1.47876	0.151258	-3.7313	0.000190494	0.00133152
cds1668	BHW77_08535	transcriptional regulator	429.435	343.657	337.707	236.061	253.429	262.288	323.465	-0.564094	0.564094	1.47846	-1.47846	0.233779	-2.41293	0.0158247	0.0460347
cds1383	BHW77_07070	N-acetylmuramoyl-L-alanine amidase	937.627	460.666	530.543	485.236	362.865	458.471	560.09	-0.562443	0.562443	1.47677	-1.47677	0.218439	-2.57483	0.010029	0.031743
cds2749	BHW77_14050	fimbrial protein	16.5805	13.82	13.7041	9.07925	6.91171	13.8607	11.1802	-0.562066	0.562066	1.47638	-1.47638	0.390446	-1.43955	0.149995	0.265228
cds2870	BHW77_14655	phage tail protein	63.0059	65.4145	70.4781	56.4931	39.1664	38.3836	56.6997	-0.560978	0.560978	1.47527	-1.47527	0.22819	-2.45838	0.0139567	0.0413744
cds1311	BHW77_06710	outer membrane protein assembly factor BamB	6192.81	6630.82	6139.42	4629.41	3892.44	4343.75	4922.19	-0.559568	0.559568	1.47383	-1.47383	0.137083	-4.08197	4.46561e-05	0.00040271
cds2756	BHW77_14085	multidrug ABC transporter ATP-binding protein	785.915	334.443	360.221	415.628	241.91	347.585	667.076	-0.55894	0.55894	1.47319	-1.47319	0.375143	-1.48994	0.13624	0.246697
cds1929	BHW77_09880	scaffolding protein	2.48707	1.84266	1.95772	1.00881	1.15195	2.13242	2.38799	-0.558225	0.558225	1.47246	-1.47246	1.08397	-0.51498	0.606567	0.735693
cds2345	BHW77_11985	hypothetical protein	14.9224	11.056	11.7463	8.07045	11.5195	6.39727	11.8226	-0.55565	0.55565	1.46983	-1.46983	0.437781	-1.26924	0.204354	0.337685
cds2806	BHW77_14335	TonB-dependent receptor	1420.95	1068.74	884.891	813.097	628.966	854.035	774.571	-0.5556	0.5556	1.46978	-1.46978	0.268791	-2.06703	0.038731	0.0933032
cds3419	BHW77_17440	dihydroneopterin triphosphate diphosphatase	1406.03	1274.2	1267.63	948.277	772.959	965.988	1107.29	-0.554428	0.554428	1.46859	-1.46859	0.11129	-4.98182	6.29877e-07	1.23748e-05
cds3742	BHW77_19090	putrescine transporter ATP-binding subunit	891.201	1234.58	1141.35	467.077	883.547	874.293	1109.62	-0.554383	0.554383	1.46854	-1.46854	0.44884	-1.23515	0.216776	0.352911
cds5411	BHW77_27730	fimbrial chaperone protein	3.3161	1.84266	0.978862	2.01761	2.3039	0	2.8402	-0.553865	0.553865	1.46801	-1.46801	0.974458	-0.568383	0.569775	0.705296
cds1327	BHW77_06790	uracil permease	353.993	197.165	194.794	192.682	154.362	162.064	194.493	-0.55326	0.55326	1.4674	-1.4674	0.201122	-2.75087	0.00594376	0.0208415
cds3006	BHW77_15345	enoyl-[acyl-carrier-protein] reductase	7386.61	6834.43	5996.51	5060.17	4092.88	4629.49	5619.19	-0.552741	0.552741	1.46687	-1.46687	0.166873	-3.31235	0.000925155	0.00468626
cds131	BHW77_00665	pantetheine-phosphate adenylyltransferase	552.959	564.776	456.15	398.478	326.002	349.717	381.295	-0.550827	0.550827	1.46493	-1.46493	0.198533	-2.77448	0.00552898	0.0197091
cds1631	BHW77_08350	hypothetical protein	828.195	618.213	538.374	549.799	321.394	484.06	466.564	-0.550178	0.550178	1.46427	-1.46427	0.288172	-1.9092	0.0562359	0.125138
cds3313	BHW77_16910	nicotinamidase/pyrazinamidase	861.356	625.584	653.88	546.773	422.766	492.59	595.73	-0.550037	0.550037	1.46412	-1.46412	0.168136	-3.27138	0.00107022	0.00528565
cds1524	BHW77_07810	NADH-quinone oxidoreductase subunit C/D	2579.09	3048.68	2615.52	2260.73	1347.78	2023.67	2643.84	-0.549328	0.549328	1.4634	-1.4634	0.260151	-2.11157	0.0347231	0.0857732
cds1023	BHW77_05215	L-serine ammonia-lyase	507.363	417.363	389.587	319.791	294.9	284.678	351.869	-0.549326	0.549326	1.4634	-1.4634	0.110025	-4.99274	5.95298e-07	1.1865e-05
cds1531	BHW77_07845	NADH-quinone oxidoreductase subunit K	85.3895	141.885	124.315	79.6957	95.612	65.0389	116.198	-0.54822	0.54822	1.46228	-1.46228	0.272994	-2.00818	0.0446243	0.104414
cds429	BHW77_02160	tryptophan--tRNA ligase	4193.21	4499.78	4370.62	3142.43	2791.18	3000.32	3615.65	-0.548042	0.548042	1.4621	-1.4621	0.13062	-4.19571	2.72019e-05	0.000268168
cds5353	BHW77_27410	4-alpha-L-fucosyltransferase	659.903	668.886	708.696	501.376	428.526	462.736	551.899	-0.548018	0.548018	1.46208	-1.46208	0.14771	-3.7101	0.000207174	0.00142458
cds1530	BHW77_07840	NADH:ubiquinone oxidoreductase subunit J	360.626	632.033	634.303	407.558	373.232	332.658	542.922	-0.546049	0.546049	1.46008	-1.46008	0.234132	-2.33223	0.0196887	0.0546452
cds5521	BHW77_28285	antirestriction protein	48.9124	59.8865	57.7529	37.3258	41.4703	35.185	57.3924	-0.545317	0.545317	1.45934	-1.45934	0.206587	-2.63964	0.00829937	0.0270467
cds4105	BHW77_20980	cysteine--tRNA ligase	2544.28	1632.6	1502.55	1529.35	989.526	1375.41	1608.75	-0.544382	0.544382	1.4584	-1.4584	0.249092	-2.18546	0.0288551	0.0738974
cds3982	BHW77_20325	PTS N-acetyl glucosamine transporter subunit IIABC	1559.39	1892.41	2794.65	1203.51	1597.76	1482.03	2189.97	-0.544275	0.544275	1.45829	-1.45829	0.33725	-1.61386	0.106558	0.205243
cds3780	BHW77_19280	hypothetical protein	351.506	393.408	370.01	264.307	241.91	258.023	317.515	-0.54369	0.54369	1.4577	-1.4577	0.147279	-3.69157	0.000222874	0.00150148
cds755	BHW77_03845	DNA topoisomerase IV subunit B	2954.64	2467.32	2232.78	1924.8	1472.19	1858.41	2074.3	-0.542518	0.542518	1.45651	-1.45651	0.210264	-2.58018	0.00987492	0.0313095
cds3326	BHW77_16975	type I glyceraldehyde-3-phosphate dehydrogenase	113458	144393	126610	104616	70188.4	89239.8	105667	-0.542049	0.542049	1.45604	-1.45604	0.218904	-2.4762	0.0132789	0.0398891
cds2711	BHW77_13860	diguanylate cyclase	1642.3	949.892	816.371	834.282	713.058	794.327	1057.33	-0.541998	0.541998	1.45599	-1.45599	0.255113	-2.12454	0.0336253	0.0837739
cds4556	BHW77_23280	aspartate 1-decarboxylase	2395.05	1635.36	1794.25	1421.41	1179.6	1402.07	1628.99	-0.541129	0.541129	1.45511	-1.45511	0.189045	-2.86243	0.00420411	0.015797
cds3703	BHW77_18890	cysteine/glutathione ABC transporter permease/ATP-binding protein CydD	1924.17	1852.8	1922.49	1534.39	991.83	1390.34	1634.97	-0.540945	0.540945	1.45492	-1.45492	0.231065	-2.34109	0.0192273	0.0537719
cds3741	BHW77_19085	putrescine ABC transporter permease PotH	283.526	389.723	430.699	190.664	287.988	280.414	381.022	-0.540443	0.540443	1.45442	-1.45442	0.412794	-1.30923	0.190456	0.319529
cds3395	BHW77_17320	hypothetical protein	1280.84	664.28	579.486	582.081	544.873	612.005	734.087	-0.539039	0.539039	1.453	-1.453	0.197702	-2.72652	0.00640059	0.0220612
cds598	BHW77_03040	50S ribosomal protein L21	9673.06	5849.53	5841.85	6609.7	3306.1	4818.21	5992.89	-0.536029	0.536029	1.44998	-1.44998	0.275843	-1.94324	0.0519872	0.117833
cds4622	BHW77_23610	thiamine ABC transporter ATP-binding protein	182.385	193.48	179.132	140.224	112.891	129.012	152.337	-0.53543	0.53543	1.44937	-1.44937	0.154385	-3.46814	0.00052408	0.00296296
cds1492	BHW77_07650	hypothetical protein	724.567	695.605	688.14	487.253	459.629	508.583	568.234	-0.534432	0.534432	1.44837	-1.44837	0.106638	-5.01167	5.39603e-07	1.09533e-05
cds5454	BHW77_27950	chaperone lipoprotein	1084.36	1557.05	1485.91	1014.86	846.684	987.312	1750.12	-0.534393	0.534393	1.44833	-1.44833	0.220698	-2.42138	0.0154619	0.0451465
cds5267	BHW77_26925	aldolase	71.2961	71.8638	51.8797	37.3258	42.6222	55.443	53.9495	-0.533688	0.533688	1.44763	-1.44763	0.212797	-2.50796	0.0121429	0.0372135
cds5479	BHW77_28075	cytochrome b562 family protein	538.866	519.631	604.937	407.558	391.664	349.717	660.903	-0.533228	0.533228	1.44716	-1.44716	0.14212	-3.75196	0.000175457	0.00125024
cds4597	BHW77_23485	undecaprenyldiphospho-muramoylpentapeptide beta-N-acetylglucosaminyltransferase	2094.94	2697.66	2991.4	1919.76	1827	1632.37	2099.86	-0.532712	0.532712	1.44665	-1.44665	0.134786	-3.95228	7.74089e-05	0.00064034
cds3233	BHW77_16510	acyl-CoA dehydrogenase	51.3995	58.0439	53.8374	36.317	44.9261	31.9863	66.4306	-0.532474	0.532474	1.44641	-1.44641	0.2118	-2.51405	0.0119355	0.036639
cds3912	BHW77_19975	protein TolR	636.691	516.867	460.065	429.751	305.267	380.637	442.246	-0.532105	0.532105	1.44604	-1.44604	0.182757	-2.91155	0.0035964	0.0138736
cds4390	BHW77_22410	hypothetical protein	18.2385	11.056	10.7675	8.07045	10.3676	9.5959	11.3817	-0.53124	0.53124	1.44517	-1.44517	0.478976	-1.10912	0.26738	0.413046
cds2967	BHW77_15150	LacI family transcriptional regulator	465.912	200.85	227.096	236.061	158.969	223.904	284.789	-0.530972	0.530972	1.4449	-1.4449	0.293124	-1.81142	0.0700757	0.148158
cds910	BHW77_04630	single-stranded-DNA-specific exonuclease RecJ	2754.02	2552.09	2265.09	1730.1	1750.97	1760.32	1912.86	-0.530844	0.530844	1.44477	-1.44477	0.123207	-4.30857	1.64317e-05	0.000174837
cds3518	BHW77_17950	integrase	25.6998	14.7413	17.6195	18.1585	4.60781	17.0594	20.4294	-0.53084	0.53084	1.44477	-1.44477	0.347038	-1.52963	0.126108	0.23334
cds3541	BHW77_18065	very short patch repair endonuclease	216.375	214.67	216.329	177.55	110.587	158.865	186.828	-0.530556	0.530556	1.44449	-1.44449	0.192138	-2.76132	0.00575675	0.0203521
cds2551	BHW77_13040	UTP--glucose-1-phosphate uridylyltransferase	4607.72	3808.78	3226.33	2897.29	2414.49	2752.96	3510.49	-0.529772	0.529772	1.4437	-1.4437	0.215473	-2.45864	0.0139464	0.0413744
cds678	BHW77_03455	hypothetical protein	272.749	303.118	320.088	258.254	173.945	186.587	271.546	-0.529552	0.529552	1.44348	-1.44348	0.160418	-3.30107	0.00096316	0.00485641
cds4770	BHW77_24355	hypothetical protein	537.208	474.486	416.016	341.985	316.787	330.526	378.816	-0.52955	0.52955	1.44348	-1.44348	0.22519	-2.35156	0.0186946	0.0526601
cds427	BHW77_02150	ribulose-phosphate 3-epimerase	1463.23	1544.15	1470.25	1107.67	986.071	1007.57	1235.08	-0.529506	0.529506	1.44344	-1.44344	0.125624	-4.21501	2.49764e-05	0.000250721
cds754	BHW77_03840	esterase YqiA	1177.21	827.355	846.716	651.689	624.358	700.501	745.235	-0.52934	0.52934	1.44327	-1.44327	0.152475	-3.47164	0.000517291	0.00293363
cds2469	BHW77_12605	hypothetical protein	308.397	161.233	123.337	104.916	156.665	150.336	144.358	-0.527625	0.527625	1.44155	-1.44155	0.429171	-1.22941	0.218919	0.355558
cds4963	BHW77_25340	glutamate/gamma-aminobutyrate family transporter YjeM	208.085	159.39	198.709	129.127	141.69	122.614	171.339	-0.527606	0.527606	1.44154	-1.44154	0.158788	-3.3227	0.000891518	0.00456209
cds4015	BHW77_20525	rod shape-determining protein RodA	1166.44	1134.16	1111.01	845.379	718.818	801.791	882.367	-0.527605	0.527605	1.44153	-1.44153	0.136185	-3.87416	0.000106992	0.000842011
cds4503	BHW77_23015	acetyl-CoA carboxylase carboxyltransferase subunit alpha	4583.68	3609.78	3532.71	3029.44	2426.01	2684.72	3124.11	-0.526593	0.526593	1.44052	-1.44052	0.161743	-3.25574	0.00113096	0.00554282
cds2112	BHW77_10815	outer membrane lipoprotein-sorting protein	4.97415	4.60666	5.87317	5.04403	1.15195	4.26485	7.40158	-0.526562	0.526562	1.44049	-1.44049	0.623225	-0.844899	0.398167	0.550747
cds5248	BHW77_26830	sulfate ABC transporter substrate-binding protein	1179.7	1267.75	1253.92	1055.21	617.446	898.816	1396.52	-0.524915	0.524915	1.43885	-1.43885	0.239022	-2.1961	0.0280849	0.0725071
cds2969	BHW77_15160	sugar ABC transporter ATP-binding protein	57.2027	73.7065	81.2456	51.4491	52.9898	42.6485	68.4672	-0.524233	0.524233	1.43817	-1.43817	0.23659	-2.21578	0.0267064	0.0698846
cds3302	BHW77_16855	glutamate dehydrogenase	7217.49	6845.49	7603.8	5361.8	4167.76	5537.9	7091.47	-0.523999	0.523999	1.43794	-1.43794	0.237734	-2.20414	0.0275144	0.0712938
cds5076	BHW77_25910	replicative DNA helicase	2391.74	1873.99	1686.58	1754.31	1054.04	1331.7	1720.81	-0.523642	0.523642	1.43758	-1.43758	0.22355	-2.34239	0.0191605	0.0536944
cds2457	BHW77_12545	phage minor tail protein G	44.7673	51.5945	41.1122	33.2906	38.0144	24.5229	42.7236	-0.523557	0.523557	1.4375	-1.4375	0.328779	-1.59243	0.111288	0.212273
cds3463	BHW77_17660	hypothetical protein	669.852	499.361	465.938	374.267	357.105	407.293	787.949	-0.522733	0.522733	1.43667	-1.43667	0.212609	-2.45866	0.0139458	0.0413744
cds4051	BHW77_20705	hypothetical protein	168.292	243.231	233.948	139.215	153.21	156.733	174.456	-0.521977	0.521977	1.43592	-1.43592	0.220377	-2.36856	0.0178573	0.050819
cds2717	BHW77_13890	multiple antibiotic resistance regulatory periplasmic protein MarB	149.224	120.694	107.675	85.7485	82.9405	94.8928	104.726	-0.521169	0.521169	1.43512	-1.43512	0.217749	-2.39344	0.0166914	0.0480807
cds2092	BHW77_10715	oxidoreductase	157.515	72.7852	96.9073	67.59	88.7003	72.5024	115.043	-0.52108	0.52108	1.43503	-1.43503	0.311021	-1.67539	0.0938586	0.184861
cds1646	BHW77_08425	deoxyribonuclease IV	1569.34	1550.6	1459.48	1045.12	1074.77	1075.81	1364.21	-0.519089	0.519089	1.43305	-1.43305	0.250436	-2.07274	0.0381966	0.092279
cds1233	BHW77_06320	thioredoxin TrxC	686.432	584.124	540.332	423.698	390.512	449.941	539.151	-0.518957	0.518957	1.43292	-1.43292	0.161519	-3.21297	0.00131368	0.00625414
cds2907	BHW77_14850	ATPase	4368.13	3603.33	3800.92	2940.67	2511.25	2766.82	4247.7	-0.518392	0.518392	1.43236	-1.43236	0.165544	-3.13144	0.00173952	0.00780513
cds655	BHW77_03335	PTS N-acetylgalactosamine transporter subunit IIC	25.6998	33.1679	27.4081	18.1585	21.8871	20.258	27.7885	-0.518323	0.518323	1.43229	-1.43229	0.33605	-1.5424	0.122977	0.229554
cds3642	BHW77_18585	ABC transporter ATP-binding protein	2178.68	1886.89	1915.63	1431.5	1373.13	1373.28	1538.78	-0.517871	0.517871	1.43184	-1.43184	0.105152	-4.92498	8.43677e-07	1.52667e-05
cds3039	BHW77_15510	tryptophan synthase subunit alpha	702.184	1238.27	1344.96	795.948	728.033	771.937	1020.2	-0.516291	0.516291	1.43027	-1.43027	0.218957	-2.35796	0.0183757	0.0519449
cds1106	BHW77_05630	formate hydrogenlyase maturation protein HycH	77.9283	61.7292	85.161	39.3434	61.0534	57.5754	64.7518	-0.515097	0.515097	1.42909	-1.42909	0.217001	-2.37371	0.0176106	0.0502469
cds3748	BHW77_19120	hypothetical protein	137.618	131.75	123.337	96.8454	84.0925	93.8266	100.275	-0.514544	0.514544	1.42854	-1.42854	0.165294	-3.11291	0.00185254	0.00819198
cds1273	BHW77_06520	sugar ABC transporter permease	41.4512	38.6959	36.2179	25.2201	31.1027	25.5891	32.1859	-0.514116	0.514116	1.42812	-1.42812	0.268446	-1.91516	0.0554727	0.123896
cds4098	BHW77_20945	fimbrial adhesin FimH	14.0934	12.8986	7.8309	9.07925	8.06366	7.46348	13.1065	-0.513155	0.513155	1.42717	-1.42717	0.425143	-1.20702	0.227426	0.365489
cds5075	BHW77_25905	alanine racemase	975.762	965.555	987.672	788.886	533.354	730.355	899.044	-0.512152	0.512152	1.42618	-1.42618	0.183893	-2.78506	0.00535174	0.0192292
cds524	BHW77_02670	acrEF/envCD operon transcriptional regulator	11.6063	1.84266	5.87317	9.07925	1.15195	3.19863	6.72642	-0.512101	0.512101	1.42613	-1.42613	0.665757	-0.769201	0.441774	0.595053
cds4544	BHW77_23220	polynucleotide adenylyltransferase	5283.37	3093.83	2764.31	3088.96	2004.4	2720.97	2923.77	-0.51178	0.51178	1.42581	-1.42581	0.250575	-2.04242	0.0411096	0.0979338
cds2534	BHW77_12930	sodium-potassium/proton antiporter ChaA	4830.73	3147.27	2596.92	2464.51	2449.05	2504.53	2978.89	-0.511687	0.511687	1.42572	-1.42572	0.238555	-2.14494	0.0319573	0.0804933
cds3732	BHW77_19040	arginine transporter permease subunit ArtQ	1396.91	1434.51	1039.55	955.339	800.606	959.59	804.191	-0.511464	0.511464	1.4255	-1.4255	0.200413	-2.55204	0.0107093	0.0335297
cds4874	BHW77_24880	TetR family transcriptional regulator	410.367	230.333	205.561	209.832	183.16	201.514	247.252	-0.511386	0.511386	1.42542	-1.42542	0.233746	-2.18779	0.028685	0.0735989
cds4221	BHW77_21565	N utilization substance protein B	2531.01	2545.64	2314.03	1896.55	1533.25	1756.05	2090.82	-0.510983	0.510983	1.42502	-1.42502	0.17182	-2.97394	0.00294006	0.0118139
cds4512	BHW77_23060	RIP metalloprotease RseP	5937.47	5080.22	4760.21	4088.69	3360.24	3637.91	4151.67	-0.509038	0.509038	1.4231	-1.4231	0.124164	-4.09974	4.13623e-05	0.000379224
cds5352	BHW77_27405	enterobacterial common antigen polymerase	423.631	445.003	377.841	331.897	274.164	269.751	313.666	-0.508467	0.508467	1.42254	-1.42254	0.156945	-3.23977	0.00119626	0.00582874
cds3782	BHW77_19290	L%2CD-transpeptidase	2539.3	1708.15	1688.54	1631.24	1183.05	1363.68	1767.48	-0.506703	0.506703	1.4208	-1.4208	0.211107	-2.40021	0.0163856	0.0473658
cds188	BHW77_00950	valine--pyruvate transaminase	5161.51	4501.62	4116.12	4089.7	2318.88	3291.39	3969.48	-0.506388	0.506388	1.42049	-1.42049	0.316077	-1.6021	0.109133	0.209049
cds3160	BHW77_16130	adenosine deaminase	2687.7	3360.09	2827.93	2023.66	2113.83	2112.16	2280.6	-0.506072	0.506072	1.42018	-1.42018	0.16947	-2.9862	0.00282469	0.0114845
cds4467	BHW77_22800	ClpV1 family T6SS ATPase	226.324	325.23	288.764	211.849	203.895	174.859	250.585	-0.505969	0.505969	1.42008	-1.42008	0.141801	-3.56816	0.000359499	0.00219734
cds4669	BHW77_23845	30S ribosomal protein S20	8883.83	3834.58	4096.54	5208.46	2680.59	3955.64	4986.55	-0.505506	0.505506	1.41962	-1.41962	0.34813	-1.45206	0.146485	0.260613
cds533	BHW77_02715	acetyl-CoA carboxylase%2C biotin carboxyl carrier protein	4378.91	2966.69	2913.09	2998.17	1738.29	2498.13	2810.91	-0.503803	0.503803	1.41795	-1.41795	0.255505	-1.9718	0.0486326	0.111632
cds4532	BHW77_23160	glutamate-1-semialdehyde-2%2C1-aminomutase	4749.48	4634.3	4544.86	3301.82	3316.47	3212.49	3817.54	-0.502766	0.502766	1.41693	-1.41693	0.0813976	-6.17668	6.54646e-10	4.28715e-08
cds1837	BHW77_09380	UDP-glucose 6-dehydrogenase	3059.93	1693.41	1655.26	1782.56	1208.4	1532.15	2246.6	-0.502727	0.502727	1.41689	-1.41689	0.364169	-1.38048	0.16744	0.289463
cds3178	BHW77_16220	lysozyme inhibitor	260.314	211.906	244.716	206.805	132.474	166.329	236.649	-0.502603	0.502603	1.41677	-1.41677	0.288821	-1.74019	0.081826	0.166159
cds1630	BHW77_08345	hypothetical protein	353.164	233.097	213.392	224.964	153.21	186.587	205.62	-0.501919	0.501919	1.4161	-1.4161	0.26096	-1.92336	0.0544355	0.122224
cds239	BHW77_01210	cellulose synthase	38.1351	40.5386	40.1333	25.2201	34.5585	24.5229	32.9463	-0.501638	0.501638	1.41582	-1.41582	0.252863	-1.98384	0.0472742	0.109313
cds1589	BHW77_08135	glutamate decarboxylase	31.5029	21.1906	13.7041	14.1233	16.1273	17.0594	15.671	-0.500975	0.500975	1.41517	-1.41517	0.441583	-1.1345	0.256586	0.400647
cds4210	BHW77_21510	YajQ family cyclic di-GMP-binding protein	4032.37	3639.26	3623.75	3061.73	2328.09	2595.16	3138.07	-0.50025	0.50025	1.41446	-1.41446	0.163635	-3.0571	0.00223489	0.00957838
cds4855	BHW77_24780	DNA phosphorothioation-dependent restriction protein DptH	9338.13	12257.4	12560.8	8612.18	7333.32	8201.3	10958	-0.500248	0.500248	1.41446	-1.41446	0.179566	-2.78587	0.00533837	0.0192063
cds2463	BHW77_12575	phage tail protein	16.5805	23.0333	14.6829	15.1321	6.91171	15.9932	16.513	-0.499899	0.499899	1.41411	-1.41411	0.394412	-1.26745	0.204993	0.338435
cds4537	BHW77_23185	penicillin-binding protein 1B	3879.83	3807.86	3762.75	2841.81	2542.36	2717.77	3163.23	-0.498846	0.498846	1.41308	-1.41308	0.0838036	-5.95256	2.63979e-09	1.40985e-07
cds1249	BHW77_06400	S26 family signal peptidase	3195.89	3199.78	3206.75	2327.32	2208.29	2266.77	2531.47	-0.497297	0.497297	1.41157	-1.41157	0.134643	-3.69344	0.000221238	0.00149329
cds453	BHW77_02280	hydrolase	657.416	576.753	553.057	409.575	421.614	436.08	483.49	-0.497235	0.497235	1.41151	-1.41151	0.122508	-4.05879	4.93278e-05	0.000438372
cds4615	BHW77_23575	3-isopropylmalate dehydratase large subunit	2979.51	3313.11	4056.4	3077.87	1848.88	2406.44	2670.5	-0.496761	0.496761	1.41104	-1.41104	0.252915	-1.96414	0.0495141	0.11316
cds4216	BHW77_21540	1-deoxy-D-xylulose-5-phosphate synthase	1333.9	1322.11	1284.27	1031	752.224	1008.64	1087.02	-0.496706	0.496706	1.41099	-1.41099	0.200666	-2.47529	0.0133129	0.0399531
cds4097	BHW77_20940	fimbrial protein	20.7256	15.6626	19.5772	10.0881	17.2793	12.7945	19.5431	-0.496511	0.496511	1.4108	-1.4108	0.334297	-1.48524	0.13748	0.248285
cds5323	BHW77_27230	ATP-dependent DNA helicase RecQ	1912.56	1282.49	1250.01	1261.01	747.617	1141.91	1229.1	-0.49651	0.49651	1.4108	-1.4108	0.26626	-1.86476	0.0622157	0.135651
cds1575	BHW77_08065	ribonucleoside-diphosphate reductase subunit alpha	5580.99	2911.41	2754.52	2902.33	2138.02	2936.35	3043.72	-0.495728	0.495728	1.41003	-1.41003	0.286662	-1.72931	0.0837537	0.168951
cds2520	BHW77_12860	aminoacyl-tRNA hydrolase	617.623	322.466	350.433	347.029	247.67	320.93	404.008	-0.495567	0.495567	1.40988	-1.40988	0.252747	-1.96073	0.049911	0.113878
cds2137	BHW77_10940	hypothetical protein	465.912	329.837	333.792	310.712	216.567	274.016	352.333	-0.495065	0.495065	1.40938	-1.40938	0.192172	-2.57616	0.00999054	0.0316396
cds124	BHW77_00630	nucleoid occlusion factor SlmA	761.044	491.07	555.994	509.447	336.37	437.147	515.889	-0.494697	0.494697	1.40903	-1.40903	0.202659	-2.44104	0.0146451	0.0431741
cds1532	BHW77_07850	NADH-quinone oxidoreductase subunit L	1082.71	2073.92	2133.92	1392.15	1276.36	1085.4	1719.76	-0.494621	0.494621	1.40895	-1.40895	0.228292	-2.16662	0.030264	0.0769683
cds4727	BHW77_24135	peptide chain release factor 3	2625.52	1886.89	1820.68	1780.54	1214.16	1502.29	1656.09	-0.493904	0.493904	1.40825	-1.40825	0.229412	-2.15292	0.0313252	0.0791185
cds5516	BHW77_28260	hydrolase	96.1668	81.9985	94.9496	65.5724	63.3573	65.0389	112.031	-0.493775	0.493775	1.40812	-1.40812	0.182559	-2.70473	0.00683593	0.0232701
cds4014	BHW77_20520	penicillin-binding protein 2	2036.08	1274.2	1235.32	1245.88	837.469	1146.18	1216.11	-0.493176	0.493176	1.40754	-1.40754	0.248302	-1.98619	0.0470118	0.108889
cds1372	BHW77_07015	aldehyde dehydrogenase EutE	38.9641	32.2466	24.4716	27.2378	18.4312	22.3904	27.6442	-0.492633	0.492633	1.40701	-1.40701	0.308476	-1.59699	0.110268	0.210767
cds5019	BHW77_25625	phosphonate ABC transporter ATP-binding protein	49.7415	29.4826	38.1756	27.2378	31.1027	25.5891	23.8228	-0.49258	0.49258	1.40696	-1.40696	0.299468	-1.64485	0.0999999	0.194588
cds1570	BHW77_08040	transcriptional regulator	86.2185	56.2012	54.8163	44.3875	47.23	49.0457	61.0142	-0.492142	0.492142	1.40653	-1.40653	0.322829	-1.52447	0.127392	0.235163
cds747	BHW77_03805	hypothetical protein	5311.56	4506.23	3792.11	3730.56	2864.9	3087.75	3714.72	-0.491095	0.491095	1.40551	-1.40551	0.177422	-2.76794	0.00564111	0.0200205
cds4287	BHW77_21895	3-(3-hydroxy-phenyl)propionate transporter MhpT	98.6539	83.8411	80.2667	64.5636	56.4456	66.1051	75.5628	-0.490841	0.490841	1.40526	-1.40526	0.211409	-2.32177	0.0202455	0.0558527
cds54	BHW77_00275	hypothetical protein	393.787	99.5038	116.485	142.242	117.499	174.859	1867.5	-0.490798	0.490798	1.40522	-1.40522	0.369557	-1.32807	0.184155	0.311416
cds881	BHW77_04480	oxidative stress defense protein	3792.79	2764.91	2382.55	2105.38	2094.25	2164.41	2049.91	-0.490724	0.490724	1.40515	-1.40515	0.15164	-3.23611	0.00121172	0.00588839
cds2185	BHW77_11180	regulator	26.5288	9.21331	27.4081	12.1057	11.5195	21.3242	20.9739	-0.490457	0.490457	1.40489	-1.40489	0.391422	-1.25301	0.210201	0.345375
cds1634	BHW77_08365	hypothetical protein	123.525	102.268	91.0342	90.7925	63.3573	71.4362	87.9347	-0.489057	0.489057	1.40353	-1.40353	0.193414	-2.52855	0.0114535	0.0354165
cds3542	BHW77_18070	DNA (cytosine-5-)-methyltransferase	1619.08	1332.24	1322.44	1159.12	804.062	1082.2	1341.35	-0.488674	0.488674	1.40315	-1.40315	0.206839	-2.36258	0.0181481	0.0514583
cds3993	BHW77_20415	apolipoprotein N-acyltransferase	2928.11	2210.27	2021.35	1690.76	1695.67	1717.67	1767.22	-0.488607	0.488607	1.40309	-1.40309	0.153518	-3.18274	0.00145889	0.00676102
cds2979	BHW77_15210	sugar phosphorylase	14.0934	11.9773	14.6829	6.05283	13.8234	9.5959	15.2668	-0.487963	0.487963	1.40246	-1.40246	0.398626	-1.22411	0.22091	0.357104
cds2368	BHW77_12100	phage tail protein	1.65805	5.52799	1.95772	1.00881	4.60781	1.06621	3.30945	-0.487536	0.487536	1.40205	-1.40205	0.835155	-0.583767	0.559377	0.697289
cds5457	BHW77_27965	type II secretion system protein GspL	3005.21	4211.4	3998.65	2689.48	2737.04	2573.83	4516.68	-0.487085	0.487085	1.40161	-1.40161	0.120348	-4.04729	5.18131e-05	0.000456769
cds5337	BHW77_27300	tyrosine recombinase XerC	1380.33	1575.48	1405.65	1160.13	881.243	1070.48	1243.95	-0.486676	0.486676	1.40121	-1.40121	0.196014	-2.48286	0.0130331	0.0394145
cds345	BHW77_01740	cell division protein FtsX	1530.38	1636.28	1469.27	1126.84	1077.07	1104.6	1279.1	-0.486577	0.486577	1.40112	-1.40112	0.101493	-4.79418	1.63339e-06	2.58198e-05
cds5257	BHW77_26875	hypothetical protein	4.97415	0.921331	2.93659	3.02642	2.3039	1.06621	3.32847	-0.486464	0.486464	1.40101	-1.40101	0.813379	-0.598078	0.549788	0.689492
cds5020	BHW77_25630	phosphonate ABC transporter substrate-binding protein	40.6222	32.2466	23.4927	25.2201	11.5195	31.9863	21.3668	-0.485038	0.485038	1.39962	-1.39962	0.315168	-1.53898	0.123808	0.230481
cds599	BHW77_03045	50S ribosomal protein L27	5612.5	3805.1	3549.35	3953.51	2234.79	3076.02	3870.22	-0.485035	0.485035	1.39962	-1.39962	0.241	-2.0126	0.0441571	0.103585
cds360	BHW77_01815	sn-glycerol-3-phosphate ABC transporter ATP-binding protein UgpC	227.153	349.185	233.948	179.567	213.111	186.587	208.566	-0.484766	0.484766	1.39936	-1.39936	0.209463	-2.31433	0.0206496	0.0567967
cds3948	BHW77_20155	endonuclease VIII	773.48	776.682	611.789	527.605	473.452	545.9	649.184	-0.483099	0.483099	1.39774	-1.39774	0.145411	-3.32229	0.000892808	0.00456444
cds3231	BHW77_16500	3-dehydroquinate dehydratase	1094.31	1013.46	1025.85	765.684	686.563	790.063	897.362	-0.482735	0.482735	1.39739	-1.39739	0.186303	-2.59112	0.00956631	0.0303835
cds5104	BHW77_26050	hypothetical protein	15343.6	20991.6	25585.5	20958.9	6695.14	16675.5	15076	-0.482134	0.482134	1.39681	-1.39681	0.639198	-0.75428	0.450681	0.602299
cds4974	BHW77_25395	elongation factor P	5097.67	4058.46	3626.68	3302.83	2776.2	3074.95	3378.96	-0.48179	0.48179	1.39647	-1.39647	0.1626	-2.96303	0.00304625	0.0120905
cds4076	BHW77_20830	NAD(P)H nitroreductase	1578.46	1369.1	1426.2	1253.95	859.356	1018.23	1286.81	-0.481349	0.481349	1.39605	-1.39605	0.138905	-3.46531	0.000529624	0.00298511
cds127	BHW77_00645	hypothetical protein	866.33	804.322	863.356	631.512	584.039	599.211	728.464	-0.481223	0.481223	1.39593	-1.39593	0.107904	-4.45972	8.20673e-06	0.0001001
cds5369	BHW77_27490	ATP-dependent DNA helicase Rep	963.326	805.243	788.963	723.314	526.442	582.151	700.997	-0.481	0.481	1.39571	-1.39571	0.16488	-2.91728	0.00353103	0.0136877
cds4269	BHW77_21805	D-alanyl-D-alanine-carboxypeptidase/endopeptidase AmpH	856.382	604.393	533.48	491.288	446.957	491.523	549.597	-0.480724	0.480724	1.39544	-1.39544	0.209761	-2.29177	0.0219187	0.0596313
cds911	BHW77_04635	peptide chain release factor 2	6124.83	4038.19	3773.51	3968.64	2618.39	3400.15	3999.12	-0.480722	0.480722	1.39544	-1.39544	0.250414	-1.91971	0.0548945	0.122954
cds2468	BHW77_12600	Mn-containing catalase	945.917	515.945	486.494	389.399	516.074	491.523	588.724	-0.48066	0.48066	1.39538	-1.39538	0.341095	-1.40917	0.158786	0.27734
cds4608	BHW77_23540	fruR/shl operon leader peptide	13.2644	11.9773	16.6407	10.0881	5.75976	13.8607	12.3674	-0.480613	0.480613	1.39534	-1.39534	0.443576	-1.0835	0.278588	0.424871
cds1135	BHW77_05800	multidrug export protein EmrA	413.683	288.377	252.546	247.157	190.072	247.361	273.304	-0.480273	0.480273	1.39501	-1.39501	0.225469	-2.1301	0.033163	0.0828472
cds2459	BHW77_12555	phage tail tape measure protein	179.898	207.3	186.963	147.286	139.386	124.747	181.743	-0.480233	0.480233	1.39497	-1.39497	0.218315	-2.19972	0.0278267	0.0720013
cds4195	BHW77_21435	DNA-binding protein HU	8554.7	10456.2	12241.6	8705.99	6649.06	7047.66	9294.57	-0.480133	0.480133	1.39487	-1.39487	0.142712	-3.36436	0.000767216	0.00402715
cds1784	BHW77_09115	multidrug transporter subunit MdtD	342.387	404.464	328.898	254.219	285.684	232.434	271.208	-0.479544	0.479544	1.3943	-1.3943	0.12891	-3.71998	0.00019924	0.00138123
cds5360	BHW77_27445	UDP-N-acetylglucosamine 2-epimerase	1119.18	943.443	905.447	731.384	611.686	786.864	777.385	-0.478687	0.478687	1.39347	-1.39347	0.175108	-2.73366	0.00626345	0.0217658
cds996	BHW77_05065	thymidylate synthase	2579.92	2508.78	2455.96	1965.15	1654.2	1794.43	2113.41	-0.478685	0.478685	1.39347	-1.39347	0.161593	-2.9623	0.00305352	0.0121015
cds5227	BHW77_26725	DNA-binding response regulator	7273.03	5161.3	4771.95	3896.01	4219.6	4238.19	4229.99	-0.478264	0.478264	1.39307	-1.39307	0.130967	-3.65179	0.000260416	0.00168933
cds2774	BHW77_14175	NAD-dependent malic enzyme	2882.52	2602.76	2223.97	2047.88	1594.3	1896.79	2199.76	-0.476939	0.476939	1.39179	-1.39179	0.208478	-2.28771	0.0221541	0.0601827
cds4854	BHW77_24775	hypothetical protein	302.594	264.422	316.172	250.184	172.793	211.11	323.411	-0.476791	0.476791	1.39164	-1.39164	0.260208	-1.83234	0.0669003	0.143138
cds1819	BHW77_09290	colanic acid biosynthesis glycosyltransferase WcaL	394.616	433.026	630.387	571.993	127.867	347.585	464.482	-0.47673	0.47673	1.39159	-1.39159	0.732543	-0.650787	0.515184	0.657394
cds1795	BHW77_09170	uridine kinase	1694.53	884.478	909.363	973.498	602.471	931.869	1004.4	-0.476155	0.476155	1.39103	-1.39103	0.322629	-1.47586	0.139982	0.251324
cds5463	BHW77_27995	type II secretion system protein GspF	1465.72	1992.84	1952.83	1223.68	1399.62	1266.66	2199.96	-0.47612	0.47612	1.391	-1.391	0.160443	-2.96753	0.00300206	0.0119669
cds1771	BHW77_09050	D-tagatose-bisphosphate aldolase%2C class II%2C non-catalytic subunit	53.0576	38.6959	39.1545	23.2025	41.4703	30.9201	40.6823	-0.475994	0.475994	1.39088	-1.39088	0.234044	-2.03378	0.0419738	0.0994821
cds3461	BHW77_17650	integrase	868.818	671.65	633.324	551.817	505.707	506.45	1110.26	-0.47543	0.47543	1.39033	-1.39033	0.195161	-2.43609	0.0148469	0.0435588
cds5397	BHW77_27660	tRNA uridine-5-carboxymethylaminomethyl(34) synthesis enzyme MnmG	3194.23	2536.42	2420.73	2614.82	1367.37	1880.8	2496.02	-0.475247	0.475247	1.39016	-1.39016	0.247335	-1.92147	0.0546721	0.122606
cds4505	BHW77_23025	ribonuclease HII	906.953	796.951	741.977	667.829	486.124	606.674	669.737	-0.473928	0.473928	1.38889	-1.38889	0.19227	-2.46491	0.0137048	0.040884
cds3830	BHW77_19530	adenosylmethionine--8-amino-7-oxononanoate transaminase	6224.32	5846.77	5325.99	4761.56	3407.47	4357.61	4929.61	-0.473767	0.473767	1.38873	-1.38873	0.178368	-2.65612	0.00790462	0.0260379
cds1475	BHW77_07565	fimbrial protein	41.4512	29.4826	23.4927	27.2378	26.4949	14.927	30.5822	-0.473359	0.473359	1.38834	-1.38834	0.288321	-1.64178	0.100636	0.19548
cds3305	BHW77_16870	DNA topoisomerase III	2204.38	2401.91	2267.04	1882.43	1339.72	1728.33	2187.64	-0.472917	0.472917	1.38791	-1.38791	0.141843	-3.33408	0.000855829	0.00440404
cds968	BHW77_04925	CesD/SycD/LcrH family type III secretion system chaperone	24.8707	11.056	9.78862	7.06164	14.9754	11.7283	18.1014	-0.472484	0.472484	1.3875	-1.3875	0.432345	-1.09284	0.274463	0.419745
cds5060	BHW77_25830	cation/acetate symporter ActP	187.36	260.737	212.413	153.338	164.729	157.799	189.421	-0.472282	0.472282	1.3873	-1.3873	0.160031	-2.9512	0.00316546	0.0124469
cds3089	BHW77_15760	hypothetical protein	2.48707	0.921331	0.978862	1.00881	2.3039	0	1.98687	-0.472161	0.472161	1.38719	-1.38719	1.19852	-0.393954	0.693615	0.799611
cds1842	BHW77_09405	imidazole glycerol phosphate synthase%2C glutamine amidotransferase subunit	776.796	975.69	1076.75	744.499	625.51	668.515	834.633	-0.47181	0.47181	1.38685	-1.38685	0.165455	-2.8516	0.00435001	0.0162453
cds3655	BHW77_18650	aliphatic sulfonate ABC transporter substrate-binding protein	32.332	33.1679	26.4293	21.1849	21.8871	23.4567	29.7015	-0.471488	0.471488	1.38654	-1.38654	0.276081	-1.70779	0.0876753	0.175128
cds388	BHW77_01955	DeoR/GlpR family transcriptional regulator	533.063	457.902	385.672	359.135	262.645	371.042	409.67	-0.471311	0.471311	1.38637	-1.38637	0.190322	-2.47638	0.0132721	0.0398891
cds3236	BHW77_16525	electron transfer flavoprotein	48.9124	50.6732	48.9431	37.3258	39.1664	30.9201	43.045	-0.469061	0.469061	1.38421	-1.38421	0.222959	-2.10381	0.0353955	0.0869631
cds854	BHW77_04345	SprT family protein	143.421	92.1331	97.8862	83.7309	69.1171	88.4955	91.4424	-0.468513	0.468513	1.38368	-1.38368	0.224161	-2.09008	0.036611	0.0893509
cds2883	BHW77_14720	hypothetical protein	1.65805	0.921331	1.95772	0	3.45585	0	0.984353	-0.467263	0.467263	1.38248	-1.38248	1.25018	-0.373756	0.708586	0.811137
cds419	BHW77_02110	DNA utilization protein HofN	24.8707	19.348	20.5561	19.1673	12.6715	14.927	16.7746	-0.466094	0.466094	1.38136	-1.38136	0.319605	-1.45834	0.144746	0.258327
cds2718	BHW77_13895	MDR efflux pump AcrAB transcriptional activator MarA	294.304	158.469	173.259	187.638	120.955	145.005	167.234	-0.465263	0.465263	1.38057	-1.38057	0.241404	-1.92732	0.0539398	0.12126
cds352	BHW77_01775	branched-chain amino acid ABC transporter permease LivH	227.153	215.591	251.568	165.444	147.45	189.786	220.544	-0.46507	0.46507	1.38038	-1.38038	0.254268	-1.82906	0.0673911	0.143857
cds1717	BHW77_08780	phage tail protein	22.3837	29.4826	25.4504	17.1497	21.8871	17.0594	25.0231	-0.465061	0.465061	1.38038	-1.38038	0.324421	-1.43351	0.151712	0.267833
cds4289	BHW77_21905	acetaldehyde dehydrogenase (acetylating)	51.3995	45.1452	36.2179	26.229	33.4066	37.3174	34.6132	-0.464558	0.464558	1.37989	-1.37989	0.251387	-1.84798	0.0646053	0.139699
cds1235	BHW77_06330	tRNA/rRNA methyltransferase	1455.77	1348.83	1316.57	1119.77	847.836	1019.3	1186.5	-0.464035	0.464035	1.37939	-1.37939	0.159573	-2.90797	0.00363777	0.0140038
cds711	BHW77_03620	beta-galactosidase subunit beta	10.7773	4.60666	4.89431	7.06164	2.3039	5.33106	5.8162	-0.463941	0.463941	1.3793	-1.3793	0.662042	-0.700773	0.483445	0.630197
cds4897	BHW77_24995	inorganic pyrophosphatase	6988.68	5263.56	4601.63	4993.59	3104.51	4121.97	4839.1	-0.463796	0.463796	1.37917	-1.37917	0.222631	-2.08325	0.0372285	0.0905367
cds3066	BHW77_15645	phage tail protein	48.0834	54.3585	53.8374	50.4403	26.4949	35.185	42.9254	-0.463373	0.463373	1.37876	-1.37876	0.229813	-2.0163	0.0437683	0.103069
cds1885	BHW77_09635	hypothetical protein	876.279	497.519	482.579	496.332	404.335	446.743	641.092	-0.46282	0.46282	1.37823	-1.37823	0.256412	-1.80499	0.0710763	0.149404
cds623	BHW77_03175	hypothetical protein	1312.35	1573.63	1172.68	1051.18	887.003	1006.5	903.624	-0.462757	0.462757	1.37817	-1.37817	0.210722	-2.19605	0.0280881	0.0725071
cds3746	BHW77_19110	ribosomal protein S6 modification protein	581.975	541.743	550.12	443.875	393.967	376.373	445.876	-0.462671	0.462671	1.37809	-1.37809	0.116039	-3.98721	6.68562e-05	0.000566681
cds4132	BHW77_21115	ABC transporter ATP-binding protein	860.527	714.953	767.428	562.914	571.368	567.224	662.301	-0.462227	0.462227	1.37767	-1.37767	0.11909	-3.88131	0.000103894	0.000823521
cds634	BHW77_03230	phosphoheptose isomerase	1221.98	916.725	964.179	792.921	661.22	798.592	881.943	-0.462011	0.462011	1.37746	-1.37746	0.154112	-2.99789	0.00271851	0.0111352
cds4391	BHW77_22415	CI repressor	160.831	79.2345	89.0764	84.7397	80.6366	74.6348	105.025	-0.461938	0.461938	1.37739	-1.37739	0.228547	-2.0212	0.0432594	0.102221
cds1145	BHW77_05850	ribonucleotide reductase assembly protein NrdI	4572.07	3429.19	3017.83	2291	3087.23	2623.95	2756.09	-0.461726	0.461726	1.37719	-1.37719	0.248127	-1.86085	0.0627659	0.136445
cds4116	BHW77_21035	(S)-ureidoglycine aminohydrolase	355.651	386.959	439.509	311.721	282.228	263.354	407.395	-0.461461	0.461461	1.37694	-1.37694	0.143615	-3.21318	0.00131275	0.00625414
cds2156	BHW77_11035	transposase	2638.78	1909.92	1812.85	1575.75	1551.68	1494.83	1816.89	-0.461345	0.461345	1.37683	-1.37683	0.129981	-3.54933	0.000386216	0.00232702
cds3183	BHW77_16245	efflux transporter periplasmic adaptor subunit	186.53	110.56	107.675	109.96	91.0042	93.8266	117.21	-0.460643	0.460643	1.37615	-1.37615	0.2236	-2.06012	0.0393872	0.0947393
cds2283	BHW77_11675	phosphate acyltransferase	4490.83	3981.07	4026.06	3495.51	2596.5	2993.92	3522.9	-0.459875	0.459875	1.37542	-1.37542	0.168837	-2.72377	0.00645406	0.0222176
cds2729	BHW77_13950	altronate oxidoreductase	699.697	746.278	677.373	518.526	482.668	542.702	473.528	-0.459121	0.459121	1.3747	-1.3747	0.0925965	-4.95829	7.11151e-07	1.33974e-05
cds3989	BHW77_20395	tRNA (N6-isopentenyl adenosine(37)-C2)-methylthiotransferase MiaB	1937.43	1331.32	1301.89	1289.25	921.561	1114.19	1407.11	-0.459056	0.459056	1.37464	-1.37464	0.180794	-2.53911	0.0111136	0.0345205
cds1091	BHW77_05555	hypothetical protein	136.789	160.312	118.442	88.7749	117.499	97.0252	114.414	-0.458757	0.458757	1.37436	-1.37436	0.190837	-2.40391	0.0162206	0.0469548
cds2509	BHW77_12805	methyltransferase	37.3061	19.348	31.3236	26.229	21.8871	15.9932	28.3692	-0.45874	0.45874	1.37434	-1.37434	0.339069	-1.35294	0.176075	0.300524
cds4468	BHW77_22805	type VI secretion system-associated protein	40.6222	58.9652	51.8797	28.2466	44.9261	37.3174	44.0447	-0.458705	0.458705	1.37431	-1.37431	0.234987	-1.95205	0.0509327	0.115832
cds1585	BHW77_08115	two-component system sensor histidine kinase/response regulator	3471.95	2892.98	2705.57	2637.02	1687.61	2276.36	2478.18	-0.458392	0.458392	1.37401	-1.37401	0.217087	-2.11156	0.034724	0.0857732
cds4509	BHW77_23045	UDP-3-O-(3-hydroxymyristoyl)glucosamine N-acyltransferase	10246.7	9968.8	9817.01	7826.32	6524.65	7507.19	8540.92	-0.458297	0.458297	1.37392	-1.37392	0.130962	-3.49947	0.000466191	0.00269949
cds3706	BHW77_18905	translation initiation factor IF-1	5106.79	2030.61	2251.38	3001.2	1541.31	2292.35	2696.52	-0.458047	0.458047	1.37368	-1.37368	0.337971	-1.35529	0.175326	0.299432
cds455	BHW77_02290	glutathione-regulated potassium-efflux system ancillary protein KefG	339.071	374.982	412.101	255.228	278.772	285.745	367.837	-0.457786	0.457786	1.37343	-1.37343	0.191059	-2.39605	0.016573	0.0478573
cds376	BHW77_01895	aspartate-semialdehyde dehydrogenase	10923.2	15384.4	15213.5	9772.3	10548.4	9914.7	12314.9	-0.457567	0.457567	1.37322	-1.37322	0.149747	-3.0556	0.00224611	0.00957838
cds5527	BHW77_28315	hypothetical protein	599.385	618.213	527.607	434.795	417.006	420.087	572.756	-0.456989	0.456989	1.37267	-1.37267	0.100341	-4.55435	5.2549e-06	7.00255e-05
cds1796	BHW77_09175	dCTP deaminase	2540.96	1839.9	1866.69	1581.81	1345.48	1624.91	1953.82	-0.456829	0.456829	1.37252	-1.37252	0.177704	-2.57073	0.0101486	0.0319797
cds4950	BHW77_25260	HflK protein	16601.2	16476.2	14222.9	11137.2	11637	11712.3	12125.6	-0.455843	0.455843	1.37158	-1.37158	0.141865	-3.21322	0.00131253	0.00625414
cds2145	BHW77_10980	serine protease eata	67.98	61.7292	58.7317	55.4843	29.9507	51.1781	59.9287	-0.45565	0.45565	1.3714	-1.3714	0.215038	-2.11893	0.0340967	0.0846036
cds4409	BHW77_22505	phage tail protein	43.9383	32.2466	37.1968	19.1673	32.2546	31.9863	39.2589	-0.455241	0.455241	1.37101	-1.37101	0.286821	-1.5872	0.112468	0.214005
cds3755	BHW77_19155	hypothetical protein	188.189	187.952	203.603	146.277	147.45	129.012	174.349	-0.455191	0.455191	1.37096	-1.37096	0.168696	-2.69829	0.00696967	0.0236376
cds1520	BHW77_07790	aminotransferase	3019.31	2469.17	2477.5	2267.8	1649.59	1894.66	2677.96	-0.454733	0.454733	1.37053	-1.37053	0.223789	-2.03197	0.0421566	0.0998723
cds2412	BHW77_12320	terminase	38.1351	39.6172	26.4293	26.229	26.4949	23.4567	36.3701	-0.454671	0.454671	1.37047	-1.37047	0.407256	-1.11642	0.26424	0.409923
cds5094	BHW77_26000	maltose ABC transporter substrate-binding protein MalE	746.122	1311.05	814.413	967.445	362.865	765.54	682.858	-0.45402	0.45402	1.36985	-1.36985	0.483648	-0.93874	0.347864	0.500157
cds3513	BHW77_17925	GNAT family N-acetyltransferase	2281.48	1551.52	3381.97	1667.56	1647.29	1952.23	2954.94	-0.453897	0.453897	1.36974	-1.36974	0.309182	-1.46806	0.142088	0.254128
cds602	BHW77_03060	serine-type D-Ala-D-Ala carboxypeptidase	1538.67	1026.36	917.194	913.978	731.489	897.75	974.249	-0.453627	0.453627	1.36948	-1.36948	0.20753	-2.18584	0.0288274	0.0738609
cds3595	BHW77_18350	endodeoxyribonuclease	8.29024	3.68532	3.91545	4.03522	4.60781	3.19863	3.33933	-0.453402	0.453402	1.36927	-1.36927	0.643322	-0.704783	0.480945	0.628726
cds2332	BHW77_11920	hypothetical protein	43.1093	54.3585	44.0488	33.2906	41.4703	28.7877	46.3649	-0.45321	0.45321	1.36908	-1.36908	0.328099	-1.38132	0.16718	0.2892
cds4012	BHW77_20510	ribosome silencing factor	1431.73	924.095	968.095	960.383	663.524	803.923	949.031	-0.453203	0.453203	1.36908	-1.36908	0.236496	-1.91633	0.0553233	0.123612
cds4561	BHW77_23305	carbonate dehydratase	10384.4	8045.06	7383.56	6699.48	5661.84	6495.36	7351.38	-0.453039	0.453039	1.36892	-1.36892	0.208268	-2.17527	0.0296096	0.0756186
cds2288	BHW77_11700	beta-ketoacyl-[acyl-carrier-protein] synthase II	14451.6	12335.7	12058.6	10021.5	8556.7	9814.48	11599.8	-0.45224	0.45224	1.36816	-1.36816	0.149624	-3.02252	0.00250678	0.0104706
cds3334	BHW77_17015	hypothetical protein	1409.34	1249.33	1245.11	1026.96	880.091	946.796	1137.36	-0.451781	0.451781	1.36773	-1.36773	0.109234	-4.1359	3.53561e-05	0.000336495
cds577	BHW77_02935	hypothetical protein	2288.11	1892.41	1754.12	1170.21	1868.47	1303.98	1503.29	-0.451353	0.451353	1.36732	-1.36732	0.174978	-2.57948	0.00989478	0.0313544
cds460	BHW77_02315	FKBP-type peptidyl-prolyl cis-trans isomerase FkpA	5372.08	4276.82	3803.86	3532.84	2937.48	3374.56	3684.44	-0.450492	0.450492	1.36651	-1.36651	0.193486	-2.32829	0.0198968	0.0550017
cds5536	BHW77_28360	hypothetical protein	45.5963	46.9879	34.2602	33.2906	29.9507	29.8539	49.1625	-0.450035	0.450035	1.36607	-1.36607	0.23294	-1.93198	0.0533624	0.120109
cds1498	BHW77_07680	3-octaprenyl-4-hydroxybenzoate carboxy-lyase	630.059	418.284	406.228	389.399	284.532	392.366	429.57	-0.448217	0.448217	1.36435	-1.36435	0.210897	-2.12529	0.0335623	0.0836549
cds4011	BHW77_20505	alpha-ribazole phosphatase	512.337	436.711	392.524	377.293	275.316	330.526	367.159	-0.448071	0.448071	1.36422	-1.36422	0.181679	-2.46627	0.0136527	0.0407788
cds2292	BHW77_11720	DNA polymerase III subunit delta'	957.523	889.085	952.433	724.323	607.078	720.759	790.897	-0.447176	0.447176	1.36337	-1.36337	0.136794	-3.26898	0.00107934	0.00532031
cds1428	BHW77_07325	phosphoenolpyruvate--protein phosphotransferase	223.008	218.355	207.519	172.506	143.994	158.865	179.264	-0.446791	0.446791	1.363	-1.363	0.117237	-3.81101	0.000138397	0.00103723
cds4144	BHW77_21175	Cu(I)-responsive transcriptional regulator	223.008	124.38	153.681	111.977	142.842	114.085	155.428	-0.446051	0.446051	1.36231	-1.36231	0.240128	-1.85755	0.0632326	0.137216
cds5293	BHW77_27055	stress response serine/threonine protein kinase YihE	3026.77	2287.67	2034.08	1927.83	1598.91	1870.13	1969.22	-0.44546	0.44546	1.36175	-1.36175	0.165165	-2.69706	0.00699538	0.0237102
cds4227	BHW77_21595	hypothetical protein	116.892	106.874	100.823	87.7661	74.8769	75.701	96.9758	-0.445372	0.445372	1.36166	-1.36166	0.207885	-2.14239	0.0321617	0.080823
cds865	BHW77_04400	PTS mannitol transporter subunit IIA	1.65805	1.84266	3.91545	3.02642	2.3039	0	3.10585	-0.445357	0.445357	1.36165	-1.36165	0.93656	-0.475524	0.634413	0.75703
cds3175	BHW77_16205	pyridoxal kinase	1577.63	1520.2	1357.68	1236.8	941.144	1093.93	1339.2	-0.445303	0.445303	1.3616	-1.3616	0.202126	-2.2031	0.027588	0.0714509
cds3665	BHW77_18700	hypothetical protein	4010.82	4206.8	4102.41	3529.81	2409.88	3116.54	3672.11	-0.44392	0.44392	1.3603	-1.3603	0.24797	-1.79022	0.0734185	0.152929
cds456	BHW77_02295	glutathione-regulated potassium-efflux system protein KefB	527.26	690.998	665.626	476.156	426.222	481.928	629.901	-0.443828	0.443828	1.36021	-1.36021	0.209674	-2.11675	0.0342811	0.0848695
cds1939	BHW77_09930	phage tail protein	17.4095	14.7413	11.7463	5.04403	18.4312	9.5959	12.2209	-0.443311	0.443311	1.35972	-1.35972	0.426004	-1.04063	0.298049	0.445293
cds2393	BHW77_12225	hypothetical protein	807.47	582.281	554.036	489.271	463.085	477.663	852.398	-0.443162	0.443162	1.35958	-1.35958	0.286718	-1.54564	0.122192	0.228477
cds1153	BHW77_05890	hypothetical protein	318.345	321.545	291.701	250.184	191.224	243.096	303.019	-0.443154	0.443154	1.35957	-1.35957	0.166127	-2.66756	0.00764042	0.0253498
cds3446	BHW77_17575	flagellar transcriptional activator FlhD	315.029	196.244	177.174	218.911	125.563	162.064	217.983	-0.44256	0.44256	1.35901	-1.35901	0.291993	-1.51565	0.129608	0.238237
cds5171	BHW77_26445	acetylglutamate kinase	423.631	346.421	287.785	260.272	248.822	270.818	241.267	-0.442058	0.442058	1.35854	-1.35854	0.145531	-3.03756	0.00238503	0.0100943
cds2315	BHW77_11835	spermidine/putrescine ABC transporter permease PotC	1044.57	662.437	671.499	669.847	503.403	577.887	693.545	-0.44204	0.44204	1.35852	-1.35852	0.187879	-2.3528	0.0186329	0.0525369
cds1818	BHW77_09285	colanic acid biosynthesis pyruvyl transferase WcaK	497.415	496.597	748.829	697.085	149.754	436.08	581.661	-0.441686	0.441686	1.35819	-1.35819	0.743121	-0.594366	0.552268	0.691627
cds2391	BHW77_12215	integrase	421.144	450.531	500.199	350.056	317.939	342.254	472.319	-0.4408	0.4408	1.35736	-1.35736	0.226022	-1.95025	0.0511464	0.116215
cds1614	BHW77_08260	hypothetical protein	20.7256	6.44932	14.6829	14.1233	12.6715	4.26485	13.2046	-0.440389	0.440389	1.35697	-1.35697	0.466631	-0.943762	0.345291	0.497649
cds4757	BHW77_24290	hypothetical protein	50.5705	30.4039	30.3447	25.2201	32.2546	25.5891	34.4201	-0.43914	0.43914	1.3558	-1.3558	0.280781	-1.56399	0.117819	0.221581
cds1684	BHW77_08615	osmoprotectant uptake system permease	852.237	1053.08	763.512	582.081	649.701	737.818	550.74	-0.438541	0.438541	1.35523	-1.35523	0.194314	-2.25686	0.0240165	0.064258
cds2495	BHW77_12735	disulfide bond formation protein B	716.277	516.867	485.516	448.919	368.624	451.007	576.123	-0.438406	0.438406	1.35511	-1.35511	0.222849	-1.96728	0.0491507	0.11247
cds3166	BHW77_16160	electron transport complex subunit RsxB	732.858	456.059	514.881	508.438	308.723	440.345	525.612	-0.437917	0.437917	1.35465	-1.35465	0.246064	-1.77969	0.0751274	0.155659
cds1797	BHW77_09180	outer membrane assembly protein AsmA	2925.63	2412.97	2345.35	2077.13	1711.8	1884	2381.92	-0.43775	0.43775	1.35449	-1.35449	0.19293	-2.26896	0.0232707	0.0626282
cds2271	BHW77_11615	flagellar basal-body rod protein FlgG	63.8349	44.2239	54.8163	34.2994	51.8378	35.185	48.3086	-0.437423	0.437423	1.35418	-1.35418	0.237715	-1.84012	0.0657509	0.141398
cds4034	BHW77_20620	citrate lyase subunit alpha	29.0159	29.4826	21.535	10.0881	25.3429	24.5229	22.2448	-0.437391	0.437391	1.35415	-1.35415	0.31813	-1.37488	0.169168	0.291631
cds2940	BHW77_15015	LysR family transcriptional regulator	717.935	732.458	1299.93	647.653	706.146	677.044	1018.3	-0.437154	0.437154	1.35393	-1.35393	0.267133	-1.63646	0.101742	0.197211
cds1266	BHW77_06485	transcriptional regulator	997.316	697.448	735.125	667.829	577.128	551.231	705.779	-0.436389	0.436389	1.35321	-1.35321	0.163825	-2.66375	0.00772749	0.0256078
cds3760	BHW77_19180	glutathione S-transferase	2614.74	3214.52	3135.3	2377.76	2013.61	2233.71	2334.86	-0.435975	0.435975	1.35283	-1.35283	0.146048	-2.98514	0.00283447	0.0115063
cds3685	BHW77_18800	phosphoserine transaminase	13664.8	11330.5	10425.9	9666.38	7152.47	9366.67	10348.1	-0.435835	0.435835	1.35269	-1.35269	0.230592	-1.89007	0.0587482	0.129477
cds3866	BHW77_19710	DUF3927 domain-containing protein	21.5546	11.9773	10.7675	10.0881	9.21561	13.8607	42.8454	-0.434777	0.434777	1.3517	-1.3517	0.396101	-1.09764	0.272361	0.417808
cds4616	BHW77_23580	3-isopropylmalate dehydratase small subunit	1432.55	2194.61	2825.97	1918.75	1344.33	1510.82	1689.63	-0.434434	0.434434	1.35138	-1.35138	0.253814	-1.71162	0.0869663	0.174218
cds415	BHW77_02090	Intracellular growth attenuator protein igaA	1710.28	1206.94	1293.08	1089.51	956.12	1071.54	1184.88	-0.433965	0.433965	1.35094	-1.35094	0.143945	-3.0148	0.00257147	0.0106921
cds1341	BHW77_06860	hydrogenase 3 membrane subunit	26.5288	20.2693	22.5138	15.1321	17.2793	19.1918	22.3603	-0.43306	0.43306	1.35009	-1.35009	0.326147	-1.3278	0.184243	0.311439
cds4419	BHW77_22560	glutamate-5-semialdehyde dehydrogenase	3433.82	2868.1	2729.07	2297.05	2235.94	2158.01	2448.04	-0.432928	0.432928	1.34997	-1.34997	0.117279	-3.69143	0.000222998	0.00150148
cds4425	BHW77_22590	cytosol nonspecific dipeptidase	13569.5	16349.9	14821	11104.9	10871	11169.6	13086.5	-0.432735	0.432735	1.34979	-1.34979	0.129696	-3.33653	0.000848301	0.00436939
cds1079	BHW77_05495	2-C-methyl-D-erythritol 2%2C4-cyclodiphosphate synthase	599.385	469.879	402.312	396.461	315.635	378.505	432.055	-0.43263	0.43263	1.34969	-1.34969	0.18516	-2.33652	0.019464	0.0542409
cds5276	BHW77_26970	hypothetical protein	116.892	128.986	110.611	107.942	67.9651	87.4293	113.096	-0.432332	0.432332	1.34941	-1.34941	0.215988	-2.00165	0.0453227	0.105689
cds5459	BHW77_27975	type II secretion system protein GspJ	889.543	1051.24	1132.54	711.208	834.013	733.553	1245.82	-0.431459	0.431459	1.3486	-1.3486	0.143762	-3.00121	0.00268911	0.0110559
cds4353	BHW77_22225	hypothetical protein	4.14512	1.84266	0.978862	3.02642	0	2.13242	5.88776	-0.431208	0.431208	1.34836	-1.34836	0.868834	-0.496306	0.619678	0.745593
cds2651	BHW77_13550	hypothetical protein	67.151	67.2572	93.9708	72.634	57.5976	38.3836	73.2059	-0.431014	0.431014	1.34818	-1.34818	0.24432	-1.76414	0.0777089	0.159549
cds4361	BHW77_22265	alpha/beta hydrolase	470.886	226.647	226.117	235.052	214.263	236.699	305.72	-0.430627	0.430627	1.34782	-1.34782	0.282465	-1.52453	0.127375	0.235163
cds3550	BHW77_18110	hydroxyisourate hydrolase	240.417	229.411	257.441	186.629	186.616	166.329	254.177	-0.430139	0.430139	1.34736	-1.34736	0.135102	-3.18382	0.00145348	0.00675301
cds5354	BHW77_27415	O-antigen translocase	544.669	686.392	776.238	542.738	481.516	463.802	554.663	-0.429822	0.429822	1.34707	-1.34707	0.136918	-3.13927	0.0016937	0.00763694
cds1786	BHW77_09125	multidrug transporter subunit MdtB	727.883	706.661	638.218	481.2	549.481	510.715	497.984	-0.429171	0.429171	1.34646	-1.34646	0.107229	-4.00239	6.27046e-05	0.000534788
cds3893	BHW77_19845	molybdate ABC transporter substrate-binding protein	261.972	220.198	271.145	202.77	156.665	199.382	217.629	-0.428114	0.428114	1.34547	-1.34547	0.151554	-2.82482	0.00473076	0.0173608
cds2379	BHW77_12155	DUF4765 domain-containing protein	349.019	312.331	507.051	285.492	294.9	287.877	1366.82	-0.428038	0.428038	1.3454	-1.3454	0.379694	-1.12732	0.259605	0.404393
cds1292	BHW77_06615	co-chaperone HscB	2575.78	1616.01	1586.74	1557.6	1268.3	1470.31	1746.05	-0.427774	0.427774	1.34516	-1.34516	0.23651	-1.80869	0.0704989	0.148588
cds3310	BHW77_16895	signal peptide peptidase SppA	3077.34	2708.71	2596.92	2179.02	1924.91	2130.29	2382.9	-0.427262	0.427262	1.34468	-1.34468	0.17735	-2.40915	0.0159899	0.0464295
cds4689	BHW77_23945	hypothetical protein	154.199	112.402	161.512	125.092	97.9159	94.8928	114.608	-0.426241	0.426241	1.34373	-1.34373	0.174902	-2.43703	0.0148085	0.0435242
cds4040	BHW77_20650	hypothetical protein	131.815	119.773	129.21	99.8718	108.283	75.701	84.6616	-0.425935	0.425935	1.34344	-1.34344	0.186843	-2.27964	0.0226289	0.0611704
cds1624	BHW77_08315	microcin C ABC transporter ATP-binding protein YejF	1002.29	1171.01	1149.18	854.459	778.719	839.108	941.642	-0.425824	0.425824	1.34334	-1.34334	0.143089	-2.97595	0.00292086	0.0117706
cds1087	BHW77_05535	phenolic acid decarboxylase	55.5446	32.2466	25.4504	19.1673	29.9507	36.2512	35.9411	-0.424578	0.424578	1.34218	-1.34218	0.318784	-1.33187	0.182904	0.309682
cds5027	BHW77_25665	phosphonate C-P lyase system protein PhnK	8.29024	9.21331	6.85203	7.06164	6.91171	4.26485	6.54829	-0.422102	0.422102	1.33988	-1.33988	0.492077	-0.857795	0.391006	0.545089
cds5215	BHW77_26665	ferredoxin--NADP(+) reductase	2181.99	2388.09	2362.97	1737.16	1691.06	1747.52	1831.04	-0.421552	0.421552	1.33937	-1.33937	0.125219	-3.36652	0.000761218	0.00401098
cds3677	BHW77_18760	tetraacyldisaccharide 4'-kinase	797.521	705.74	665.626	632.521	463.085	523.51	589.151	-0.420946	0.420946	1.33881	-1.33881	0.12684	-3.31871	0.000904329	0.00461049
cds1682	BHW77_08605	beta-glucosidase	2231.73	1917.29	2059.53	1542.46	1487.17	1608.91	1887.11	-0.420646	0.420646	1.33853	-1.33853	0.133474	-3.15153	0.00162416	0.00738714
cds5478	BHW77_28070	transposase	320.003	350.106	383.714	285.492	211.959	287.877	414.185	-0.42038	0.42038	1.33828	-1.33828	0.14241	-2.9519	0.00315825	0.0124274
cds125	BHW77_00635	deoxyuridine 5'-triphosphate nucleotidohydrolase	922.704	664.28	627.451	652.697	420.462	583.218	637.389	-0.418678	0.418678	1.3367	-1.3367	0.181981	-2.30067	0.0214103	0.0585379
cds4473	BHW77_22830	type VI secretion system protein	14.0934	12.8986	17.6195	12.1057	12.6715	8.52969	16.6869	-0.417912	0.417912	1.33599	-1.33599	0.37392	-1.11765	0.263716	0.409224
cds3101	BHW77_15835	hypothetical protein	154.199	117.009	124.315	103.907	96.7639	95.959	111.641	-0.417607	0.417607	1.33571	-1.33571	0.175145	-2.38436	0.017109	0.0490703
cds2483	BHW77_12675	cell division topological specificity factor MinE	1795.67	2073.92	1975.34	1600.97	1251.02	1523.62	1956.29	-0.417343	0.417343	1.33547	-1.33547	0.174323	-2.39408	0.0166622	0.0480392
cds1724	BHW77_08815	phage tail protein	11.6063	11.9773	10.7675	9.07925	10.3676	6.39727	10.4096	-0.416719	0.416719	1.33489	-1.33489	0.441638	-0.943576	0.345386	0.497649
cds4104	BHW77_20975	hypothetical protein	168.292	111.481	128.231	124.083	72.5729	108.754	124.767	-0.416517	0.416517	1.3347	-1.3347	0.28314	-1.47106	0.141274	0.253113
cds4422	BHW77_22575	sigma factor-binding protein Crl	2590.7	2459.03	2187.76	1830.98	1585.09	2006.61	2452.78	-0.416473	0.416473	1.33466	-1.33466	0.26635	-1.56363	0.117905	0.221635
cds1322	BHW77_06765	exopolyphosphatase	2992.78	3153.72	2963.99	2329.33	2155.3	2341.4	2607.72	-0.416356	0.416356	1.33455	-1.33455	0.116792	-3.56493	0.00036395	0.0022155
cds344	BHW77_01735	cell division ATP-binding protein FtsE	969.959	957.263	967.116	643.618	743.009	783.665	834.052	-0.416201	0.416201	1.33441	-1.33441	0.0965618	-4.31021	1.63103e-05	0.000173882
cds2409	BHW77_12305	hypothetical protein	15.7515	16.584	10.7675	8.07045	13.8234	10.6621	13.2958	-0.415557	0.415557	1.33381	-1.33381	0.558973	-0.74343	0.457222	0.608523
cds3192	BHW77_16290	ATP-dependent helicase	2511.11	3209.92	3122.57	2163.89	2285.47	2184.67	2543.96	-0.414561	0.414561	1.33289	-1.33289	0.119429	-3.47121	0.000518123	0.00293409
cds4596	BHW77_23480	UDP-N-acetylmuramate--L-alanine ligase	3174.33	4142.3	4594.78	3234.23	3059.58	2643.14	3205.45	-0.414174	0.414174	1.33254	-1.33254	0.128727	-3.21746	0.00129332	0.00619733
cds4167	BHW77_21290	adenine phosphoribosyltransferase	1784.06	1119.42	1053.26	1290.26	706.146	973.451	1204.33	-0.413852	0.413852	1.33224	-1.33224	0.30427	-1.36015	0.173784	0.297352
cds4016	BHW77_20530	rare lipoprotein A	3791.96	3380.36	3405.46	2768.16	2538.9	2642.07	2953.7	-0.412178	0.412178	1.33069	-1.33069	0.125427	-3.28619	0.00101553	0.00506476
cds1232	BHW77_06315	DTW domain-containing protein	300.936	228.49	208.498	209.832	163.577	181.256	220.09	-0.412159	0.412159	1.33068	-1.33068	0.2536	-1.62523	0.104113	0.201198
cds3263	BHW77_16660	6-phosphofructokinase II	5424.31	6483.41	5460.09	4302.56	4430.41	4320.29	4047.88	-0.412009	0.412009	1.33054	-1.33054	0.128962	-3.19481	0.00139922	0.00656748
cds3890	BHW77_19830	pyridoxal phosphatase	543.011	367.611	361.2	330.888	286.836	339.055	380.55	-0.411862	0.411862	1.3304	-1.3304	0.167362	-2.4609	0.0138588	0.0412317
cds4023	BHW77_20565	Sec-independent protein translocase TatE	3374.13	3562.79	3737.3	2681.41	2869.51	2473.61	2861.19	-0.411643	0.411643	1.3302	-1.3302	0.0696668	-5.90874	3.44729e-09	1.75505e-07
cds951	BHW77_04840	EscR/YscR/HrcR family type III secretion system export apparatus protein	7.46122	6.44932	5.87317	7.06164	2.3039	5.33106	10.1586	-0.411314	0.411314	1.3299	-1.3299	0.570325	-0.721191	0.470792	0.620999
cds2999	BHW77_15310	peptide ABC transporter ATP-binding protein	830.682	897.377	939.708	647.653	654.308	703.7	687.444	-0.410987	0.410987	1.3296	-1.3296	0.113054	-3.63532	0.000277641	0.00179051
cds1347	BHW77_06890	outer membrane protein assembly factor BamC	7287.12	6547.9	6304.85	5335.57	4673.47	5139.14	5956.33	-0.410904	0.410904	1.32952	-1.32952	0.143448	-2.86448	0.00417694	0.0157056
cds4866	BHW77_24840	DNA polymerase III subunit chi	1088.51	837.49	844.758	630.504	749.92	706.898	741.977	-0.410375	0.410375	1.32903	-1.32903	0.124668	-3.29173	0.000995716	0.00498855
cds3408	BHW77_17385	pyruvate kinase	6207.73	6445.63	5542.32	4781.74	4147.03	4765.96	4446.22	-0.409928	0.409928	1.32862	-1.32862	0.126683	-3.23585	0.0012128	0.00588844
cds5191	BHW77_26545	bifunctional aspartate kinase/homoserine dehydrogenase II	2492.05	2655.28	2563.64	1884.45	1943.34	1977.82	2170.3	-0.409458	0.409458	1.32819	-1.32819	0.112839	-3.62868	0.000284871	0.0018243
cds1543	BHW77_07905	2-succinyl-6-hydroxy-2%2C4-cyclohexadiene-1-carboxylate synthase	150.882	180.581	148.787	127.11	130.171	104.489	124.226	-0.409095	0.409095	1.32785	-1.32785	0.172672	-2.36921	0.0178263	0.0507569
cds2106	BHW77_10785	beta-ketoacyl-ACP synthase	140.105	98.5824	94.9496	93.8189	73.7249	84.2307	119.085	-0.409026	0.409026	1.32779	-1.32779	0.180359	-2.26785	0.0233384	0.0627798
cds2547	BHW77_13020	formyltetrahydrofolate deformylase	3001.9	2383.48	2299.35	2149.77	1605.82	2032.2	2405.32	-0.408951	0.408951	1.32772	-1.32772	0.218253	-1.87375	0.0609652	0.13372
cds5310	BHW77_27165	ubiquinone biosynthesis regulatory protein kinase UbiB	2452.25	2688.44	2550.91	2095.29	1711.8	1989.55	2159.54	-0.407756	0.407756	1.32662	-1.32662	0.13827	-2.94898	0.00318828	0.0125187
cds1373	BHW77_07020	ethanolamine utilization protein EutJ	18.2385	14.7413	13.7041	12.1057	12.6715	10.6621	11.6452	-0.407652	0.407652	1.32653	-1.32653	0.371858	-1.09626	0.272965	0.418501
cds1828	BHW77_09335	glycosyl transferase	3557.34	5270.01	6303.87	4535.59	3682.79	3186.91	5504.96	-0.407637	0.407637	1.32651	-1.32651	0.204659	-1.99178	0.0463948	0.107642
cds4328	BHW77_22100	hypothetical protein	46.4254	50.6732	58.7317	32.2818	42.6222	42.6485	46.9402	-0.406901	0.406901	1.32583	-1.32583	0.231357	-1.75876	0.078619	0.161134
cds2428	BHW77_12400	multidrug transporter	123.525	77.3918	79.2878	85.7485	56.4456	69.3037	106.213	-0.40688	0.40688	1.32582	-1.32582	0.211774	-1.92129	0.0546951	0.122607
cds5346	BHW77_27345	protoheme IX biogenesis protein HemY	3517.55	4215.09	4052.49	3237.26	2543.51	3106.94	3276.64	-0.406863	0.406863	1.3258	-1.3258	0.162862	-2.49821	0.0124822	0.0380414
cds3244	BHW77_16565	3-deoxy-7-phosphoheptulonate synthase	1463.23	1032.81	968.095	949.286	771.808	892.419	1001.4	-0.406673	0.406673	1.32563	-1.32563	0.223126	-1.82261	0.068362	0.145253
cds457	BHW77_02300	hypothetical protein	237.101	346.421	360.221	252.201	231.542	227.103	311.643	-0.406369	0.406369	1.32535	-1.32535	0.183933	-2.20934	0.0271511	0.070652
cds4420	BHW77_22565	glutamate 5-kinase	2924.8	1792.91	1654.28	1694.79	1528.64	1586.52	1776.73	-0.406076	0.406076	1.32508	-1.32508	0.183269	-2.21574	0.0267091	0.0698846
cds3404	BHW77_17365	phosphogluconate dehydratase	955.865	894.613	898.595	738.446	671.588	664.25	814.136	-0.406044	0.406044	1.32505	-1.32505	0.079618	-5.0999	3.39832e-07	7.274e-06
cds5421	BHW77_27780	hypothetical protein	18.2385	11.9773	16.6407	8.07045	14.9754	12.7945	14.4604	-0.405357	0.405357	1.32442	-1.32442	0.373756	-1.08455	0.278121	0.424513
cds594	BHW77_03020	hypothetical protein	983.223	569.383	555.994	644.627	410.095	538.437	578.617	-0.404486	0.404486	1.32362	-1.32362	0.277683	-1.45665	0.145214	0.259022
cds2484	BHW77_12680	septum site-determining protein MinD	5352.18	5473.63	4957.94	4286.42	3530.73	4108.11	5115.19	-0.404362	0.404362	1.3235	-1.3235	0.174869	-2.31237	0.0207573	0.0570073
cds1578	BHW77_08080	bifunctional 3-demethylubiquinol 3-O-methyltransferase/2-polyprenyl-6-hydroxyphenol methylase	1600.85	1231.82	1142.33	1111.7	857.052	1035.29	1162.11	-0.404075	0.404075	1.32324	-1.32324	0.219219	-1.84325	0.0652924	0.140742
cds174	BHW77_00880	selenocysteinyl-tRNA-specific translation elongation factor SelB	1790.69	1771.72	1797.19	1458.73	1178.45	1412.73	1551.52	-0.403831	0.403831	1.32302	-1.32302	0.137102	-2.94547	0.00322462	0.0126524
cds2226	BHW77_11390	molecular chaperone	1342.19	1446.49	1304.82	1150.04	942.296	1002.24	1241.86	-0.403142	0.403142	1.32238	-1.32238	0.136457	-2.95436	0.0031332	0.0123731
cds30	BHW77_00155	acetolactate synthase isozyme 1 small subunit	354.822	436.711	474.748	368.214	275.316	312.4	333.119	-0.402745	0.402745	1.32202	-1.32202	0.164228	-2.45235	0.0141926	0.0419524
cds3025	BHW77_15440	hypothetical protein	271.92	129.908	136.062	145.268	133.626	129.012	149.175	-0.402589	0.402589	1.32188	-1.32188	0.245081	-1.64268	0.10045	0.195187
cds1228	BHW77_06295	alpha-ketoglutarate transporter	2705.94	2648.83	2739.83	1915.72	2147.24	2060.99	2588.91	-0.402554	0.402554	1.32185	-1.32185	0.208009	-1.93527	0.0529571	0.119343
cds2105	BHW77_10780	aminomethyltransferase	78.7573	59.8865	63.626	53.4667	57.5976	42.6485	70.4958	-0.402236	0.402236	1.32155	-1.32155	0.220782	-1.82187	0.0684746	0.14538
cds5442	BHW77_27885	ribonuclease P protein component	1400.22	679.942	704.781	1015.87	367.473	723.958	801.113	-0.402128	0.402128	1.32146	-1.32146	0.389942	-1.03125	0.302424	0.450056
cds4585	BHW77_23425	cell division protein ZapD	1020.53	799.715	825.181	732.393	552.937	716.494	778.301	-0.401976	0.401976	1.32132	-1.32132	0.169015	-2.37834	0.0173906	0.049748
cds319	BHW77_01610	hypothetical protein	119.38	158.469	157.597	102.898	100.22	125.813	113.519	-0.401755	0.401755	1.32111	-1.32111	0.20658	-1.9448	0.0517994	0.117503
cds4251	BHW77_21715	hypothetical protein	840.631	852.231	556.973	659.759	465.388	577.887	485.142	-0.401607	0.401607	1.32098	-1.32098	0.230389	-1.74317	0.0813038	0.165343
cds4730	BHW77_24150	DNA polymerase III subunit psi	400.419	213.749	208.498	250.184	157.817	215.375	232.895	-0.400656	0.400656	1.32011	-1.32011	0.286485	-1.39852	0.161956	0.281936
cds1470	BHW77_07540	phosphohistidine phosphatase SixA	3785.33	2341.1	2468.69	2075.11	2291.23	2150.55	2077.76	-0.399751	0.399751	1.31928	-1.31928	0.1623	-2.46305	0.0137762	0.0410748
cds238	BHW77_01205	endo-1%2C4-D-glucanase	91.1927	91.2118	104.738	80.7045	65.6612	70.37	85.0012	-0.399596	0.399596	1.31914	-1.31914	0.177508	-2.25115	0.0243761	0.0650621
cds5170	BHW77_26440	argininosuccinate lyase	1416.8	1369.1	1159.95	993.674	987.222	1011.83	981.662	-0.399336	0.399336	1.3189	-1.3189	0.120994	-3.30047	0.000965225	0.00486237
cds859	BHW77_04370	virulence promoting factor	232.956	140.042	164.449	181.585	95.612	130.078	164.53	-0.399303	0.399303	1.31887	-1.31887	0.336363	-1.18712	0.235181	0.375233
cds1078	BHW77_05490	2-C-methyl-D-erythritol 4-phosphate cytidylyltransferase	798.35	532.529	514.881	503.394	370.928	525.642	549.66	-0.399084	0.399084	1.31867	-1.31867	0.192927	-2.06857	0.0385865	0.0930984
cds3189	BHW77_16275	N-ethylmaleimide reductase	1046.23	1161.8	943.623	772.745	823.645	795.394	813.822	-0.398454	0.398454	1.3181	-1.3181	0.129606	-3.07436	0.00210957	0.00912323
cds3356	BHW77_17125	ATP-dependent helicase	1809.76	1592.98	1558.35	1406.28	1112.79	1245.33	1482.05	-0.398127	0.398127	1.3178	-1.3178	0.187151	-2.12731	0.0333946	0.083388
cds1495	BHW77_07665	cell division protein DedD	1668.83	1675.9	1686.58	1249.91	1335.11	1234.67	1530.17	-0.397687	0.397687	1.31739	-1.31739	0.105574	-3.76691	0.000165283	0.00119477
cds1914	BHW77_09805	tellurite resistance protein	22.3837	24.8759	12.7252	23.2025	11.5195	10.6621	22.0275	-0.396754	0.396754	1.31654	-1.31654	0.381029	-1.04127	0.297751	0.444969
cds1374	BHW77_07025	alcohol dehydrogenase EutG	48.0834	49.7519	47.9642	25.2201	35.7105	50.1119	38.24	-0.396645	0.396645	1.31644	-1.31644	0.261776	-1.51521	0.12972	0.238339
cds2519	BHW77_12855	redox-regulated ATPase YchF	3717.35	2329.13	2314.03	2406	1799.35	2147.35	2636.57	-0.3963	0.3963	1.31613	-1.31613	0.200735	-1.97424	0.0483545	0.111212
cds298	BHW77_01505	hypothetical protein	593.581	562.012	577.529	459.007	399.727	458.471	573.422	-0.395453	0.395453	1.31536	-1.31536	0.166477	-2.37543	0.0175287	0.0501171
cds1523	BHW77_07805	NADH dehydrogenase	1895.15	2058.25	1720.84	1748.26	992.982	1573.73	1869.29	-0.39483	0.39483	1.31479	-1.31479	0.255385	-1.54602	0.1221	0.22846
cds3907	BHW77_19915	quinolinate synthase	537.208	400.779	434.615	316.765	384.752	344.386	365.749	-0.394734	0.394734	1.3147	-1.3147	0.146135	-2.70115	0.00690992	0.0234784
cds3649	BHW77_18620	fimbrial protein	36.4771	27.6399	34.2602	24.2113	19.5832	30.9201	30.8089	-0.394584	0.394584	1.31456	-1.31456	0.260062	-1.51727	0.129199	0.237875
cds3678	BHW77_18765	lipid ABC transporter permease/ATP-binding protein	2639.61	1816.87	1601.42	1777.52	1242.96	1589.72	1847.42	-0.394047	0.394047	1.31407	-1.31407	0.204571	-1.92622	0.0540775	0.12147
cds4008	BHW77_20490	LPS assembly lipoprotein LptE	3588.02	3967.25	4090.66	2956.81	2906.37	2999.25	3104.57	-0.393636	0.393636	1.3137	-1.3137	0.0708885	-5.55289	2.80989e-08	9.80197e-07
cds3802	BHW77_19390	malate/lactate/ureidoglycolate dehydrogenase	2519.41	2779.66	2930.71	2088.23	2091.94	2083.38	2763.55	-0.393623	0.393623	1.31369	-1.31369	0.105441	-3.73311	0.000189127	0.00132702
cds1100	BHW77_05600	formate hydrogenlyase	8.29024	6.44932	7.8309	3.02642	6.91171	7.46348	7.19985	-0.393029	0.393029	1.31315	-1.31315	0.54585	-0.720032	0.471505	0.621109
cds1972	BHW77_10100	two-component system response regulator TorR	382.18	296.669	295.616	245.14	284.532	214.308	296.243	-0.393012	0.393012	1.31313	-1.31313	0.147944	-2.6565	0.00789574	0.0260242
cds2454	BHW77_12530	phage tail protein	59.6898	49.7519	61.6683	45.3963	34.5585	50.1119	52.855	-0.392459	0.392459	1.31263	-1.31263	0.298491	-1.31481	0.188573	0.317424
cds2900	BHW77_14805	holin	21.5546	25.7973	33.2813	24.2113	16.1273	20.258	26.4035	-0.391824	0.391824	1.31205	-1.31205	0.294154	-1.33203	0.182849	0.309682
cds1968	BHW77_10080	cold-shock protein	306.739	177.817	223.181	201.761	156.665	181.256	230.298	-0.391712	0.391712	1.31195	-1.31195	0.207359	-1.88905	0.0588855	0.129727
cds2815	BHW77_14380	spermidine/putrescine ABC transporter permease	73.7832	137.278	180.111	95.8366	94.46	107.687	113.435	-0.391023	0.391023	1.31132	-1.31132	0.466552	-0.838112	0.401968	0.55447
cds5522	BHW77_28290	hypothetical protein	58.8607	64.4932	55.7951	30.2642	54.1417	53.3106	69.0474	-0.391012	0.391012	1.31131	-1.31131	0.204474	-1.91228	0.0558397	0.124463
cds4871	BHW77_24865	ornithine carbamoyltransferase	73.7832	59.8865	38.1756	41.361	39.1664	51.1781	51.2876	-0.390873	0.390873	1.31119	-1.31119	0.266104	-1.46887	0.141867	0.25404
cds617	BHW77_03145	30S ribosomal protein S15	9653.99	8402.54	9183.68	8989.47	5175.72	6614.78	7907.58	-0.390455	0.390455	1.31081	-1.31081	0.193772	-2.01503	0.0439016	0.103231
cds3351	BHW77_17100	ferredoxin--NADP(+) reductase	247.878	242.31	277.997	164.435	223.479	199.382	236.874	-0.389942	0.389942	1.31034	-1.31034	0.13306	-2.93056	0.00338348	0.013191
cds3391	BHW77_17300	hypothetical protein	913.585	683.628	749.808	685.988	495.339	609.873	686.589	-0.389653	0.389653	1.31008	-1.31008	0.200702	-1.94145	0.0522042	0.118179
cds315	BHW77_01590	beta-ketoacyl-ACP synthase II	535.55	508.575	626.472	460.015	399.727	414.756	518.585	-0.389489	0.389489	1.30993	-1.30993	0.172815	-2.25379	0.0242096	0.0646489
cds1447	BHW77_07420	D-serine ammonia-lyase	561.25	576.753	562.846	466.068	392.815	439.279	566.025	-0.389379	0.389379	1.30983	-1.30983	0.218972	-1.77822	0.0753683	0.155924
cds1606	BHW77_08220	heme exporter protein CcmB	74.6122	61.7292	61.6683	44.3875	55.2937	52.2444	56.5411	-0.389143	0.389143	1.30962	-1.30962	0.227691	-1.70908	0.087436	0.174904
cds2819	BHW77_14400	GntR family transcriptional regulator	654.929	417.363	418.953	437.822	326.002	375.306	433.237	-0.388976	0.388976	1.30946	-1.30946	0.204154	-1.9053	0.0567407	0.125859
cds5449	BHW77_27925	peptidase C39	357.31	315.095	305.405	196.717	304.115	247.361	654.089	-0.388731	0.388731	1.30924	-1.30924	0.203396	-1.9112	0.0559788	0.124672
cds1366	BHW77_06985	ethanolamine utilization protein EutP	8.29024	8.29198	11.7463	6.05283	10.3676	5.33106	9.64781	-0.387916	0.387916	1.3085	-1.3085	0.456669	-0.849447	0.395633	0.548759
cds3442	BHW77_17555	chemotaxis protein CheA	87.8766	94.8971	77.3301	68.5988	59.9015	70.37	75.1414	-0.386778	0.386778	1.30747	-1.30747	0.278239	-1.39009	0.164501	0.285915
cds2181	BHW77_11160	hypothetical protein	208.914	71.8638	79.2878	88.7749	82.9405	104.489	116.125	-0.386736	0.386736	1.30743	-1.30743	0.329299	-1.17442	0.240226	0.38083
cds3385	BHW77_17270	hypothetical protein	1992.15	2436	1919.55	1584.83	1506.75	1764.58	1604.33	-0.386365	0.386365	1.3071	-1.3071	0.199405	-1.93759	0.0526733	0.118801
cds3258	BHW77_16635	translation initiation factor IF-3	38685.6	39199	41564.4	32782.2	28799.9	29845.4	34747.6	-0.385667	0.385667	1.30646	-1.30646	0.101834	-3.78721	0.000152348	0.00112191
cds454	BHW77_02285	ABC transporter ATP-binding protein	1474.83	1268.67	1223.58	1135.92	865.116	1037.42	1182.15	-0.384572	0.384572	1.30547	-1.30547	0.173726	-2.21367	0.0268514	0.0701042
cds351	BHW77_01770	leucine ABC transporter subunit substrate-binding protein LivK	521.456	353.791	499.22	359.135	294.9	398.763	449.125	-0.38427	0.38427	1.3052	-1.3052	0.210516	-1.82538	0.0679441	0.144532
cds4490	BHW77_22950	methionine ABC transporter substrate-binding protein MetQ	6230.12	7430.54	6852.03	5244.78	5297.83	5175.39	5766.42	-0.384061	0.384061	1.30501	-1.30501	0.135358	-2.83737	0.00454872	0.0168729
cds3747	BHW77_19115	nitroreductase A	841.46	737.986	673.457	654.715	513.77	557.629	577.848	-0.383978	0.383978	1.30494	-1.30494	0.107713	-3.56484	0.000364081	0.0022155
cds4535	BHW77_23175	iron-hydroxamate transporter ATP-binding subunit	1515.46	1376.47	1348.87	1159.12	965.335	1124.85	1167.82	-0.38394	0.38394	1.3049	-1.3049	0.116609	-3.29254	0.000992876	0.00497886
cds190	BHW77_00960	hypothetical protein	7057.48	3797.73	3978.1	3955.53	3500.78	3916.19	3867.23	-0.383387	0.383387	1.3044	-1.3044	0.233367	-1.64285	0.100415	0.195187
cds4747	BHW77_24240	hypothetical protein	10.7773	8.29198	5.87317	6.05283	10.3676	3.19863	11.2336	-0.383077	0.383077	1.30412	-1.30412	0.491429	-0.779517	0.435675	0.588568
cds3253	BHW77_16610	phenylalanine--tRNA ligase subunit beta	16347.5	20093.3	21155.2	14203	15825.5	14144.4	14502	-0.382789	0.382789	1.30386	-1.30386	0.121259	-3.15679	0.00159519	0.00730044
cds1491	BHW77_07645	tRNA pseudouridine(38-40) synthase TruA	504.047	549.113	635.281	387.381	459.629	447.809	464.402	-0.382701	0.382701	1.30378	-1.30378	0.127717	-2.99647	0.00273124	0.011179
cds1254	BHW77_06425	holo-ACP synthase	635.862	568.461	608.852	520.544	413.551	456.338	561.055	-0.382122	0.382122	1.30326	-1.30326	0.143659	-2.65993	0.00781563	0.0258251
cds2952	BHW77_15075	hypothetical protein	1138.25	1524.8	1422.29	1189.38	921.561	1023.56	1401.71	-0.381927	0.381927	1.30308	-1.30308	0.263482	-1.44953	0.147188	0.26161
cds1563	BHW77_08005	hypothetical protein	397.932	357.476	376.862	282.466	278.772	308.135	330.188	-0.381891	0.381891	1.30305	-1.30305	0.096964	-3.93848	8.19978e-05	0.000675254
cds858	BHW77_04365	hypothetical protein	931.823	574.911	574.592	756.604	319.091	521.377	629.051	-0.381813	0.381813	1.30298	-1.30298	0.355723	-1.07334	0.283117	0.43011
cds748	BHW77_03810	hypothetical protein	3045.84	2482.99	2130.98	2107.4	1909.94	1868	2237.34	-0.380424	0.380424	1.30172	-1.30172	0.143786	-2.64577	0.00815047	0.0266245
cds2448	BHW77_12500	capsid assembly protein	6.6322	9.21331	10.7675	8.07045	4.60781	7.46348	8.5166	-0.380374	0.380374	1.30168	-1.30168	0.546353	-0.696206	0.4863	0.632176
cds3272	BHW77_16705	catalase HPII	6965.46	8514.02	6096.35	4855.38	5984.39	5736.22	4856.62	-0.380356	0.380356	1.30166	-1.30166	0.251753	-1.51083	0.130832	0.23981
cds4382	BHW77_22370	hypothetical protein	217.204	201.772	168.364	158.383	143.994	149.27	167.673	-0.380083	0.380083	1.30142	-1.30142	0.184699	-2.05784	0.039605	0.0951801
cds4621	BHW77_23605	thiamine/thiamine pyrophosphate ABC transporter permease ThiP	112.747	99.5038	90.0553	76.6692	77.1808	78.8996	88.6146	-0.379805	0.379805	1.30117	-1.30117	0.219538	-1.73002	0.083627	0.168819
cds723	BHW77_03685	tRNA (adenosine(37)-N6)-threonylcarbamoyltransferase complex transferase subunit TsaD	1047.89	750.885	730.231	695.067	586.343	663.183	726.594	-0.379725	0.379725	1.30109	-1.30109	0.138508	-2.74153	0.00611542	0.0213322
cds3177	BHW77_16215	pyridoxamine 5'-phosphate oxidase	853.066	630.191	563.825	568.966	428.526	576.82	643.214	-0.379009	0.379009	1.30045	-1.30045	0.206551	-1.83495	0.0665137	0.142592
cds2312	BHW77_11820	N-acetylglucosamine kinase	1846.24	2283.98	2405.06	1659.49	1715.26	1650.5	1922.32	-0.37875	0.37875	1.30022	-1.30022	0.129925	-2.91514	0.0035553	0.0137536
cds4044	BHW77_20670	peroxiredoxin	39663.8	44311.4	50095.2	35837.8	34249.8	33060	38091.2	-0.378261	0.378261	1.29977	-1.29977	0.126597	-2.98792	0.00280882	0.0114454
cds1886	BHW77_09640	AMP nucleosidase	4160.87	4830.54	4859.07	3574.2	3398.26	3683.76	4206.52	-0.378093	0.378093	1.29962	-1.29962	0.130746	-2.89181	0.00383026	0.0146321
cds4058	BHW77_20740	Fe2+-enterobactin ABC transporter substrate-binding protein	9590.98	7513.46	7454.03	6610.7	5994.76	6294.91	7022.65	-0.37788	0.37788	1.29943	-1.29943	0.115124	-3.28236	0.00102942	0.00511549
cds5480	BHW77_28080	catalase/peroxidase HPI	1924.17	1911.76	2274.88	1654.44	1509.06	1538.54	2709.2	-0.377853	0.377853	1.29941	-1.29941	0.172338	-2.19251	0.0283428	0.0730276
cds1265	BHW77_06480	two-component system response regulator GlrR	845.605	863.287	782.111	699.102	503.403	714.362	752.732	-0.377533	0.377533	1.29912	-1.29912	0.21402	-1.76401	0.0777297	0.159549
cds5381	BHW77_27550	hypothetical protein	1700.33	1127.71	1198.13	1113.72	959.576	1026.76	1146.09	-0.377346	0.377346	1.29895	-1.29895	0.191592	-1.96953	0.0488925	0.112047
cds1596	BHW77_08170	ecotin	1231.1	1541.39	1544.64	1229.73	979.159	1114.19	1297.3	-0.376629	0.376629	1.2983	-1.2983	0.139506	-2.69973	0.00693953	0.0235644
cds1664	BHW77_08515	vancomycin high temperature exclusion protein	354.822	187.952	225.138	212.858	186.616	192.984	242.317	-0.376574	0.376574	1.29826	-1.29826	0.190988	-1.97171	0.0486425	0.111632
cds4463	BHW77_22780	type VI secretion system protein ImpI	116.892	125.301	114.527	92.8101	101.372	81.0321	106.647	-0.375983	0.375983	1.29772	-1.29772	0.180352	-2.08472	0.0370949	0.0902917
cds2577	BHW77_13170	hypothetical protein	32.332	21.1906	19.5772	15.1321	20.7351	21.3242	31.118	-0.375735	0.375735	1.2975	-1.2975	0.299679	-1.25379	0.209917	0.345218
cds5219	BHW77_26685	hypothetical protein	799.18	367.611	400.355	445.892	350.193	412.624	435.519	-0.37561	0.37561	1.29739	-1.29739	0.235982	-1.59169	0.111454	0.212517
cds1686	BHW77_08625	osmoprotectant uptake system permease	482.492	698.369	599.064	444.883	466.54	460.603	441.587	-0.375077	0.375077	1.29691	-1.29691	0.190991	-1.96384	0.0495482	0.113191
cds3174	BHW77_16200	glutathione transferase GstA	3296.2	4532.95	4012.36	2987.07	3111.42	3032.31	3474.24	-0.374923	0.374923	1.29677	-1.29677	0.134275	-2.79221	0.00523497	0.0189333
cds3659	BHW77_18670	aminopeptidase N	7438.84	9414.16	9148.45	6352.45	6956.64	6744.85	7563.15	-0.374663	0.374663	1.29654	-1.29654	0.12041	-3.11155	0.00186108	0.00821652
cds936	BHW77_04760	xanthine dehydrogenase FAD-binding subunit XdhB	60.5188	36.8532	51.8797	47.4139	34.5585	33.0526	46.4967	-0.374661	0.374661	1.29654	-1.29654	0.281595	-1.3305	0.183354	0.310253
cds3354	BHW77_17115	hypothetical protein	887.056	1002.41	1036.61	812.089	719.97	725.024	783.166	-0.373906	0.373906	1.29586	-1.29586	0.160461	-2.33021	0.0197952	0.0548306
cds2252	BHW77_11520	N-methyltryptophan oxidase	2340.34	1894.26	1930.32	1818.88	1316.68	1621.71	1758.29	-0.373869	0.373869	1.29582	-1.29582	0.235215	-1.58948	0.111952	0.213244
cds1248	BHW77_06395	elongation factor 4	6199.44	5028.63	4519.41	4363.09	3679.33	4111.31	4285.65	-0.373751	0.373751	1.29572	-1.29572	0.194844	-1.9182	0.0550855	0.123282
cds753	BHW77_03835	3'%2C5'-cyclic-AMP phosphodiesterase	2986.15	2557.62	2520.57	2136.65	1949.1	2138.82	2300.99	-0.37375	0.37375	1.29572	-1.29572	0.0879299	-4.25054	2.13252e-05	0.000221615
cds5252	BHW77_26850	formate dehydrogenase accessory protein FdhE	1546.96	1590.22	1642.53	1290.26	1146.19	1251.73	1345.56	-0.373748	0.373748	1.29571	-1.29571	0.157823	-2.36815	0.0178774	0.0508499
cds1146	BHW77_05855	NrdH-redoxin	5751.77	3886.17	3336.94	2674.34	4066.39	3277.53	3307.8	-0.373247	0.373247	1.29526	-1.29526	0.283287	-1.31756	0.187651	0.316162
cds2725	BHW77_13930	succinate-semialdehyde dehydrogenase	599.385	497.519	450.277	375.276	436.59	384.902	430.213	-0.372355	0.372355	1.29446	-1.29446	0.161252	-2.30916	0.0209349	0.0573846
cds4607	BHW77_23535	DNA-binding transcriptional regulator FruR	1377.01	1134.16	1096.33	1045.12	740.705	1002.24	1076.9	-0.371483	0.371483	1.29368	-1.29368	0.168533	-2.20421	0.0275094	0.0712938
cds2811	BHW77_14360	hypothetical protein	1003.95	850.389	889.786	684.979	711.906	726.09	832.619	-0.371114	0.371114	1.29335	-1.29335	0.108963	-3.40587	0.000659528	0.00355692
cds5341	BHW77_27320	iron donor protein CyaY	386.325	341.814	313.236	300.624	229.238	275.083	284.894	-0.37103	0.37103	1.29328	-1.29328	0.171278	-2.16625	0.0302922	0.0769861
cds4892	BHW77_24970	fructose-bisphosphatase	2749.87	2104.32	2259.21	2019.63	1551.68	1929.84	2099.47	-0.370719	0.370719	1.293	-1.293	0.147338	-2.51611	0.011866	0.0364866
cds5306	BHW77_27145	hydrolase TatD	390.47	423.812	395.46	356.108	256.885	321.996	345.566	-0.370173	0.370173	1.29251	-1.29251	0.18509	-1.99996	0.0455046	0.106023
cds2299	BHW77_11755	thiamine kinase	1143.22	983.982	900.553	830.247	717.666	795.394	814.143	-0.36984	0.36984	1.29221	-1.29221	0.159984	-2.31173	0.0207925	0.0570757
cds1825	BHW77_09320	glycosyl transferase	1014.73	1057.69	1127.65	921.04	754.528	801.791	1256.52	-0.368659	0.368659	1.29115	-1.29115	0.158852	-2.32077	0.0202993	0.0559732
cds4297	BHW77_21945	lac repressor	557.933	453.295	435.594	388.39	344.434	389.167	561.816	-0.36743	0.36743	1.29005	-1.29005	0.148164	-2.47989	0.0131423	0.0396576
cds4546	BHW77_23230	fimbrial protein	40.6222	15.6626	31.3236	28.2466	17.2793	22.3904	32.0745	-0.366965	0.366965	1.28964	-1.28964	0.30613	-1.19872	0.230635	0.369541
cds5458	BHW77_27970	pullulanase	2451.43	2780.58	2811.29	2089.24	2230.18	1919.18	3208.84	-0.366474	0.366474	1.2892	-1.2892	0.0955257	-3.83639	0.000124857	0.000955266
cds28	BHW77_00145	leader peptide IlvB	1230.27	835.647	970.052	797.965	767.2	791.129	791.067	-0.3661	0.3661	1.28886	-1.28886	0.164496	-2.22558	0.0260423	0.0685777
cds37	BHW77_00190	regulatory protein UhpC	163.318	87.5265	124.315	110.969	67.9651	111.952	106.161	-0.365839	0.365839	1.28863	-1.28863	0.206301	-1.77333	0.0761746	0.157296
cds4660	BHW77_23800	hypothetical protein	9.94829	3.68532	3.91545	6.05283	4.60781	3.19863	5.48232	-0.365363	0.365363	1.28821	-1.28821	0.597281	-0.611711	0.540729	0.680675
cds3743	BHW77_19095	spermidine/putrescine ABC transporter substrate-binding protein PotF	1735.15	2277.53	2500.01	1070.34	2271.65	1714.47	2389.94	-0.365182	0.365182	1.28804	-1.28804	0.456675	-0.799653	0.423912	0.576499
cds2778	BHW77_14195	formate dehydrogenase subunit beta	53.8866	48.8306	48.9431	35.3082	38.0144	44.7809	44.2562	-0.364548	0.364548	1.28748	-1.28748	0.215554	-1.69122	0.0907953	0.180059
cds980	BHW77_04985	arabinose:proton symporter	488.295	387.88	401.333	345.012	345.585	303.87	401.417	-0.363431	0.363431	1.28648	-1.28648	0.12043	-3.01778	0.00254638	0.0106118
cds132	BHW77_00670	3-deoxy-D-manno-octulosonic acid transferase	1251	1048.47	869.23	915.996	684.259	863.631	860.202	-0.362968	0.362968	1.28607	-1.28607	0.200381	-1.81139	0.0700802	0.148158
cds3000	BHW77_15315	peptide ABC transporter ATP-binding protein	583.633	705.74	706.738	470.104	574.824	507.517	535.476	-0.362776	0.362776	1.2859	-1.2859	0.164373	-2.20703	0.0273117	0.0709408
cds2229	BHW77_11405	curli assembly protein CsgF	157.515	109.638	91.0342	84.7397	88.7003	105.555	148.492	-0.362733	0.362733	1.28586	-1.28586	0.33642	-1.07821	0.280938	0.427228
cds2560	BHW77_13085	oligopeptide ABC transporter ATP-binding protein OppF	859.698	994.116	1259.8	858.494	726.881	834.844	1159.77	-0.362654	0.362654	1.28579	-1.28579	0.188273	-1.92622	0.0540774	0.12147
cds5533	BHW77_28345	resolvase	1769.14	1579.16	1421.31	1280.17	1133.52	1296.51	1617.34	-0.362603	0.362603	1.28574	-1.28574	0.0985717	-3.67857	0.000234545	0.00154704
cds4588	BHW77_23440	8-oxo-dGTP diphosphatase	126.841	157.548	125.294	132.154	92.1561	93.8266	138.926	-0.360395	0.360395	1.28378	-1.28378	0.18954	-1.90142	0.0572467	0.126675
cds3971	BHW77_20270	replication initiation regulator SeqA	3067.39	2211.19	2114.34	2072.09	1678.39	2009.81	2138.91	-0.360108	0.360108	1.28352	-1.28352	0.172175	-2.09152	0.0364814	0.0891137
cds5054	BHW77_25800	cytochrome c nitrite reductase subunit NrfD	21.5546	28.5613	18.5984	16.1409	14.9754	22.3904	18.6917	-0.360048	0.360048	1.28347	-1.28347	0.333749	-1.0788	0.280678	0.427112
cds3566	BHW77_18190	phage tail assembly protein T	18.2385	10.1346	12.7252	8.07045	13.8234	10.6621	11.147	-0.359588	0.359588	1.28306	-1.28306	0.416881	-0.862568	0.388375	0.54236
cds2693	BHW77_13770	phage tail protein	20.7256	11.9773	19.5772	9.07925	12.6715	19.1918	14.9448	-0.359228	0.359228	1.28274	-1.28274	0.410902	-0.87424	0.381987	0.536049
cds4247	BHW77_21695	recombination-associated protein RdgC	1164.78	751.806	682.267	810.071	554.089	662.117	710.142	-0.359181	0.359181	1.2827	-1.2827	0.238136	-1.5083	0.131478	0.2406
cds2734	BHW77_13975	autoinducer 2 aldolase	383.009	538.979	427.763	370.232	299.507	381.704	336.94	-0.358944	0.358944	1.28249	-1.28249	0.182258	-1.96942	0.0489047	0.112047
cds3429	BHW77_17490	metalloprotein	860.527	613.607	575.571	577.037	483.82	538.437	627.28	-0.358546	0.358546	1.28213	-1.28213	0.174568	-2.05391	0.0399847	0.0958414
cds3312	BHW77_16905	L-asparaginase 1	899.491	582.281	510.966	606.292	400.879	548.033	577.586	-0.357795	0.357795	1.28147	-1.28147	0.252545	-1.41675	0.156555	0.2746
cds2331	BHW77_11915	hypothetical protein	182.385	179.66	178.153	125.092	171.641	125.813	171.093	-0.35765	0.35765	1.28134	-1.28134	0.191712	-1.86555	0.0621037	0.135461
cds2284	BHW77_11680	3-oxoacyl-ACP synthase	3403.15	3096.59	2917.99	2587.59	2308.51	2454.42	2585.23	-0.357571	0.357571	1.28127	-1.28127	0.094818	-3.77113	0.000162508	0.0011778
cds5302	BHW77_27125	3-ketoacyl-CoA thiolase	326.636	442.239	425.805	337.95	284.532	309.201	378.483	-0.356949	0.356949	1.28071	-1.28071	0.186241	-1.9166	0.0552894	0.123612
cds1019	BHW77_05195	L-fucose:H+ symporter permease	38.9641	30.4039	36.2179	26.229	26.4949	29.8539	34.1122	-0.356912	0.356912	1.28068	-1.28068	0.278917	-1.27963	0.200674	0.333407
cds4248	BHW77_21700	hypothetical protein	38.1351	23.0333	23.4927	12.1057	19.5832	35.185	31.4111	-0.355039	0.355039	1.27902	-1.27902	0.327731	-1.08332	0.278665	0.424871
cds2973	BHW77_15180	hypothetical protein	38.9641	39.6172	42.0911	35.3082	31.1027	27.7215	36.9221	-0.354899	0.354899	1.2789	-1.2789	0.275409	-1.28862	0.197529	0.329075
cds1487	BHW77_07625	arabinose transporter	218.033	143.728	163.47	163.427	93.3081	153.534	155.623	-0.354863	0.354863	1.27886	-1.27886	0.220127	-1.61208	0.106944	0.205772
cds3095	BHW77_15805	antiterminator	0.829024	1.84266	0	2.01761	0	0	1.04622	-0.354567	0.354567	1.2786	-1.2786	1.55543	-0.227954	0.819682	0.887437
cds4645	BHW77_23725	ferredoxin	3.3161	2.76399	7.8309	5.04403	3.45585	2.13242	4.19228	-0.354132	0.354132	1.27822	-1.27822	0.684019	-0.517722	0.604652	0.73442
cds544	BHW77_02770	ribonuclease G	3307.81	3593.19	3380.01	2707.63	2572.31	2763.62	2668.24	-0.353958	0.353958	1.27806	-1.27806	0.112234	-3.15374	0.0016119	0.00735246
cds4915	BHW77_25085	D-serine/D-alanine/glycine transporter	3350.92	4538.48	6120.82	3116.2	4174.67	3674.16	5710.8	-0.353537	0.353537	1.27769	-1.27769	0.286037	-1.23598	0.216464	0.352529
cds562	BHW77_02860	ClpXP protease specificity-enhancing factor	3550.71	3268.88	2980.64	2718.73	2363.8	2588.76	2761.76	-0.353348	0.353348	1.27752	-1.27752	0.135827	-2.60146	0.00928268	0.0296711
cds761	BHW77_03875	RpiR family transcriptional regulator	794.205	747.2	792.878	641.601	637.029	549.099	683.864	-0.353102	0.353102	1.2773	-1.2773	0.0943374	-3.74297	0.000181856	0.00128916
cds3508	BHW77_17900	alpha-amylase	4757.77	6110.27	4132.76	3549.99	4216.14	3984.43	3236.19	-0.352409	0.352409	1.27669	-1.27669	0.166284	-2.11932	0.0340638	0.0845983
cds1291	BHW77_06610	iron-sulfur cluster assembly protein IscA	4344.09	3410.77	3270.38	2882.16	2821.13	2934.21	3365.21	-0.352274	0.352274	1.27657	-1.27657	0.158976	-2.21589	0.0266988	0.0698846
cds1964	BHW77_10060	regulator	1858.67	1004.25	1098.28	1228.73	789.087	1085.4	1520.25	-0.352225	0.352225	1.27653	-1.27653	0.284854	-1.23651	0.216269	0.352529
cds2423	BHW77_12375	integrase	44.7673	25.7973	24.4716	29.2554	26.4949	19.1918	38.0579	-0.352164	0.352164	1.27647	-1.27647	0.334988	-1.05127	0.293133	0.43998
cds1007	BHW77_05135	murein transglycosylase A	1660.54	916.725	872.166	1044.11	746.465	912.677	1039.09	-0.35195	0.35195	1.27628	-1.27628	0.223087	-1.57764	0.114649	0.217253
cds5175	BHW77_26465	hypothetical protein	3055.78	1909.92	2003.73	2227.44	1381.19	1856.27	2157.55	-0.350816	0.350816	1.27528	-1.27528	0.237783	-1.47536	0.140116	0.251477
cds3297	BHW77_16830	sulfate ABC transporter ATP-binding protein	363.113	328.915	316.172	284.483	244.214	262.288	314.868	-0.3499	0.3499	1.27447	-1.27447	0.112055	-3.12258	0.00179272	0.00802422
cds3437	BHW77_17530	chemotaxis response regulator protein-glutamate methylesterase	30.6739	33.1679	26.4293	21.1849	27.6468	22.3904	33.3697	-0.348017	0.348017	1.27281	-1.27281	0.346383	-1.00472	0.315032	0.464111
cds4165	BHW77_21280	YbaB/EbfC family nucleoid-associated protein	2371.84	2319.91	2291.52	1783.57	1879.98	1825.35	1916.53	-0.347567	0.347567	1.27241	-1.27241	0.107672	-3.22801	0.00124653	0.00602034
cds545	BHW77_02775	TIGR02099 family protein	2946.35	3417.22	3576.76	2524.03	2622.99	2670.86	2717.76	-0.346297	0.346297	1.27129	-1.27129	0.105062	-3.29612	0.00098031	0.00492483
cds3731	BHW77_19035	arginine ABC transporter substrate-binding protein	3443.77	3558.18	2908.2	2631.97	2499.73	2664.46	2313.33	-0.346188	0.346188	1.2712	-1.2712	0.156889	-2.20659	0.027343	0.0709835
cds4713	BHW77_24065	lipoate--protein ligase	809.128	908.433	960.264	759.631	668.132	677.044	814.266	-0.34579	0.34579	1.27085	-1.27085	0.107288	-3.22301	0.00126849	0.00610496
cds2974	BHW77_15185	alcohol dehydrogenase	31.5029	23.9546	27.4081	25.2201	23.039	17.0594	28.087	-0.345748	0.345748	1.27081	-1.27081	0.317339	-1.08952	0.275923	0.421626
cds4125	BHW77_21080	ureidoglycolate hydrolase	63.8349	57.1225	70.4781	42.3698	58.7495	50.1119	55.856	-0.345633	0.345633	1.27071	-1.27071	0.191973	-1.80043	0.0717934	0.150566
cds1868	BHW77_09535	phospholipase	56.3737	73.7065	63.626	53.4667	46.0781	52.2444	66.6629	-0.345403	0.345403	1.27051	-1.27051	0.201768	-1.71188	0.0869187	0.174199
cds2451	BHW77_12515	DNA-packaging protein FI	2.48707	0.921331	1.95772	2.01761	0	2.13242	1.50602	-0.344904	0.344904	1.27007	-1.27007	1.06989	-0.322374	0.747169	0.838983
cds583	BHW77_02965	LPS export ABC transporter ATP-binding protein	2180.33	2229.62	1943.04	1664.53	1580.48	1758.18	1709.12	-0.344631	0.344631	1.26983	-1.26983	0.12495	-2.75815	0.00581302	0.0205115
cds1115	BHW77_05675	nitric oxide reductase transcription regulator	460.109	313.253	331.834	266.325	329.458	276.149	318.158	-0.344417	0.344417	1.26964	-1.26964	0.193239	-1.78234	0.0746937	0.154994
cds2990	BHW77_15265	transcriptional regulator	345.703	336.286	324.982	252.201	232.694	308.135	312.702	-0.344308	0.344308	1.26954	-1.26954	0.184176	-1.86946	0.0615594	0.13454
cds2750	BHW77_14055	fimbrial protein	14.0934	11.9773	4.89431	6.05283	11.5195	7.46348	14.6421	-0.344119	0.344119	1.26938	-1.26938	0.464645	-0.740607	0.458932	0.60995
cds4636	BHW77_23680	16S rRNA (adenine(1518)-N(6)/adenine(1519)-N(6))-dimethyltransferase	3096.41	3039.47	2778.01	2410.04	2233.63	2378.72	2338.41	-0.344101	0.344101	1.26936	-1.26936	0.127489	-2.69907	0.00695341	0.023597
cds3510	BHW77_17910	hypothetical protein	357.31	194.401	218.286	245.14	167.033	195.117	261.34	-0.343296	0.343296	1.26865	-1.26865	0.202181	-1.69796	0.0895156	0.178092
cds4687	BHW77_23935	hypothetical protein	873.792	647.696	601.021	626.468	495.339	552.298	638.577	-0.342779	0.342779	1.2682	-1.2682	0.155482	-2.20462	0.0274809	0.0712741
cds409	BHW77_02060	phosphoenolpyruvate carboxykinase (ATP)	4955.91	5524.3	5762.56	5024.86	3273.85	4507.94	5127.73	-0.342743	0.342743	1.26817	-1.26817	0.195053	-1.75718	0.078887	0.161366
cds3726	BHW77_19010	hypothetical protein	0	0.921331	1.95772	0	2.3039	0	2.24999	-0.342575	0.342575	1.26802	-1.26802	1.3843	-0.247471	0.804544	0.877546
cds1672	BHW77_08555	maleylacetoacetate isomerase	83.7315	105.032	91.0342	69.6076	85.2444	66.1051	82.4671	-0.342201	0.342201	1.26769	-1.26769	0.21736	-1.57435	0.115406	0.21831
cds4927	BHW77_25145	xylulose 5-phosphate 3-epimerase	122.696	128.986	123.337	101.889	96.7639	97.0252	102.721	-0.34207	0.34207	1.26757	-1.26757	0.179814	-1.90235	0.0571256	0.126509
cds4078	BHW77_20840	phenylalanine transporter	826.537	537.136	588.296	586.116	426.222	527.775	594.342	-0.342003	0.342003	1.26752	-1.26752	0.165365	-2.06817	0.0386237	0.0931474
cds3754	BHW77_19150	sugar-phosphatase	602.701	588.731	633.324	516.509	433.134	489.391	584.62	-0.341947	0.341947	1.26747	-1.26747	0.178775	-1.91273	0.0557832	0.124438
cds1103	BHW77_05615	hydrogenase 3 large subunit	65.4929	80.1558	64.6049	57.5019	48.382	59.7078	66.3582	-0.341736	0.341736	1.26728	-1.26728	0.242099	-1.41156	0.158081	0.276412
cds593	BHW77_03015	phospholipid ABC transporter substrate-binding protein	1241.88	1231.82	1168.76	906.916	1059.8	909.478	929.717	-0.341561	0.341561	1.26713	-1.26713	0.114904	-2.97258	0.00295313	0.0118405
cds4752	BHW77_24265	hypothetical protein	17.4095	15.6626	42.0911	18.1585	11.5195	28.7877	37.2917	-0.339638	0.339638	1.26544	-1.26544	0.358118	-0.948395	0.342928	0.495363
cds3629	BHW77_18520	hypothetical protein	228.811	170.446	139.977	162.418	107.131	156.733	162.061	-0.339383	0.339383	1.26522	-1.26522	0.222946	-1.52227	0.127942	0.235898
cds2792	BHW77_14265	arylamine N-acetyltransferase	48.9124	65.4145	66.5626	42.3698	42.6222	57.5754	42.397	-0.339323	0.339323	1.26516	-1.26516	0.274227	-1.23738	0.215947	0.352291
cds2653	BHW77_13560	hypothetical protein	9.94829	9.21331	7.8309	11.0969	9.21561	1.06621	10.9307	-0.339315	0.339315	1.26516	-1.26516	0.486118	-0.69801	0.485171	0.631101
cds5240	BHW77_26790	L-rhamnose mutarotase	15.7515	11.9773	21.535	11.0969	19.5832	8.52969	14.4626	-0.338656	0.338656	1.26458	-1.26458	0.370598	-0.91381	0.360817	0.514877
cds3898	BHW77_19870	galactose-1-phosphate uridylyltransferase	687.261	796.03	753.724	621.424	551.785	594.946	649.882	-0.338509	0.338509	1.26445	-1.26445	0.142679	-2.37252	0.0176671	0.050382
cds4032	BHW77_20610	citrate lyase acyl carrier protein	5.80317	6.44932	3.91545	4.03522	3.45585	5.33106	3.84294	-0.338482	0.338482	1.26443	-1.26443	0.622857	-0.543434	0.586831	0.719286
cds327	BHW77_01650	acyl carrier protein	172.437	187.03	167.385	179.567	107.131	129.012	189.736	-0.338462	0.338462	1.26441	-1.26441	0.221573	-1.52754	0.126626	0.234155
cds2848	BHW77_14545	FMN-dependent NADH-azoreductase	550.472	539.9	508.029	406.549	435.438	423.286	524.934	-0.338424	0.338424	1.26437	-1.26437	0.109385	-3.09389	0.00197554	0.00864553
cds1069	BHW77_05445	type I-E CRISPR-associated protein Cas6/Cse3/CasE	124.354	164.918	156.618	128.118	124.411	99.1577	137.439	-0.338371	0.338371	1.26433	-1.26433	0.152799	-2.21449	0.0267953	0.069991
cds759	BHW77_03865	iron ABC transporter	437.725	398.936	432.657	378.302	294.9	329.459	389.592	-0.338252	0.338252	1.26422	-1.26422	0.124017	-2.72747	0.00638221	0.0220116
cds3341	BHW77_17050	diguanylate cyclase	2720.03	2118.14	2018.41	2036.78	1509.06	1878.66	2195.48	-0.337988	0.337988	1.26399	-1.26399	0.269954	-1.25202	0.210562	0.345659
cds4516	BHW77_23080	ribosome recycling factor	10954.7	9756.9	9378.48	7823.29	8021.04	7967.8	8489.93	-0.337681	0.337681	1.26372	-1.26372	0.104155	-3.24211	0.00118649	0.00579138
cds2311	BHW77_11815	lipoprotein transporter subunit LolE	2231.73	2304.25	2166.22	1723.04	1881.14	1700.61	1888.59	-0.337542	0.337542	1.2636	-1.2636	0.124115	-2.71959	0.00653636	0.0224028
cds4162	BHW77_21265	adenylate kinase	3868.23	2037.98	2095.74	2608.77	1489.47	2236.91	2374.88	-0.336984	0.336984	1.26311	-1.26311	0.324084	-1.0398	0.298431	0.445599
cds3927	BHW77_20050	acyl-CoA synthetase	7.46122	10.1346	12.7252	5.04403	16.1273	3.19863	12.2308	-0.336665	0.336665	1.26283	-1.26283	0.463636	-0.72614	0.467753	0.618117
cds4133	BHW77_21120	multifunctional acyl-CoA thioesterase I/protease I/lysophospholipase L1	1784.06	1604.04	1645.47	1250.92	1422.66	1314.64	1438.08	-0.33659	0.33659	1.26277	-1.26277	0.0994458	-3.38466	0.000712667	0.00379882
cds4634	BHW77_23670	peptidylprolyl isomerase SurA	7030.96	7855.27	7248.47	5952.96	5524.76	6050.75	6238.97	-0.336558	0.336558	1.26274	-1.26274	0.136007	-2.47457	0.0133397	0.0400119
cds5202	BHW77_26600	primosomal protein N'	934.31	768.39	721.421	716.252	573.672	630.131	708.101	-0.336396	0.336396	1.2626	-1.2626	0.131388	-2.56032	0.0104575	0.0328723
cds1288	BHW77_06595	Fe-S cluster assembly transcriptional regulator IscR	11777.1	8069.94	6816.8	7038.44	6967	7113.76	7642.39	-0.336368	0.336368	1.26257	-1.26257	0.28577	-1.17706	0.239173	0.379489
cds1002	BHW77_05095	pitrilysin	1354.63	1612.33	1690.49	1257.98	1208.4	1220.81	1385.88	-0.336329	0.336329	1.26254	-1.26254	0.113456	-2.96441	0.00303268	0.0120802
cds1360	BHW77_06955	GDP-mannose pyrophosphatase NudK	908.611	785.895	678.351	668.838	581.736	629.065	734.027	-0.3363	0.3363	1.26251	-1.26251	0.248769	-1.35185	0.176422	0.30093
cds1082	BHW77_05510	protein-L-isoaspartate O-methyltransferase	1242.71	1163.64	1301.89	965.427	976.855	995.841	1039.52	-0.335696	0.335696	1.26199	-1.26199	0.0843728	-3.97872	6.92867e-05	0.000582625
cds3722	BHW77_18990	hypothetical protein	676.484	559.248	521.733	442.866	474.604	477.663	508.376	-0.335367	0.335367	1.2617	-1.2617	0.1162	-2.88611	0.0039003	0.0148507
cds963	BHW77_04900	hypothetical protein	1.65805	0.921331	0	1.00881	1.15195	0	2.97651	-0.335232	0.335232	1.26158	-1.26158	1.35685	-0.247067	0.804856	0.877604
cds4506	BHW77_23030	lipid-A-disaccharide synthase	2750.7	2077.6	1980.24	1916.73	1604.67	1876.53	1881.1	-0.335045	0.335045	1.26142	-1.26142	0.172723	-1.93978	0.0524065	0.118491
cds673	BHW77_03430	formate C-acetyltransferase	79.5863	81.0771	93.9708	65.5724	58.7495	76.7672	83.0844	-0.335012	0.335012	1.26139	-1.26139	0.181893	-1.8418	0.0655039	0.141087
cds2553	BHW77_13050	thymidine kinase	610.991	291.141	297.574	357.117	285.684	309.201	380.307	-0.334885	0.334885	1.26128	-1.26128	0.245073	-1.36647	0.171792	0.294584
cds539	BHW77_02745	hypothetical protein	443.528	296.669	274.081	312.73	201.592	290.009	294.857	-0.334679	0.334679	1.2611	-1.2611	0.229913	-1.45568	0.145482	0.259416
cds4685	BHW77_23925	transaldolase	11884.1	11213.5	10406.3	9774.32	7854.01	8945.51	10503.9	-0.334295	0.334295	1.26076	-1.26076	0.151107	-2.2123	0.0269459	0.0702841
cds2261	BHW77_11565	virulence factor MviM	1415.14	1707.23	1649.38	1241.84	1292.49	1250.67	1395.01	-0.333889	0.333889	1.26041	-1.26041	0.104882	-3.18347	0.00145519	0.00675528
cds916	BHW77_04660	hypothetical protein	4.14512	5.52799	0.978862	3.02642	2.3039	3.19863	3.89096	-0.333487	0.333487	1.26006	-1.26006	0.784902	-0.424878	0.670926	0.78491
cds1226	BHW77_06265	hypothetical protein	1021.36	794.187	734.147	710.199	599.015	715.428	695.844	-0.333015	0.333015	1.25964	-1.25964	0.156789	-2.12397	0.0336726	0.0838538
cds3856	BHW77_19660	hypothetical protein	8.29024	3.68532	9.78862	1.00881	6.91171	9.5959	6.08598	-0.33287	0.33287	1.25952	-1.25952	0.55898	-0.595496	0.551512	0.691221
cds5164	BHW77_26410	hypothetical protein	672.339	692.841	706.738	609.319	478.06	555.496	603.279	-0.332803	0.332803	1.25946	-1.25946	0.111494	-2.98494	0.00283631	0.0115063
cds243	BHW77_01230	hypothetical protein	1855.36	1773.56	1734.54	1452.68	1327.05	1478.84	1470.11	-0.332718	0.332718	1.25938	-1.25938	0.125319	-2.65497	0.00793147	0.0260951
cds3738	BHW77_19070	23S rRNA (uracil(747)-C(5))-methyltransferase	426.119	304.961	266.25	304.659	217.719	269.751	296.36	-0.332655	0.332655	1.25933	-1.25933	0.232445	-1.43111	0.152397	0.26887
cds417	BHW77_02100	carboxypeptidase/penicillin-binding protein 1A	1245.19	880.793	926.004	1024.95	589.799	808.188	920.506	-0.332623	0.332623	1.2593	-1.2593	0.197235	-1.68643	0.091713	0.181545
cds2988	BHW77_15255	gamma-glutamylputrescine oxidoreductase	53.0576	93.9758	76.3512	46.4051	72.5729	58.6416	70.5628	-0.331576	0.331576	1.25839	-1.25839	0.29989	-1.10566	0.268874	0.414307
cds1432	BHW77_07345	alanine transaminase	1222.81	1425.3	1423.27	1025.96	1133.52	1075.81	1188.44	-0.331535	0.331535	1.25835	-1.25835	0.133242	-2.48822	0.0128383	0.0389325
cds568	BHW77_02890	N-acetylmannosamine kinase	495.757	509.496	463.981	376.285	399.727	392.366	343.414	-0.33121	0.33121	1.25807	-1.25807	0.139969	-2.3663	0.0179668	0.0510249
cds4504	BHW77_23020	DNA polymerase III subunit alpha	4909.48	4968.74	4597.72	4088.69	3496.17	3921.53	3984.02	-0.331151	0.331151	1.25802	-1.25802	0.139057	-2.3814	0.0172468	0.0494138
cds5374	BHW77_27515	PLP-dependent threonine dehydratase	2055.15	2857.97	3384.91	2150.77	2208.29	2237.98	2367.98	-0.330593	0.330593	1.25753	-1.25753	0.153549	-2.15301	0.0313179	0.0791185
cds2795	BHW77_14280	4-oxalocrotonate tautomerase	340.729	332.601	352.39	279.439	264.949	270.818	324.9	-0.330553	0.330553	1.25749	-1.25749	0.123656	-2.67316	0.007514	0.0250816
cds3360	BHW77_17145	aminodeoxychorismate synthase component I	1131.62	704.818	631.366	738.446	590.951	634.396	699.428	-0.330202	0.330202	1.25719	-1.25719	0.195247	-1.6912	0.0907987	0.180059
cds2714	BHW77_13875	rhodanese	43.9383	100.425	67.5415	71.6252	41.4703	54.3768	69.051	-0.330165	0.330165	1.25716	-1.25716	0.285856	-1.155	0.248089	0.390595
cds4510	BHW77_23050	molecular chaperone	6507.01	8269.87	8922.33	6536.05	6080	6263.99	7395.11	-0.327862	0.327862	1.25515	-1.25515	0.149444	-2.19388	0.0282443	0.072842
cds1203	BHW77_06150	RnfH family protein	696.38	569.383	592.212	531.641	459.629	489.391	562.167	-0.327554	0.327554	1.25488	-1.25488	0.163617	-2.00196	0.0452887	0.105654
cds3425	BHW77_17470	tRNA 5-methoxyuridine(34)/uridine 5-oxyacetic acid(34) synthase CmoB	813.273	795.109	637.239	653.706	476.908	658.919	659.279	-0.327245	0.327245	1.25462	-1.25462	0.188104	-1.7397	0.081912	0.166272
cds4402	BHW77_22470	hypothetical protein	143.421	108.717	104.738	79.6957	112.891	92.7604	124.864	-0.327244	0.327244	1.25461	-1.25461	0.266516	-1.22786	0.219501	0.35597
cds590	BHW77_03000	ABC transporter permease	986.539	789.581	801.688	724.323	671.588	659.985	721.282	-0.327012	0.327012	1.25441	-1.25441	0.120731	-2.70861	0.00675664	0.0230429
cds151	BHW77_00765	hypothetical protein	2591.53	2109.85	1835.37	1924.8	1489.47	1797.63	1683.5	-0.326791	0.326791	1.25422	-1.25422	0.190641	-1.71417	0.0864967	0.17372
cds172	BHW77_00870	glutathione S-transferase	1363.75	1592.98	1295.03	1155.08	1032.15	1203.75	1084.73	-0.326251	0.326251	1.25375	-1.25375	0.204461	-1.59566	0.110565	0.21126
cds2456	BHW77_12540	phage tail protein	87.8766	81.0771	97.8862	69.6076	78.3327	65.0389	97.4786	-0.325815	0.325815	1.25337	-1.25337	0.24657	-1.32139	0.186373	0.31449
cds4705	BHW77_24025	Trp operon repressor	557.104	531.608	498.241	448.919	413.551	404.094	451.297	-0.325725	0.325725	1.25329	-1.25329	0.0906577	-3.59292	0.000326999	0.00203948
cds5324	BHW77_27235	phospholipase	1192.97	874.343	794.836	911.96	615.142	757.01	870.901	-0.325437	0.325437	1.25304	-1.25304	0.209566	-1.55291	0.120445	0.225902
cds3248	BHW77_16585	endopeptidase	1136.59	973.847	882.934	861.52	699.235	828.446	904.696	-0.325319	0.325319	1.25294	-1.25294	0.114099	-2.8512	0.0043555	0.0162548
cds1390	BHW77_07105	N-acetylmuramic acid 6-phosphate etherase	130.157	92.1331	72.4358	69.6076	82.9405	84.2307	78.0252	-0.325185	0.325185	1.25282	-1.25282	0.211269	-1.5392	0.123756	0.230461
cds3568	BHW77_18200	phage tail protein	0.829024	0.921331	0.978862	0	2.3039	0	1.06951	-0.325092	0.325092	1.25274	-1.25274	1.46037	-0.222609	0.82384	0.889946
cds1880	BHW77_09595	nicotinate-nucleotide--dimethylbenzimidazole phosphoribosyltransferase	1097.63	1172.85	1199.11	995.691	872.027	900.949	1213.54	-0.324692	0.324692	1.2524	-1.2524	0.109561	-2.96357	0.00304093	0.0120868
cds148	BHW77_00750	hypothetical protein	753.583	599.787	509.987	560.896	364.017	562.96	504.328	-0.324517	0.324517	1.25225	-1.25225	0.241318	-1.34477	0.178698	0.304058
cds4910	BHW77_25060	2'%2C3'-cyclic-nucleotide 2'-phosphodiesterase	1351.31	1240.11	1155.06	1094.55	876.635	1020.36	1167.4	-0.324279	0.324279	1.25204	-1.25204	0.104047	-3.11667	0.00182907	0.00814054
cds1240	BHW77_06355	ATP-dependent RNA helicase SrmB	2103.23	1407.79	1296.01	1474.87	1031	1333.83	1564.87	-0.324222	0.324222	1.25199	-1.25199	0.228276	-1.4203	0.155519	0.273238
cds145	BHW77_00735	glycine C-acetyltransferase	4705.54	5434.01	4972.62	3828.42	4240.33	4006.82	4109.12	-0.323671	0.323671	1.25151	-1.25151	0.0981738	-3.29692	0.000977497	0.00491968
cds4222	BHW77_21570	6%2C7-dimethyl-8-ribityllumazine synthase	2914.02	2685.68	2767.24	2387.84	2097.7	2200.66	2472.9	-0.323436	0.323436	1.25131	-1.25131	0.145626	-2.22101	0.0263502	0.0691897
cds3841	BHW77_19585	phage tail protein	18.2385	14.7413	13.7041	12.1057	12.6715	12.7945	14.7634	-0.323369	0.323369	1.25125	-1.25125	0.358425	-0.902197	0.366952	0.520796
cds4077	BHW77_20835	miniconductance mechanosensitive channel	1411.83	1092.7	1067.94	982.577	887.003	986.246	1094.73	-0.32328	0.32328	1.25117	-1.25117	0.16969	-1.90512	0.0567639	0.12586
cds1517	BHW77_07775	sugar phosphatase	5188.86	5526.14	5566.79	4578.97	4066.39	4378.93	4981.42	-0.321909	0.321909	1.24998	-1.24998	0.116796	-2.75615	0.00584854	0.0206104
cds3889	BHW77_19825	6-phosphogluconolactonase	4773.52	5966.54	4626.1	3897.02	4376.26	4020.68	3853.07	-0.321887	0.321887	1.24996	-1.24996	0.127724	-2.52018	0.0117294	0.0361475
cds3214	BHW77_16410	pyruvate kinase	17412.8	17847.1	13645.3	13045.9	13032	13050.4	11757.1	-0.32182	0.32182	1.24991	-1.24991	0.120921	-2.6614	0.00778162	0.0257561
cds671	BHW77_03420	threonine/serine transporter TdcC	169.95	163.076	187.942	141.233	120.955	153.534	159.233	-0.321731	0.321731	1.24983	-1.24983	0.143946	-2.23508	0.0254121	0.0672724
cds2307	BHW77_11795	transcription-repair coupling factor	4193.21	4497.94	4313.85	3147.47	3821.02	3439.6	3870.79	-0.321524	0.321524	1.24965	-1.24965	0.11688	-2.75088	0.00594352	0.0208415
cds4976	BHW77_25405	hypothetical protein	562.908	320.623	347.496	399.487	269.557	316.665	443.826	-0.320975	0.320975	1.24917	-1.24917	0.214243	-1.49819	0.134085	0.243835
cds3149	BHW77_16075	fumarate hydratase	832.34	1035.58	872.166	776.78	717.666	700.501	838.77	-0.319621	0.319621	1.248	-1.248	0.146658	-2.17937	0.0293042	0.0749083
cds2460	BHW77_12560	phage tail protein	10.7773	12.8986	12.7252	7.06164	12.6715	9.5959	11.6638	-0.319478	0.319478	1.24788	-1.24788	0.46772	-0.683055	0.494572	0.639909
cds2270	BHW77_11610	flagellar biosynthesis protein FlgF	41.4512	30.4039	36.2179	27.2378	26.4949	33.0526	32.7762	-0.319039	0.319039	1.2475	-1.2475	0.290477	-1.09833	0.27206	0.417546
cds1938	BHW77_09925	phage tail protein	22.3837	20.2693	21.535	16.1409	18.4312	17.0594	19.2974	-0.319027	0.319027	1.24749	-1.24749	0.308865	-1.0329	0.30165	0.449209
cds1488	BHW77_07630	flagella biosynthesis regulator	577.83	462.508	424.826	470.104	323.698	380.637	448.235	-0.318882	0.318882	1.24736	-1.24736	0.225881	-1.41173	0.158031	0.276412
cds3871	BHW77_19735	protein ninG	2.48707	0	0	1.00881	0	1.06621	0.978793	-0.318575	0.318575	1.2471	-1.2471	1.48391	-0.214686	0.830012	0.893872
cds3165	BHW77_16155	electron transport complex subunit RsxA	937.627	625.584	617.662	709.19	419.31	620.535	686.197	-0.318208	0.318208	1.24678	-1.24678	0.252343	-1.26101	0.207305	0.341739
cds2489	BHW77_12705	hypothetical protein	1518.77	1027.28	1020.95	981.568	877.787	1003.3	1172.69	-0.317769	0.317769	1.2464	-1.2464	0.17927	-1.77258	0.0762985	0.157493
cds5174	BHW77_26460	phosphoenolpyruvate carboxylase	15584	16559.1	17691	13365.7	12703.7	13922.6	14914.4	-0.3174	0.3174	1.24608	-1.24608	0.167086	-1.89962	0.0574828	0.127146
cds3634	BHW77_18545	porin OmpA	160019	213443	176667	143880	146375	151267	144149	-0.317284	0.317284	1.24598	-1.24598	0.124844	-2.54145	0.0110394	0.0343096
cds3421	BHW77_17450	hydrolase	353.164	318.781	335.75	242.113	279.924	287.877	311.785	-0.316791	0.316791	1.24556	-1.24556	0.14196	-2.23154	0.0256451	0.0677912
cds579	BHW77_02945	RNase adaptor protein RapZ	3076.51	3511.19	3554.25	2874.09	2487.06	2780.68	2978.23	-0.316494	0.316494	1.2453	-1.2453	0.107595	-2.94154	0.00326588	0.0128051
cds3317	BHW77_16930	DeoR family transcriptional regulator	270.262	205.457	197.73	199.744	160.121	181.256	220.568	-0.316386	0.316386	1.24521	-1.24521	0.177323	-1.78423	0.0743857	0.15453
cds5055	BHW77_25805	cytochrome c nitrite reductase Fe-S protein	7.46122	11.056	6.85203	8.07045	6.91171	5.33106	8.08776	-0.316242	0.316242	1.24508	-1.24508	0.469895	-0.673007	0.500943	0.644003
cds3295	BHW77_16820	hypothetical protein	569.54	473.564	392.524	371.241	368.624	414.756	378.184	-0.31562	0.31562	1.24455	-1.24455	0.165503	-1.90703	0.0565163	0.125513
cds1466	BHW77_07520	long-chain fatty acid transporter	604.359	512.26	441.467	522.561	330.61	398.763	481.128	-0.315323	0.315323	1.24429	-1.24429	0.264473	-1.19227	0.233155	0.372845
cds3316	BHW77_16925	transposase	44.7673	53.4372	52.8586	45.3963	38.0144	37.3174	52.1933	-0.314966	0.314966	1.24398	-1.24398	0.213626	-1.47438	0.14038	0.251786
cds4813	BHW77_24570	hypothetical protein	2129.76	1721.97	1802.09	1622.16	1265.99	1656.89	1744.03	-0.31483	0.31483	1.24387	-1.24387	0.166795	-1.88753	0.0590885	0.130123
cds3601	BHW77_18380	hypothetical protein	207.256	297.59	275.06	187.638	228.086	211.11	233.266	-0.31477	0.31477	1.24381	-1.24381	0.191888	-1.64038	0.100926	0.195904
cds3974	BHW77_20285	flavodoxin	3875.69	2939.97	3088.31	2800.44	2442.14	2722.04	2726.76	-0.314468	0.314468	1.24355	-1.24355	0.150111	-2.0949	0.0361796	0.0886126
cds4094	BHW77_20920	hypothetical protein	145.908	86.6051	82.2244	77.678	102.524	74.6348	90.9618	-0.314456	0.314456	1.24354	-1.24354	0.223771	-1.40526	0.159944	0.278954
cds447	BHW77_02250	hypothetical protein	1211.2	1343.3	1144.29	1040.08	883.547	1050.22	1097.43	-0.314449	0.314449	1.24354	-1.24354	0.155592	-2.02098	0.0432817	0.10223
cds1290	BHW77_06605	Fe-S cluster assembly scaffold IscU	5377.88	4256.55	4082.83	3674.07	3576.81	3781.85	4365.41	-0.314274	0.314274	1.24339	-1.24339	0.200029	-1.57114	0.116149	0.219189
cds2946	BHW77_15045	DNA-binding protein	29.0159	22.1119	24.4716	18.1585	13.8234	28.7877	32.7102	-0.314087	0.314087	1.24322	-1.24322	0.304452	-1.03164	0.302239	0.449964
cds923	BHW77_04695	molybdopterin-dependent oxidoreductase FAD-binding subunit	67.98	56.2012	71.4569	43.3787	62.2054	52.2444	62.3699	-0.31397	0.31397	1.24312	-1.24312	0.26542	-1.18292	0.236841	0.376659
cds3294	BHW77_16815	hypothetical protein	237.93	170.446	179.132	147.286	148.602	178.057	172.222	-0.313724	0.313724	1.24291	-1.24291	0.150836	-2.07991	0.0375339	0.0911585
cds2793	BHW77_14270	N-hydroxyarylamine O-acetyltransferase	158.344	253.366	208.498	151.321	186.616	160.998	138.936	-0.313505	0.313505	1.24272	-1.24272	0.194324	-1.61331	0.106677	0.205328
cds4623	BHW77_23615	hypothetical protein	567.053	686.392	696.95	540.72	486.124	541.635	557.571	-0.313175	0.313175	1.24244	-1.24244	0.147698	-2.12037	0.0339746	0.0844396
cds5538	BHW77_28370	hypothetical protein	350.677	299.433	289.743	235.052	261.493	262.288	338.908	-0.312306	0.312306	1.24169	-1.24169	0.119911	-2.60449	0.0092011	0.0294789
cds779	BHW77_03965	AraC family transcriptional regulator	341.558	211.906	203.603	194.7	214.263	202.58	218.64	-0.311919	0.311919	1.24136	-1.24136	0.189416	-1.64674	0.0996117	0.194178
cds4956	BHW77_25290	tRNA (adenosine(37)-N6)-threonylcarbamoyltransferase complex ATPase subunit type 1 TsaE	835.657	896.455	844.758	726.34	683.107	667.448	653.172	-0.310603	0.310603	1.24023	-1.24023	0.0921475	-3.37071	0.000749744	0.00396953
cds1643	BHW77_08410	ribonucleoside hydrolase	29.0159	15.6626	21.535	18.1585	19.5832	15.9932	20.5096	-0.310555	0.310555	1.24018	-1.24018	0.370721	-0.837706	0.402196	0.554611
cds208	BHW77_01050	OmpA family lipoprotein	232.127	129.908	131.168	124.083	154.362	121.548	133.772	-0.309221	0.309221	1.23904	-1.23904	0.204827	-1.50967	0.131127	0.240128
cds3222	BHW77_16450	Fe-S cluster assembly scaffold SufA	2845.21	2968.53	2788.78	2012.57	2802.7	2130.29	2292.62	-0.309186	0.309186	1.23901	-1.23901	0.120518	-2.56548	0.0103034	0.0324251
cds1719	BHW77_08790	phage minor tail protein G	80.4154	67.2572	94.9496	67.59	77.1808	51.1781	81.1173	-0.308966	0.308966	1.23882	-1.23882	0.202975	-1.52219	0.127962	0.235898
cds2273	BHW77_11625	flagellar biosynthesis protein FlgA	46.4254	45.1452	27.4081	32.2818	32.2546	31.9863	37.6995	-0.308911	0.308911	1.23877	-1.23877	0.292049	-1.05774	0.290175	0.437329
cds800	BHW77_04070	bifunctional glutathionylspermidine amidase/synthase	3104.7	3506.59	3389.8	2843.82	2584.98	2643.14	3072.27	-0.308891	0.308891	1.23876	-1.23876	0.105891	-2.91708	0.00353328	0.0136877
cds1289	BHW77_06600	IscS subfamily cysteine desulfurase	15973.6	9505.37	8894.92	9445.45	8501.4	9817.67	10598.5	-0.308099	0.308099	1.23808	-1.23808	0.286438	-1.07563	0.282095	0.428793
cds4304	BHW77_21980	transcriptional regulator CynR	441.041	339.971	339.665	307.686	304.115	294.274	323.79	-0.307858	0.307858	1.23787	-1.23787	0.181244	-1.69858	0.0893976	0.177922
cds2715	BHW77_13880	transporter	698.868	673.493	665.626	564.931	526.442	555.496	584.65	-0.307345	0.307345	1.23743	-1.23743	0.180771	-1.70018	0.0890963	0.17746
cds3038	BHW77_15505	tryptophan synthase subunit beta	1057.84	1597.59	1576.95	1159.12	1077.07	1183.49	1374.22	-0.307209	0.307209	1.23731	-1.23731	0.211504	-1.4525	0.146363	0.260564
cds1522	BHW77_07800	NADH-quinone oxidoreductase subunit A	1677.12	1676.82	1554.43	1614.09	930.777	1421.26	1622.08	-0.307157	0.307157	1.23727	-1.23727	0.218252	-1.40735	0.159323	0.278145
cds2490	BHW77_12710	isomerase/hydrolase	3410.61	3843.79	3982.01	3199.93	2864.9	3018.44	3758.73	-0.306731	0.306731	1.2369	-1.2369	0.153031	-2.00438	0.0450297	0.105095
cds596	BHW77_03030	transcriptional regulator	180.727	175.974	143.893	153.338	107.131	143.939	147.43	-0.306692	0.306692	1.23687	-1.23687	0.223229	-1.37389	0.169477	0.291888
cds5512	BHW77_28240	single-stranded DNA-binding protein	118.55	157.548	178.153	130.136	117.499	118.349	237.3	-0.305749	0.305749	1.23606	-1.23606	0.173676	-1.76045	0.0783315	0.160664
cds5172	BHW77_26450	N-acetyl-gamma-glutamyl-phosphate reductase	200.624	189.794	197.73	144.259	190.072	142.872	176.14	-0.305426	0.305426	1.23578	-1.23578	0.15518	-1.9682	0.0490447	0.112321
cds5398	BHW77_27665	16S rRNA (guanine(527)-N(7))-methyltransferase	567.053	463.43	498.241	501.376	332.914	401.962	455.517	-0.305295	0.305295	1.23567	-1.23567	0.16862	-1.81055	0.0702102	0.148247
cds1242	BHW77_06365	L-aspartate oxidase	356.48	292.062	299.532	240.096	263.797	265.487	293.024	-0.304632	0.304632	1.2351	-1.2351	0.121098	-2.51558	0.0118836	0.0365204
cds1616	BHW77_08275	hypothetical protein	2957.96	2667.25	2371.78	2593.64	1734.84	2146.28	2428.96	-0.30456	0.30456	1.23504	-1.23504	0.2558	-1.19062	0.233804	0.373716
cds1533	BHW77_07855	NADH-quinone oxidoreductase subunit M	719.593	1230.9	1166.8	945.251	797.15	780.467	957.171	-0.304465	0.304465	1.23496	-1.23496	0.204904	-1.48589	0.137307	0.248055
cds1715	BHW77_08770	DNA breaking-rejoining protein	14.9224	17.5053	12.7252	5.04403	16.1273	15.9932	15.7028	-0.304313	0.304313	1.23483	-1.23483	0.37617	-0.808978	0.418528	0.571438
cds735	BHW77_03745	bifunctional glutamine synthetase adenylyltransferase/deadenyltransferase	2233.39	2656.2	2678.17	2086.21	2026.28	2016.21	2286.41	-0.303884	0.303884	1.23446	-1.23446	0.104823	-2.89901	0.00374339	0.0143501
cds4404	BHW77_22480	hypothetical protein	57.2027	23.9546	31.3236	34.2994	24.191	33.0526	32.9802	-0.303845	0.303845	1.23443	-1.23443	0.308043	-0.986373	0.32395	0.473828
cds1400	BHW77_07155	PTS glucose transporter subunit IIA	17127.6	23483.8	22793.8	19809.9	15120.5	16431.4	17159.7	-0.303839	0.303839	1.23442	-1.23442	0.146537	-2.07346	0.0381297	0.092279
cds2847	BHW77_14540	ATP-dependent RNA helicase HrpA	2739.93	3040.39	3011.96	2386.83	2381.08	2354.19	2533.53	-0.303735	0.303735	1.23434	-1.23434	0.0950169	-3.19665	0.00139035	0.00653144
cds2566	BHW77_13115	TonB system transport protein TonB	8151.8	5914.95	5380.8	5861.16	4627.39	5271.35	6335.96	-0.303362	0.303362	1.23402	-1.23402	0.201294	-1.50706	0.131796	0.240787
cds34	BHW77_00175	hypothetical protein	8.29024	3.68532	7.8309	4.03522	6.91171	5.33106	9.028	-0.303078	0.303078	1.23377	-1.23377	0.541465	-0.559737	0.575659	0.710341
cds4236	BHW77_21640	ACP phosphodiesterase	705.5	606.236	545.226	519.535	452.717	533.106	511.631	-0.303067	0.303067	1.23376	-1.23376	0.18649	-1.62511	0.104138	0.201198
cds3102	BHW77_15840	hypothetical protein	145.079	131.75	166.407	103.907	124.411	131.144	126.802	-0.302881	0.302881	1.23361	-1.23361	0.141203	-2.14501	0.0319521	0.0804933
cds1769	BHW77_09040	fructose-bisphosphate aldolase	15235.8	20636	14525.3	12916.7	14101	13840.5	11154.5	-0.30272	0.30272	1.23347	-1.23347	0.181864	-1.66455	0.0960033	0.188343
cds1595	BHW77_08165	malate:quinone oxidoreductase	1585.09	1416.09	1919.55	1585.84	957.272	1445.78	1762.65	-0.302666	0.302666	1.23342	-1.23342	0.325146	-0.930862	0.351925	0.504282
cds4901	BHW77_25015	translocation and assembly module TamB	2691.84	3431.04	3410.36	2570.44	2619.54	2538.65	2691.38	-0.302509	0.302509	1.23329	-1.23329	0.118957	-2.543	0.0109904	0.0342254
cds805	BHW77_04095	protein encoded within IS	67.151	24.8759	22.5138	36.317	25.3429	31.9863	36.0008	-0.302342	0.302342	1.23314	-1.23314	0.32537	-0.929227	0.352771	0.505232
cds3612	BHW77_18435	hypothetical protein	24.0417	16.584	8.80976	14.1233	11.5195	14.927	21.2174	-0.30133	0.30133	1.23228	-1.23228	0.389518	-0.773597	0.439169	0.592357
cds1163	BHW77_05940	alpha amylase	18.2385	14.7413	24.4716	11.0969	21.8871	13.8607	40.9516	-0.300658	0.300658	1.23171	-1.23171	0.454731	-0.661177	0.508499	0.651106
cds5498	BHW77_28170	hypothetical protein	596.069	616.371	587.317	464.051	509.163	489.391	748.824	-0.299781	0.299781	1.23096	-1.23096	0.134905	-2.22216	0.0262722	0.0690508
cds3511	BHW77_17915	SirA-like protein	103.628	79.2345	85.161	82.7221	67.9651	67.1713	89.9143	-0.299567	0.299567	1.23078	-1.23078	0.21023	-1.42495	0.154171	0.27139
cds3725	BHW77_19005	hypothetical protein	5.80317	5.52799	5.87317	4.03522	6.91171	3.19863	4.68344	-0.299417	0.299417	1.23065	-1.23065	0.586477	-0.510535	0.609677	0.737593
cds832	BHW77_04235	ornithine decarboxylase	602.701	419.206	410.143	447.91	322.546	393.432	430.001	-0.299389	0.299389	1.23062	-1.23062	0.165778	-1.80596	0.070924	0.149255
cds2183	BHW77_11170	hypothetical protein	199.795	94.8971	92.9919	89.7837	107.131	119.416	121.725	-0.299127	0.299127	1.2304	-1.2304	0.270508	-1.1058	0.268814	0.414307
cds2531	BHW77_12915	3-deoxy-8-phosphooctulonate synthase	3282.94	3261.51	3090.27	2802.46	2374.17	2654.87	3314.98	-0.298866	0.298866	1.23018	-1.23018	0.15756	-1.89684	0.0578489	0.127853
cds1336	BHW77_06835	hydrogenase 4 subunit H	54.7156	63.5719	71.4569	43.3787	54.1417	56.5092	54.2538	-0.298842	0.298842	1.23016	-1.23016	0.198791	-1.5033	0.132762	0.24215
cds3296	BHW77_16825	thiamine ABC transporter permease	480.005	498.44	496.283	422.69	360.561	413.69	428.27	-0.298812	0.298812	1.23013	-1.23013	0.0985432	-3.0323	0.00242701	0.0102033
cds154	BHW77_00780	glycerol-3-phosphate dehydrogenase	4714.66	5097.73	4613.38	3853.64	3753.06	4123.04	3666.62	-0.29844	0.29844	1.22981	-1.22981	0.099215	-3.00801	0.00262965	0.0108601
cds3980	BHW77_20315	porin	19.0676	20.2693	22.5138	19.1673	9.21561	21.3242	21.9986	-0.2983	0.2983	1.22969	-1.22969	0.34992	-0.852481	0.393947	0.547525
cds2224	BHW77_11380	bifunctional glyoxylate/hydroxypyruvate reductase A	1740.12	1795.67	2027.22	1674.62	1327.05	1519.35	1794.67	-0.298133	0.298133	1.22955	-1.22955	0.101814	-2.92822	0.00340911	0.0132815
cds796	BHW77_04050	hydrogenase 2-specific chaperone	183.214	182.424	184.026	143.25	139.386	164.197	174.945	-0.297894	0.297894	1.22935	-1.22935	0.119094	-2.50133	0.0123728	0.0377706
cds1310	BHW77_06705	hypothetical protein	2885	2892.06	2765.29	2532.1	2082.73	2333.94	2538.79	-0.297739	0.297739	1.22922	-1.22922	0.15657	-1.90164	0.0572187	0.126664
cds609	BHW77_03095	preprotein translocase subunit SecG	9775.03	6165.55	6602.42	7328.97	4679.23	6336.49	6884.09	-0.297309	0.297309	1.22885	-1.22885	0.216797	-1.37137	0.170261	0.29278
cds3063	BHW77_15630	hypothetical protein	5.80317	13.82	10.7675	14.1233	5.75976	4.26485	10.3399	-0.297224	0.297224	1.22878	-1.22878	0.492378	-0.60365	0.546076	0.68568
cds4545	BHW77_23225	2-amino-4-hydroxy-6-hydroxymethyldihydropteridine diphosphokinase	644.152	390.644	381.756	431.769	293.748	427.551	422.625	-0.297177	0.297177	1.22874	-1.22874	0.250372	-1.18694	0.23525	0.375233
cds1426	BHW77_07315	aminopeptidase	40.6222	34.0893	30.3447	26.229	29.9507	29.8539	29.8156	-0.296959	0.296959	1.22855	-1.22855	0.27543	-1.07816	0.280961	0.427228
cds1138	BHW77_05815	hypothetical protein	2256.6	1517.43	1841.24	1864.27	1142.74	1563.07	1943.13	-0.296958	0.296958	1.22855	-1.22855	0.207856	-1.42867	0.153098	0.269848
cds4173	BHW77_21320	efflux transporter periplasmic adaptor subunit	4266.99	3454.99	3323.24	3229.19	2666.77	3096.28	3278.35	-0.296695	0.296695	1.22833	-1.22833	0.156573	-1.89493	0.0581022	0.128319
cds5361	BHW77_27450	polysaccharide chain length modulation protein	1585.92	1405.95	1397.82	1254.95	1104.72	1216.55	1261.09	-0.295661	0.295661	1.22745	-1.22745	0.133509	-2.21454	0.026792	0.069991
cds1102	BHW77_05610	hydrogenase 3 membrane subunit	17.4095	15.6626	19.5772	16.1409	13.8234	12.7945	17.1627	-0.295638	0.295638	1.22743	-1.22743	0.403831	-0.732084	0.464117	0.614911
cds2298	BHW77_11750	penicillin-binding protein activator LpoB	3808.54	3650.31	3391.76	2970.93	2695.57	3174.11	3001.27	-0.295549	0.295549	1.22735	-1.22735	0.141524	-2.08832	0.0367686	0.0895767
cds4743	BHW77_24220	galactonate oxidoreductase	67.151	61.7292	69.4992	51.4491	72.5729	38.3836	57.6833	-0.295272	0.295272	1.22712	-1.22712	0.227867	-1.29581	0.195043	0.325623
cds5515	BHW77_28255	ribosomal RNA adenine dimethylase	202.282	200.85	196.751	136.189	190.072	164.197	217.987	-0.29521	0.29521	1.22706	-1.22706	0.144437	-2.04387	0.0409662	0.0976831
cds661	BHW77_03365	galactarate dehydratase	206.427	208.221	199.688	166.453	165.881	168.461	176.462	-0.295202	0.295202	1.22706	-1.22706	0.126599	-2.33179	0.0197119	0.0546543
cds4586	BHW77_23430	DNA gyrase inhibitor YacG	92.8507	145.57	111.59	103.907	73.7249	106.621	105.258	-0.29491	0.29491	1.22681	-1.22681	0.222659	-1.32449	0.185341	0.313037
cds1505	BHW77_07715	TIGR01777 family protein	1917.53	1837.13	1740.42	1515.23	1491.78	1472.44	1794.04	-0.294841	0.294841	1.22675	-1.22675	0.345326	-0.853804	0.393214	0.546793
cds2241	BHW77_11465	glucan biosynthesis protein G	5894.36	4532.03	4025.08	4134.09	3630.95	4018.55	4076.65	-0.294534	0.294534	1.22649	-1.22649	0.163471	-1.80175	0.0715852	0.150244
cds3813	BHW77_19445	hypothetical protein	278.552	307.725	275.06	252.201	220.023	229.235	249.001	-0.294227	0.294227	1.22623	-1.22623	0.115612	-2.54494	0.0109295	0.0341222
cds3525	BHW77_17985	flagellar hook-length control protein	102.799	77.3918	86.1399	73.6428	80.6366	63.9727	82.1339	-0.294212	0.294212	1.22621	-1.22621	0.172775	-1.70286	0.0885935	0.176769
cds3676	BHW77_18755	hypothetical protein	532.234	598.865	544.247	449.927	436.59	479.795	508.573	-0.293514	0.293514	1.22562	-1.22562	0.107473	-2.73105	0.00631332	0.0219252
cds1506	BHW77_07720	dihydroneopterin triphosphate 2'-epimerase	804.983	615.449	630.387	571.993	495.339	606.674	593.505	-0.293298	0.293298	1.22544	-1.22544	0.140734	-2.08406	0.0371547	0.0903973
cds2933	BHW77_14980	tRNA 2-thiocytidine(32) synthetase TtcA	732.029	450.531	447.34	492.297	392.815	445.676	478.735	-0.293269	0.293269	1.22541	-1.22541	0.1935	-1.5156	0.129621	0.238237
cds4462	BHW77_22775	type VI secretion protein	87.0476	84.7625	76.3512	60.5283	66.8132	75.701	74.2747	-0.293054	0.293054	1.22523	-1.22523	0.190694	-1.53677	0.124349	0.231096
cds4653	BHW77_23765	carnitinyl-CoA dehydratase	22.3837	13.82	17.6195	10.0881	21.8871	12.7945	18.6722	-0.292901	0.292901	1.2251	-1.2251	0.352987	-0.829777	0.406665	0.559266
cds3779	BHW77_19275	sugar-phosphatase	848.921	585.967	569.698	576.028	486.124	574.688	599.74	-0.292891	0.292891	1.22509	-1.22509	0.193205	-1.51596	0.129529	0.238228
cds5304	BHW77_27135	3-octaprenyl-4-hydroxybenzoate decarboxylase	3627.81	3865.91	3790.15	3389.59	2702.48	3121.87	3617.96	-0.29208	0.29208	1.2244	-1.2244	0.119315	-2.44798	0.0143661	0.0424198
cds3115	BHW77_15905	exonuclease	324.149	272.714	259.398	218.911	238.454	243.096	313.331	-0.29196	0.29196	1.2243	-1.2243	0.162248	-1.79946	0.0719456	0.150771
cds3761	BHW77_19185	aldose dehydrogenase	1879.4	1590.22	1106.11	1256.97	1117.39	1364.75	993.423	-0.291669	0.291669	1.22406	-1.22406	0.177094	-1.64697	0.0995634	0.194178
cds5441	BHW77_27880	membrane protein insertion efficiency factor YidD	496.586	191.637	182.068	356.108	116.347	238.831	264.709	-0.291057	0.291057	1.22354	-1.22354	0.478925	-0.607731	0.543366	0.683213
cds1534	BHW77_07860	NADH-quinone oxidoreductase subunit N	1594.21	2274.77	2214.19	1830.98	1588.54	1551.34	1824.76	-0.290924	0.290924	1.22342	-1.22342	0.173593	-1.67589	0.093759	0.184731
cds2991	BHW77_15270	gamma-glutamyl-gamma-aminobutyrate hydrolase	207.256	201.772	182.068	130.136	178.552	174.859	169.728	-0.290808	0.290808	1.22333	-1.22333	0.326687	-0.890175	0.373372	0.527052
cds3684	BHW77_18795	3-phosphoshikimate 1-carboxyvinyltransferase	4254.55	3538.83	3599.28	3591.35	2295.84	3430	3479.5	-0.29008	0.29008	1.22271	-1.22271	0.271997	-1.06648	0.286205	0.432651
cds3757	BHW77_19165	undecaprenyl-diphosphate phosphatase	384.667	251.523	247.652	240.096	269.557	215.375	248.914	-0.290027	0.290027	1.22266	-1.22266	0.164103	-1.76734	0.0771711	0.158817
cds4500	BHW77_23000	tRNA lysidine(34) synthetase TilS	1625.72	1519.28	1377.26	1278.16	1198.03	1225.08	1261.27	-0.289144	0.289144	1.22191	-1.22191	0.15791	-1.83107	0.0670899	0.143436
cds3427	BHW77_17480	cytochrome C	17.4095	19.348	19.5772	20.1761	10.3676	14.927	19.0229	-0.288795	0.288795	1.22162	-1.22162	0.323511	-0.892689	0.372024	0.525958
cds2525	BHW77_12885	lipoprotein localization factor LolB	1501.36	1354.36	1108.07	1057.23	1072.47	1116.32	1095.34	-0.288549	0.288549	1.22141	-1.22141	0.183767	-1.57019	0.116371	0.219457
cds1000	BHW77_05085	prepilin-type N-terminal cleavage/methylation domain-containing protein	75.4412	58.0439	79.2878	47.4139	67.9651	59.7078	65.393	-0.288356	0.288356	1.22125	-1.22125	0.188868	-1.52676	0.126821	0.234344
cds1	BHW77_00010	DNA polymerase III subunit beta	2936.4	2455.35	2059.53	2082.18	1874.23	2148.42	2191.52	-0.287763	0.287763	1.22075	-1.22075	0.143014	-2.01213	0.0442064	0.103613
cds5204	BHW77_26610	cell division protein FtsN	1794.84	1214.31	1155.06	1150.04	1067.86	1195.22	1187.57	-0.287489	0.287489	1.22051	-1.22051	0.163516	-1.75816	0.0787196	0.16128
cds4102	BHW77_20965	bifunctional methylenetetrahydrofolate dehydrogenase/methenyltetrahydrofolate cyclohydrolase	2318.78	1647.34	1492.76	1763.39	1173.84	1536.41	1793.81	-0.287163	0.287163	1.22024	-1.22024	0.218815	-1.31236	0.189399	0.318522
cds2622	BHW77_13405	phage tail protein	203.94	241.389	254.504	166.453	222.327	185.521	225.712	-0.286245	0.286245	1.21946	-1.21946	0.122238	-2.3417	0.0191959	0.0537407
cds3436	BHW77_17525	two-component system response regulator	83.7315	76.4705	92.013	78.6869	69.1171	58.6416	79.8105	-0.286133	0.286133	1.21937	-1.21937	0.209993	-1.36258	0.173014	0.296125
cds3483	BHW77_17760	colanic acid biosynthesis acetyltransferase	78.7573	59.8865	54.8163	44.3875	50.6859	63.9727	178.738	-0.286069	0.286069	1.21931	-1.21931	0.332182	-0.861182	0.389138	0.542898
cds1330	BHW77_06805	hypothetical protein	2938.89	2550.24	2360.04	2143.71	2072.36	2223.05	2209.19	-0.286003	0.286003	1.21926	-1.21926	0.103561	-2.76168	0.00575051	0.0203431
cds1822	BHW77_09305	GalU regulator GalF	6338.72	5709.49	5092.04	5128.77	4148.18	4784.09	5201.23	-0.285677	0.285677	1.21898	-1.21898	0.179225	-1.59396	0.110946	0.211914
cds3892	BHW77_19840	molybdate ABC transporter permease	266.117	283.77	251.568	231.017	214.263	212.176	240.273	-0.285353	0.285353	1.21871	-1.21871	0.135481	-2.10623	0.0351844	0.0865606
cds3226	BHW77_16470	hypothetical protein	2197.74	2249.89	2036.03	1654.44	1843.12	1825.35	1748.62	-0.285126	0.285126	1.21852	-1.21852	0.0887456	-3.21285	0.00131427	0.00625414
cds4403	BHW77_22475	integrase	1566.03	1129.55	1100.24	820.159	1287.88	1010.77	1164.81	-0.284106	0.284106	1.21766	-1.21766	0.229859	-1.236	0.216458	0.352529
cds3716	BHW77_18960	hypothetical protein	419.486	210.064	199.688	310.712	139.386	231.368	276.511	-0.283122	0.283122	1.21683	-1.21683	0.338028	-0.837571	0.402272	0.554611
cds1676	BHW77_08575	multidrug transporter permease	60.5188	59.8865	65.5838	36.317	52.9898	63.9727	59.7958	-0.283037	0.283037	1.21675	-1.21675	0.211141	-1.34051	0.180079	0.306123
cds4407	BHW77_22495	hypothetical protein	1452.45	757.334	769.386	976.524	608.23	864.697	1077.79	-0.282597	0.282597	1.21638	-1.21638	0.270161	-1.04603	0.295547	0.442757
cds5439	BHW77_27870	tRNA uridine-5-carboxymethylaminomethyl(34) synthesis GTPase MnmE	2234.22	1890.57	1556.39	1604	1495.23	1574.79	1491.87	-0.282099	0.282099	1.21596	-1.21596	0.113433	-2.48692	0.0128855	0.0390325
cds209	BHW77_01055	trimethylamine N-oxide reductase I catalytic subunit	2143.86	2070.23	1960.66	1733.13	1631.16	1714.47	1696.19	-0.281941	0.281941	1.21583	-1.21583	0.105039	-2.68416	0.00727132	0.0244645
cds3766	BHW77_19210	lipoprotein YliF	78.7573	31.3253	40.1333	40.3522	39.1664	44.7809	65.703	-0.281579	0.281579	1.21552	-1.21552	0.320815	-0.877699	0.380107	0.534228
cds3141	BHW77_16035	hypothetical protein	2921.48	3033.94	2955.18	2754.04	2052.78	2523.72	2874.92	-0.281434	0.281434	1.2154	-1.2154	0.187376	-1.50197	0.133104	0.242532
cds919	BHW77_04675	permease	182.385	199.929	290.722	169.479	188.92	195.117	269.971	-0.281363	0.281363	1.21534	-1.21534	0.337097	-0.834664	0.403907	0.556307
cds1821	BHW77_09300	UDP-N-acetylglucosamine 4-epimerase	8970.04	6374.69	5754.73	6698.47	4737.98	5926	6608.7	-0.281246	0.281246	1.21524	-1.21524	0.230257	-1.22144	0.221918	0.358208
cds4776	BHW77_24385	hypothetical protein	53.0576	49.7519	56.774	37.3258	54.1417	40.516	52.3421	-0.280546	0.280546	1.21465	-1.21465	0.22528	-1.24532	0.213014	0.348747
cds3005	BHW77_15340	TetR family transcriptional regulator	107.773	38.6959	52.8586	37.3258	56.4456	71.4362	62.9566	-0.280522	0.280522	1.21463	-1.21463	0.316902	-0.8852	0.376049	0.53015
cds1843	BHW77_09410	bifunctional imidazole glycerol-phosphate dehydratase/histidinol phosphatase	1623.23	2070.23	2196.57	1612.07	1597.76	1641.97	1886.38	-0.279412	0.279412	1.2137	-1.2137	0.153947	-1.81498	0.0695266	0.147328
cds2666	BHW77_13635	DUF3927 domain-containing protein	3.3161	1.84266	3.91545	4.03522	1.15195	2.13242	2.62406	-0.279357	0.279357	1.21365	-1.21365	0.828414	-0.337219	0.735952	0.8308
cds5452	BHW77_27940	transposase	1530.38	1816.87	1757.06	1389.13	1344.33	1472.44	2215.44	-0.278928	0.278928	1.21329	-1.21329	0.124881	-2.23354	0.0255133	0.0674754
cds5154	BHW77_26320	transcription termination/antitermination protein NusG	5670.53	4700.63	4653.51	4568.88	3589.48	4225.4	4360.43	-0.27886	0.27886	1.21324	-1.21324	0.160433	-1.73817	0.0821801	0.166694
cds5145	BHW77_26275	thiazole synthase	63.0059	78.3131	73.4147	66.5812	56.4456	53.3106	69.5301	-0.278373	0.278373	1.21283	-1.21283	0.206265	-1.34959	0.177148	0.301981
cds3030	BHW77_15465	cob(I)yrinic acid a%2Cc-diamide adenosyltransferase	630.059	659.673	614.725	524.579	554.089	492.59	563.611	-0.277762	0.277762	1.21231	-1.21231	0.154809	-1.79423	0.0727766	0.151876
cds1625	BHW77_08320	microcin ABC transporter permease	366.429	405.386	349.454	334.924	282.228	307.069	326.666	-0.277193	0.277193	1.21183	-1.21183	0.114867	-2.41315	0.0158152	0.0460315
cds5455	BHW77_27955	prepilin peptidase	542.182	789.581	759.597	547.782	601.319	576.82	827.471	-0.276622	0.276622	1.21136	-1.21136	0.195448	-1.41533	0.156973	0.275003
cds3318	BHW77_16935	oxidoreductase	98.6539	107.796	98.8651	91.8013	64.5093	94.8928	101.993	-0.276314	0.276314	1.2111	-1.2111	0.194098	-1.42358	0.154568	0.271915
cds3377	BHW77_17230	hypothetical protein	353.993	243.231	238.842	259.263	187.768	244.162	216.345	-0.275083	0.275083	1.21006	-1.21006	0.178695	-1.53941	0.123705	0.230445
cds4828	BHW77_24645	hypothetical protein	33.161	20.2693	33.2813	27.2378	21.8871	22.3904	27.107	-0.274995	0.274995	1.20999	-1.20999	0.26843	-1.02446	0.30562	0.453647
cds2739	BHW77_14000	transcriptional regulator LsrR	279.381	253.366	266.25	201.761	238.454	220.706	237.148	-0.274935	0.274935	1.20994	-1.20994	0.195945	-1.40312	0.160581	0.279809
cds4410	BHW77_22510	phage tail protein	36.4771	14.7413	28.387	27.2378	16.1273	22.3904	24.5935	-0.274563	0.274563	1.20963	-1.20963	0.346252	-0.792956	0.427803	0.581073
cds5529	BHW77_28325	plasmid-partitioning protein	2413.29	2120.9	2206.36	1819.89	1911.09	1844.55	2140.06	-0.274065	0.274065	1.20921	-1.20921	0.109472	-2.50352	0.0122966	0.0376215
cds5131	BHW77_26205	two-component system response regulator	364.771	350.106	345.538	283.474	307.571	286.811	317.853	-0.27406	0.27406	1.20921	-1.20921	0.121001	-2.26495	0.0235159	0.0631338
cds5030	BHW77_25680	ribose 1%2C5-bisphosphokinase	25.6998	15.6626	13.7041	17.1497	13.8234	14.927	17.2282	-0.273714	0.273714	1.20892	-1.20892	0.368814	-0.742146	0.457999	0.609004
cds2842	BHW77_14515	hypothetical protein	663.22	629.269	682.267	556.861	557.545	519.245	536.263	-0.273518	0.273518	1.20875	-1.20875	0.103373	-2.64592	0.00814701	0.0266245
cds3752	BHW77_19140	DNA-binding transcriptional regulator	149.224	124.38	166.407	122.066	127.867	114.085	130.196	-0.273092	0.273092	1.2084	-1.2084	0.137964	-1.97944	0.047766	0.110172
cds2923	BHW77_14930	superinfection exclusion protein B	43.9383	10.1346	4.89431	16.1409	18.4312	14.927	19.8744	-0.272993	0.272993	1.20831	-1.20831	0.539372	-0.50613	0.612765	0.739989
cds5095	BHW77_26005	maltose ABC transporter permease MalF	358.139	517.788	380.777	444.883	210.807	383.836	320.244	-0.272903	0.272903	1.20824	-1.20824	0.365119	-0.747437	0.4548	0.60659
cds3723	BHW77_18995	N-acetylmuramoyl-L-alanine amidase	1595.04	1729.34	1765.87	1367.94	1405.38	1439.39	1421.07	-0.272845	0.272845	1.20819	-1.20819	0.129333	-2.10964	0.0348894	0.0860282
cds4957	BHW77_25295	bifunctional ADP-dependent (S)-NAD(P)H-hydrate dehydratase/NAD(P)H-hydrate epimerase	2490.39	2481.14	2206.36	1812.82	2111.53	2018.34	1705.42	-0.272762	0.272762	1.20812	-1.20812	0.135462	-2.01357	0.0440551	0.103435
cds4521	BHW77_23105	[protein-PII] uridylyltransferase	2271.53	2575.12	3821.48	2449.38	2257.83	2466.15	3027.82	-0.272737	0.272737	1.2081	-1.2081	0.17767	-1.53507	0.124766	0.231557
cds4036	BHW77_20630	triphosphoribosyl-dephospho-CoA synthase	67.98	58.9652	63.626	56.4931	39.1664	61.8403	61.6918	-0.271399	0.271399	1.20698	-1.20698	0.254313	-1.06718	0.285889	0.432528
cds5025	BHW77_25655	carbon-phosphorus lyase complex subunit PhnI	14.0934	15.6626	15.6618	7.06164	9.21561	21.3242	11.08	-0.271376	0.271376	1.20696	-1.20696	0.439136	-0.617976	0.536591	0.677305
cds197	BHW77_00995	hypothetical protein	62.1768	44.2239	41.1122	53.4667	19.5832	49.0457	59.4551	-0.270879	0.270879	1.20654	-1.20654	0.520388	-0.520533	0.602692	0.733011
cds4985	BHW77_25450	protein-disulfide reductase DsbD	2443.96	2076.68	1898.01	1990.37	1542.46	1786.97	1865.99	-0.270873	0.270873	1.20654	-1.20654	0.165154	-1.64013	0.100978	0.195911
cds2	BHW77_00015	DNA replication/repair protein RecF	839.802	513.181	496.283	532.649	483.82	518.179	525.595	-0.270358	0.270358	1.20611	-1.20611	0.174697	-1.54758	0.121723	0.22794
cds2903	BHW77_14820	tellurite resistance protein	82.9024	125.301	111.59	82.7221	76.0288	105.555	96.3627	-0.27031	0.27031	1.20607	-1.20607	0.214794	-1.25846	0.208225	0.342845
cds2407	BHW77_12295	phage portal protein	51.3995	67.2572	57.7529	34.2994	59.9015	52.2444	72.2757	-0.27025	0.27025	1.20602	-1.20602	0.466522	-0.579288	0.562395	0.699325
cds4235	BHW77_21635	tRNA preQ1(34) S-adenosylmethionine ribosyltransferase-isomerase QueA	930.165	550.956	555.994	795.948	336.37	556.562	646.659	-0.270191	0.270191	1.20597	-1.20597	0.302894	-0.892032	0.372376	0.526185
cds4913	BHW77_25075	hypothetical protein	366.429	425.655	369.031	350.056	292.596	319.863	347.278	-0.269893	0.269893	1.20572	-1.20572	0.202093	-1.33549	0.181717	0.308084
cds706	BHW77_03595	transcriptional regulator	144.25	107.796	95.9285	105.925	87.5483	95.959	111.733	-0.269868	0.269868	1.2057	-1.2057	0.168976	-1.59708	0.110247	0.210767
cds570	BHW77_02900	hypothetical protein	235.443	292.062	294.637	246.149	245.366	189.786	239.232	-0.26971	0.26971	1.20557	-1.20557	0.16687	-1.61628	0.106033	0.204375
cds3337	BHW77_17030	AraC family transcriptional regulator	251.194	197.165	162.491	174.523	167.033	166.329	207.144	-0.2697	0.2697	1.20556	-1.20556	0.174137	-1.54878	0.121435	0.227604
cds3138	BHW77_16020	pheromone autoinducer 2 transporter	232.956	177.817	193.815	185.62	147.45	168.461	182.549	-0.269613	0.269613	1.20548	-1.20548	0.131998	-2.04256	0.0410964	0.0979338
cds2540	BHW77_12960	two-component system sensor histidine kinase NarX	1152.34	1106.52	917.194	858.494	912.346	864.697	1008	-0.269493	0.269493	1.20538	-1.20538	0.195558	-1.37808	0.16818	0.290473
cds329	BHW77_01660	acyl-phosphate glycerol 3-phosphate acyltransferase	383.009	334.443	363.158	347.029	234.998	313.466	373.529	-0.269451	0.269451	1.20535	-1.20535	0.173826	-1.55012	0.121113	0.227077
cds3396	BHW77_17325	exodeoxyribonuclease X	1304.06	1043.87	1013.12	946.26	928.473	915.876	981.901	-0.26921	0.26921	1.20515	-1.20515	0.115461	-2.3316	0.0197216	0.0546543
cds2726	BHW77_13935	glutaminase	315.029	241.389	277.997	223.955	231.542	237.765	249.487	-0.269187	0.269187	1.20513	-1.20513	0.142178	-1.89331	0.0583161	0.128627
cds4553	BHW77_23265	3-methyl-2-oxobutanoate hydroxymethyltransferase	2091.63	1673.14	1500.6	1576.76	1362.76	1431.92	1583.42	-0.268711	0.268711	1.20473	-1.20473	0.135882	-1.97753	0.0479812	0.110576
cds1202	BHW77_06145	ubiquinone-binding protein	1072.76	946.207	1016.06	873.626	771.808	874.293	956.123	-0.268154	0.268154	1.20427	-1.20427	0.111311	-2.40905	0.0159942	0.0464295
cds5146	BHW77_26280	thiamine biosynthesis protein ThiH	108.602	139.121	133.125	112.986	100.22	102.356	121.941	-0.268096	0.268096	1.20422	-1.20422	0.209731	-1.27829	0.201149	0.333893
cds4307	BHW77_21995	propionate--CoA ligase	92.8507	113.324	119.421	73.6428	112.891	84.2307	107.937	-0.267787	0.267787	1.20396	-1.20396	0.244023	-1.09739	0.272473	0.417862
cds3267	BHW77_16680	2-deoxyglucose-6-phosphatase	1002.29	697.448	692.055	700.111	611.686	675.978	747.071	-0.267642	0.267642	1.20384	-1.20384	0.154792	-1.72904	0.0838014	0.168985
cds2970	BHW77_15165	beta-phosphoglucomutase	38.1351	45.1452	37.1968	28.2466	39.1664	33.0526	32.9985	-0.267366	0.267366	1.20361	-1.20361	0.280942	-0.951678	0.341261	0.49363
cds3422	BHW77_17455	hypothetical protein	295.133	280.085	248.631	219.92	200.44	264.42	240.977	-0.267329	0.267329	1.20358	-1.20358	0.127929	-2.08966	0.0366482	0.0893624
cds567	BHW77_02885	N-acetylmannosamine-6-phosphate 2-epimerase	217.204	174.132	210.455	140.224	182.008	179.124	157.407	-0.266509	0.266509	1.20289	-1.20289	0.163276	-1.63226	0.102624	0.19864
cds1123	BHW77_05715	murein transglycosylase B	1044.57	883.557	712.612	789.895	656.612	749.547	677.966	-0.266353	0.266353	1.20276	-1.20276	0.171415	-1.55385	0.12022	0.225633
cds3778	BHW77_19270	glycyl radical enzyme	263.63	304.961	265.272	212.858	277.62	204.713	252.033	-0.265441	0.265441	1.202	-1.202	0.131695	-2.01558	0.0438438	0.103159
cds2791	BHW77_14260	hypothetical protein	955.865	1048.47	1023.89	886.74	681.955	949.994	912.706	-0.265386	0.265386	1.20196	-1.20196	0.214415	-1.23772	0.215819	0.352187
cds4614	BHW77_23570	3-isopropylmalate dehydrogenase	2152.98	2199.22	2659.57	2478.64	1396.17	1957.56	1997.19	-0.265384	0.265384	1.20196	-1.20196	0.240438	-1.10375	0.269701	0.415218
cds4661	BHW77_23805	4-hydroxy-tetrahydrodipicolinate reductase	1745.93	1616.94	1565.2	1308.42	1406.53	1387.14	1428.03	-0.265294	0.265294	1.20188	-1.20188	0.0963389	-2.75376	0.00589149	0.0207219
cds1282	BHW77_06565	transcriptional regulator	152.54	161.233	122.358	122.066	118.651	122.614	130.477	-0.264819	0.264819	1.20149	-1.20149	0.200014	-1.324	0.185504	0.313216
cds3670	BHW77_18725	condensin subunit MukF	1209.55	1112.05	1074.79	999.727	784.479	1042.75	1091.38	-0.264395	0.264395	1.20113	-1.20113	0.140388	-1.88332	0.0596566	0.131216
cds2746	BHW77_14035	fimbrial chaperone protein FimC	58.0317	33.1679	40.1333	35.3082	51.8378	23.4567	50.0179	-0.26429	0.26429	1.20104	-1.20104	0.269836	-0.979445	0.32736	0.477668
cds795	BHW77_04045	hydrogenase expression/formation protein	313.371	338.129	314.215	252.201	292.596	260.156	296.407	-0.263704	0.263704	1.20056	-1.20056	0.155481	-1.69605	0.0898769	0.178682
cds1791	BHW77_09150	molecular chaperone	533.892	485.542	527.607	481.2	378.992	427.551	507.868	-0.263514	0.263514	1.2004	-1.2004	0.141516	-1.86208	0.0625915	0.136255
cds2410	BHW77_12310	HNH endonuclease	22.3837	22.1119	22.5138	20.1761	21.8871	13.8607	25.5161	-0.262752	0.262752	1.19976	-1.19976	0.412649	-0.636744	0.524292	0.666388
cds1318	BHW77_06745	hypothetical protein	40.6222	35.0106	33.2813	34.2994	32.2546	24.5229	48.7114	-0.26269	0.26269	1.19971	-1.19971	0.245036	-1.07205	0.283699	0.430756
cds2690	BHW77_13755	phage tail tape measure protein	223.837	267.186	294.637	230.008	215.415	207.911	242.934	-0.262638	0.262638	1.19967	-1.19967	0.14048	-1.86957	0.0615434	0.13454
cds555	BHW77_02825	outer membrane-stress sensor serine endopeptidase DegS	1012.24	749.964	704.781	747.525	602.471	706.898	746.429	-0.26259	0.26259	1.19963	-1.19963	0.173108	-1.51691	0.129289	0.237875
cds3480	BHW77_17745	integrase	40.6222	32.2466	23.4927	19.1673	34.5585	27.7215	52.6594	-0.262109	0.262109	1.19923	-1.19923	0.305308	-0.858506	0.390613	0.54468
cds4612	BHW77_23560	leu operon leader peptide	1091	677.178	956.348	673.882	887.003	712.229	779.543	-0.262065	0.262065	1.19919	-1.19919	0.201961	-1.2976	0.194424	0.324889
cds4700	BHW77_24000	two-component system response regulator CreB	207.256	179.66	179.132	167.462	137.082	167.395	167.794	-0.261771	0.261771	1.19895	-1.19895	0.149309	-1.75321	0.0795657	0.162348
cds4638	BHW77_23690	bis(5'-nucleosyl)-tetraphosphatase (symmetrical)	1380.33	1457.55	1178.55	1174.25	1057.49	1118.46	1096.35	-0.261682	0.261682	1.19888	-1.19888	0.157669	-1.65969	0.0969762	0.189778
cds2816	BHW77_14385	spermidine/putrescine ABC transporter permease	117.721	176.896	227.096	120.048	161.273	154.601	154.165	-0.258638	0.258638	1.19635	-1.19635	0.417152	-0.62001	0.535251	0.675945
cds2216	BHW77_11335	hypothetical protein	45.5963	57.1225	57.7529	33.2906	58.7495	42.6485	47.9326	-0.258625	0.258625	1.19634	-1.19634	0.226676	-1.14094	0.253894	0.398025
cds4815	BHW77_24580	cell envelope biogenesis protein OmpA	46.4254	33.1679	32.3024	48.4227	14.9754	29.8539	65.7203	-0.258091	0.258091	1.1959	-1.1959	0.45613	-0.565827	0.571511	0.706332
cds412	BHW77_02075	Hsp33 family molecular chaperone	2060.95	2005.74	1806.98	1629.22	1642.68	1646.23	1594.36	-0.256586	0.256586	1.19465	-1.19465	0.0888975	-2.88631	0.00389789	0.0148507
cds5322	BHW77_27225	threonine export protein RhtC	1721.05	1440.96	1326.36	1430.49	998.742	1329.57	1308.11	-0.255823	0.255823	1.19402	-1.19402	0.20948	-1.22123	0.222	0.358235
cds3099	BHW77_15825	hypothetical protein	4248.75	5808.07	7409.01	4579.98	5331.23	4716.92	6462.14	-0.255699	0.255699	1.19391	-1.19391	0.185247	-1.38031	0.16749	0.289463
cds2917	BHW77_14900	DNA replication protein DnaC	41.4512	47.9092	61.6683	36.317	51.8378	38.3836	45.6936	-0.254973	0.254973	1.19331	-1.19331	0.261276	-0.975874	0.329127	0.47961
cds4978	BHW77_25415	chaperonin GroL	29461.9	28791.6	26887.4	19702	29597.1	22057.8	28288.7	-0.254819	0.254819	1.19319	-1.19319	0.226496	-1.12505	0.260569	0.405599
cds4955	BHW77_25285	N-acetylmuramoyl-L-alanine amidase AmiB	2510.29	2705.95	2470.65	2233.5	2044.71	2163.34	2023.19	-0.254691	0.254691	1.19308	-1.19308	0.0799922	-3.18395	0.00145279	0.00675301
cds1775	BHW77_09070	galactitol-1-phosphate 5-dehydrogenase	78.7573	63.5719	51.8797	41.361	65.6612	57.5754	66.6471	-0.254583	0.254583	1.19299	-1.19299	0.210258	-1.21081	0.225967	0.36357
cds1165	BHW77_05955	hypothetical protein	7.46122	4.60666	9.78862	6.05283	6.91171	5.33106	8.87446	-0.254178	0.254178	1.19266	-1.19266	0.510528	-0.497872	0.618574	0.745341
cds1224	BHW77_06255	outer membrane protein assembly factor BamD	5827.21	4619.55	4642.74	4346.94	4005.34	4307.49	4556.8	-0.253331	0.253331	1.19196	-1.19196	0.206865	-1.22462	0.220719	0.357104
cds1438	BHW77_07375	formyl-CoA transferase	33.161	38.6959	30.3447	29.2554	29.9507	26.6553	38.1188	-0.253229	0.253229	1.19187	-1.19187	0.258039	-0.981357	0.326417	0.476544
cds1017	BHW77_05185	L-fuculokinase	154.199	136.357	137.041	101.889	138.234	119.416	130.211	-0.252574	0.252574	1.19133	-1.19133	0.25839	-0.977489	0.328327	0.478571
cds2297	BHW77_11745	hypothetical protein	2590.7	2187.24	1974.36	1911.69	1755.57	2002.34	1894.87	-0.25233	0.25233	1.19113	-1.19113	0.14031	-1.79837	0.0721186	0.15096
cds3598	BHW77_18365	hypothetical protein	2143.03	3045.92	3230.24	2224.42	2670.22	2172.94	3007.79	-0.252322	0.252322	1.19112	-1.19112	0.148489	-1.69927	0.0892687	0.17773
cds4220	BHW77_21560	thiamine-phosphate kinase	416.999	450.531	377.841	372.249	352.497	320.93	396.211	-0.252276	0.252276	1.19108	-1.19108	0.160793	-1.56895	0.116659	0.219926
cds2920	BHW77_14915	hypothetical protein	48.0834	47.9092	54.8163	49.4315	36.8624	39.4498	46.1261	-0.252147	0.252147	1.19098	-1.19098	0.206345	-1.22196	0.221722	0.357996
cds576	BHW77_02930	monofunctional biosynthetic peptidoglycan transglycosylase	882.082	926.859	963.2	830.247	744.161	751.679	823.631	-0.252131	0.252131	1.19097	-1.19097	0.107946	-2.33571	0.0195065	0.0543081
cds3949	BHW77_20160	lactam utilization protein LamB	1291.62	1296.31	1168.76	997.709	1060.95	1099.26	1169.64	-0.252019	0.252019	1.19087	-1.19087	0.0626986	-4.01953	5.83138e-05	0.000502797
cds2541	BHW77_12965	hypothetical protein	67.98	46.0666	46.9854	49.4315	38.0144	47.9795	56.6033	-0.251515	0.251515	1.19046	-1.19046	0.304538	-0.825891	0.408866	0.561731
cds1229	BHW77_06300	hypothetical protein	184.872	184.266	225.138	183.603	148.602	166.329	193.813	-0.251449	0.251449	1.1904	-1.1904	0.231885	-1.08437	0.2782	0.424516
cds3977	BHW77_20300	ferric iron uptake transcriptional regulator	5008.14	4815.8	4879.63	4299.53	3861.34	4193.41	4918.41	-0.251095	0.251095	1.19011	-1.19011	0.127071	-1.97603	0.0481517	0.11083
cds4875	BHW77_24885	oxidoreductase	310.884	207.3	235.906	227.99	203.895	202.58	276.537	-0.250933	0.250933	1.18998	-1.18998	0.1652	-1.51897	0.12877	0.237229
cds5453	BHW77_27945	transposase	1203.74	1499.93	1429.14	1168.2	1156.56	1149.38	1754.01	-0.249996	0.249996	1.1892	-1.1892	0.122728	-2.03699	0.041651	0.0988873
cds2724	BHW77_13925	LysR family transcriptional regulator	325.807	221.119	216.329	224.964	202.743	215.375	213.916	-0.249725	0.249725	1.18898	-1.18898	0.16731	-1.49259	0.135545	0.246137
cds4364	BHW77_22280	IS66 family transposase	10.7773	9.21331	7.8309	11.0969	8.06366	4.26485	9.41437	-0.249178	0.249178	1.18853	-1.18853	0.475092	-0.524482	0.599943	0.730313
cds1406	BHW77_07185	DNA ligase (NAD(+)) LigA	1481.47	1767.11	1487.87	1370.97	1231.44	1381.81	1382.12	-0.249006	0.249006	1.18839	-1.18839	0.0997855	-2.49541	0.0125812	0.0383004
cds1208	BHW77_06175	magnesium/cobalt efflux protein	1111.72	829.198	813.434	873.626	643.941	800.725	867.798	-0.248662	0.248662	1.1881	-1.1881	0.202351	-1.22886	0.219125	0.355681
cds4841	BHW77_24710	hypothetical protein	89.5346	69.0998	71.4569	57.5019	64.5093	72.5024	78.8452	-0.248589	0.248589	1.18804	-1.18804	0.198647	-1.25141	0.210784	0.34592
cds2394	BHW77_12230	hypothetical protein	4.97415	4.60666	1.95772	1.00881	5.75976	3.19863	30.6607	-0.248465	0.248465	1.18794	-1.18794	0.893406	-0.27811	0.780928	0.860899
cds3179	BHW77_16225	anhydro-N-acetylmuramic acid kinase	308.397	269.029	274.081	267.334	220.023	229.235	287.287	-0.248073	0.248073	1.18762	-1.18762	0.110774	-2.23945	0.0251265	0.0666767
cds1490	BHW77_07640	aspartate-semialdehyde dehydrogenase	1001.46	1075.19	1005.29	828.23	903.13	866.83	881.596	-0.246767	0.246767	1.18655	-1.18655	0.0946703	-2.60659	0.00914475	0.0293471
cds3303	BHW77_16860	hypothetical protein	290.988	263.501	304.426	281.457	196.984	245.229	336.659	-0.245984	0.245984	1.1859	-1.1859	0.247982	-0.991942	0.321226	0.470589
cds730	BHW77_03720	undecaprenyl-diphosphatase	1366.23	1130.47	1001.38	1025.96	934.233	990.51	1045.76	-0.245753	0.245753	1.18571	-1.18571	0.193861	-1.26767	0.204915	0.338408
cds2186	BHW77_11185	glucosyl transferase	74.6122	58.9652	45.0277	62.546	39.1664	49.0457	67.2564	-0.245733	0.245733	1.1857	-1.1857	0.221764	-1.10809	0.267825	0.413385
cds297	BHW77_01500	multidrug ABC transporter ATP-binding protein	1099.29	726.93	753.724	759.631	676.196	741.017	976.752	-0.245535	0.245535	1.18553	-1.18553	0.202642	-1.21167	0.225638	0.363427
cds2596	BHW77_13275	9-O-acetyl-N-acetylneuraminic acid deacetylase	20.7256	24.8759	29.3659	25.2201	16.1273	21.3242	27.7375	-0.245029	0.245029	1.18512	-1.18512	0.353254	-0.693633	0.487913	0.633768
cds987	BHW77_05020	NADP(H)-dependent aldo-keto reductase	3658.48	4486.88	4161.14	3496.52	3382.13	3506.77	3590.93	-0.244735	0.244735	1.18488	-1.18488	0.13326	-1.83653	0.0662795	0.142201
cds2922	BHW77_14925	DUF1391 domain-containing protein	5.80317	7.37065	5.87317	6.05283	3.45585	6.39727	7.60271	-0.244434	0.244434	1.18463	-1.18463	0.541465	-0.451431	0.651679	0.770122
cds1014	BHW77_05170	23S rRNA (cytidine(2498)-2'-O)-methyltransferase RlmM	1202.91	1084.41	1082.62	931.128	930.777	985.179	983.264	-0.243969	0.243969	1.18425	-1.18425	0.0825004	-2.95719	0.0031046	0.0122778
cds1142	BHW77_05835	glycine betaine/L-proline ABC transporter ATP-binding protein	2285.62	1426.22	1453.61	1459.74	1396.17	1506.56	1773.73	-0.243902	0.243902	1.18419	-1.18419	0.298904	-0.815989	0.414507	0.567397
cds3496	BHW77_17840	hypothetical protein	334.097	159.39	147.808	262.29	114.043	165.263	208.599	-0.243848	0.243848	1.18415	-1.18415	0.350862	-0.694998	0.487057	0.632806
cds458	BHW77_02305	peptidylprolyl isomerase	11838.5	14164.5	13172.5	10958.7	11244.2	10880.7	11336.2	-0.243824	0.243824	1.18413	-1.18413	0.145666	-1.67386	0.0941591	0.18532
cds5266	BHW77_26920	gamma-hydroxybutyrate dehydrogenase	35.648	35.0106	39.1545	23.2025	39.1664	30.9201	34.6825	-0.243689	0.243689	1.18402	-1.18402	0.265833	-0.9167	0.3593	0.512896
cds591	BHW77_03005	outer membrane lipid asymmetry maintenance protein MlaD	962.497	911.197	810.498	775.772	749.92	744.216	729.939	-0.242838	0.242838	1.18332	-1.18332	0.088435	-2.74595	0.00603352	0.0210996
cds2228	BHW77_11400	curli production assembly/transport protein CsgG	456.792	386.959	344.559	364.179	296.052	344.386	476.633	-0.24245	0.24245	1.183	-1.183	0.205481	-1.17991	0.238034	0.377792
cds3602	BHW77_18385	DNA replication protein DnaC	116.892	113.324	136.062	91.8013	101.372	116.217	130.029	-0.242263	0.242263	1.18285	-1.18285	0.158276	-1.53063	0.12586	0.233038
cds3400	BHW77_17345	hypothetical protein	2402.51	2493.12	2240.62	1995.42	2061.99	1978.89	2242.3	-0.241989	0.241989	1.18262	-1.18262	0.0649402	-3.72634	0.000194283	0.00135457
cds3261	BHW77_16650	hypothetical protein	53.0576	44.2239	44.0488	45.3963	35.7105	38.3836	44.2626	-0.241881	0.241881	1.18253	-1.18253	0.24973	-0.968572	0.332759	0.484261
cds2817	BHW77_14390	polyamine ABC transporter ATP-binding protein	172.437	234.939	363.158	192.682	232.694	226.037	257.898	-0.241867	0.241867	1.18252	-1.18252	0.495099	-0.488522	0.62518	0.749888
cds2378	BHW77_12150	E3 ubiquitin--protein ligase	421.144	309.567	294.637	282.466	307.571	278.281	993.211	-0.241598	0.241598	1.1823	-1.1823	0.20358	-1.18675	0.235328	0.375233
cds3987	BHW77_20350	asparagine synthase B	4491.65	2732.67	5158.6	2751.01	2995.07	4729.71	5816.22	-0.241285	0.241285	1.18205	-1.18205	0.42976	-0.561442	0.574496	0.709065
cds851	BHW77_04330	glutathione synthase	2607.28	2525.37	3130.4	2402.98	2208.29	2377.65	2462.03	-0.241112	0.241112	1.1819	-1.1819	0.0996133	-2.42048	0.0155002	0.0452102
cds3885	BHW77_19805	hydratase	167.463	130.829	152.702	115.004	131.322	136.475	155.194	-0.240765	0.240765	1.18162	-1.18162	0.144151	-1.67022	0.0948751	0.186462
cds1154	BHW77_05895	transcriptional regulator	77.9283	58.9652	70.4781	55.4843	57.5976	62.9065	67.8292	-0.240516	0.240516	1.18142	-1.18142	0.190771	-1.26076	0.207397	0.341789
cds4277	BHW77_21845	DNA-binding response regulator	141.763	182.424	178.153	145.268	126.715	152.468	141.796	-0.240508	0.240508	1.18141	-1.18141	0.21793	-1.1036	0.269767	0.415218
cds1663	BHW77_08510	hypothetical protein	102.799	79.2345	80.2667	84.7397	71.421	66.1051	104.702	-0.240006	0.240006	1.181	-1.181	0.254526	-0.942953	0.345705	0.497833
cds1197	BHW77_06115	T3SS effector protein NleG8	354.822	200.85	222.202	220.928	193.528	245.229	470.424	-0.239352	0.239352	1.18046	-1.18046	0.224039	-1.06835	0.285364	0.431957
cds3011	BHW77_15370	DeoR family transcriptional regulator	2107.38	1684.19	1717.9	1653.43	1308.62	1705.94	1786.9	-0.239097	0.239097	1.18025	-1.18025	0.245777	-0.972821	0.330642	0.481563
cds3064	BHW77_15635	hypothetical protein	78.7573	102.268	92.9919	73.6428	77.1808	81.0321	85.7447	-0.238657	0.238657	1.17989	-1.17989	0.194168	-1.22913	0.219023	0.355621
cds1826	BHW77_09325	hypothetical protein	957.523	1188.52	1402.71	1038.06	975.703	992.643	1388.74	-0.238455	0.238455	1.17973	-1.17973	0.152511	-1.56353	0.117929	0.221635
cds3843	BHW77_19595	phage minor tail protein L	25.6998	33.1679	31.3236	24.2113	25.3429	26.6553	27.5539	-0.238449	0.238449	1.17972	-1.17972	0.275363	-0.865942	0.386522	0.540345
cds2060	BHW77_10555	TIGR00156 family protein	18991.3	24230.1	27519.7	23160.2	17350.7	19463.7	9653.07	-0.238176	0.238176	1.1795	-1.1795	0.265448	-0.89726	0.36958	0.523176
cds2649	BHW77_13540	phage replisome organizer	72.9541	73.7065	69.4992	57.5019	58.7495	67.1713	70.9582	-0.237776	0.237776	1.17917	-1.17917	0.202673	-1.1732	0.240715	0.381387
cds2584	BHW77_13205	replication protein	78.7573	89.3691	88.0976	67.59	79.4847	70.37	82.6314	-0.237152	0.237152	1.17866	-1.17866	0.296387	-0.800144	0.423627	0.576254
cds868	BHW77_04415	fructose-bisphosphatase%2C class II	83.7315	70.9425	69.4992	65.5724	59.9015	65.0389	67.1935	-0.237123	0.237123	1.17864	-1.17864	0.190394	-1.24543	0.212974	0.348747
cds2716	BHW77_13885	O-acetylserine/cysteine exporter	527.26	687.313	677.373	568.966	510.315	525.642	623.005	-0.236716	0.236716	1.17831	-1.17831	0.215444	-1.09874	0.271884	0.417424
cds1015	BHW77_05175	transcriptional regulator	603.53	487.384	525.649	453.963	425.07	493.656	495.075	-0.236322	0.236322	1.17799	-1.17799	0.141733	-1.66738	0.0954386	0.187436
cds3829	BHW77_19525	biotin synthase	9025.59	8229.33	8011.99	7743.59	6397.94	7307.81	7574.64	-0.236286	0.236286	1.17796	-1.17796	0.134812	-1.75271	0.0796521	0.162464
cds4527	BHW77_23135	5'-methylthioadenosine/S-adenosylhomocysteine nucleosidase	2150.49	2248.05	2195.59	1869.32	1896.11	1834.95	2365.01	-0.235638	0.235638	1.17743	-1.17743	0.0905066	-2.60354	0.00922658	0.0295433
cds3369	BHW77_17190	hypothetical protein	387.154	579.517	450.277	513.482	247.67	441.412	410.412	-0.235588	0.235588	1.17739	-1.17739	0.304579	-0.773488	0.439233	0.592357
cds2968	BHW77_15155	hypothetical protein	29.8449	21.1906	16.6407	11.0969	19.5832	27.7215	31.2447	-0.235487	0.235487	1.1773	-1.1773	0.317692	-0.741245	0.458545	0.609584
cds2735	BHW77_13980	autoinducer 2-binding protein lsrB	328.294	319.702	253.525	260.272	236.15	269.751	221.139	-0.23548	0.23548	1.1773	-1.1773	0.163286	-1.44213	0.149265	0.264191
cds5078	BHW77_25920	phage shock protein G	561.25	459.744	569.698	374.267	594.407	383.836	472.17	-0.235416	0.235416	1.17725	-1.17725	0.199265	-1.18142	0.237435	0.377167
cds4278	BHW77_21850	MASE1 sensor histidine kinase	134.302	158.469	176.195	144.259	112.891	139.674	141.71	-0.235186	0.235186	1.17706	-1.17706	0.174441	-1.34822	0.177586	0.302634
cds5137	BHW77_26235	endonuclease V	1051.2	1044.79	895.659	845.379	838.621	859.366	821.987	-0.234597	0.234597	1.17658	-1.17658	0.131068	-1.78988	0.073473	0.152979
cds2450	BHW77_12510	major capsid protein E	24.0417	27.6399	25.4504	20.1761	23.039	22.3904	25.9817	-0.234464	0.234464	1.17647	-1.17647	0.289638	-0.809506	0.418224	0.571402
cds237	BHW77_01200	cellulose synthase regulator BcsB	267.775	250.602	249.61	228.999	207.351	216.441	245.799	-0.234163	0.234163	1.17622	-1.17622	0.11145	-2.10105	0.0356362	0.0875156
cds2945	BHW77_15040	transposase	5.80317	7.37065	9.78862	7.06164	8.06366	4.26485	9.37439	-0.233624	0.233624	1.17578	-1.17578	0.500661	-0.466632	0.640763	0.760812
cds4421	BHW77_22570	phosphoporin PhoE	189.018	164.918	157.597	148.294	114.043	172.726	206.518	-0.233066	0.233066	1.17533	-1.17533	0.232991	-1.00032	0.317156	0.466491
cds1454	BHW77_07455	serine recombinase	111.089	67.2572	64.6049	72.634	63.3573	71.4362	77.3826	-0.233065	0.233065	1.17533	-1.17533	0.247801	-0.940531	0.346945	0.499071
cds5345	BHW77_27340	uroporphyrinogen-III C-methyltransferase	3474.44	3928.56	3738.27	3466.26	2722.06	3288.2	3217.2	-0.233001	0.233001	1.17528	-1.17528	0.0995675	-2.34013	0.019277	0.0538834
cds5534	BHW77_28350	plasmid maintenance protein CcdB	631.717	663.358	636.26	537.694	563.304	542.702	2961.85	-0.232903	0.232903	1.1752	-1.1752	0.107889	-2.15872	0.0308717	0.0781885
cds2652	BHW77_13555	DNA-binding protein	14.9224	23.0333	20.5561	12.1057	20.7351	17.0594	20.8126	-0.23268	0.23268	1.17502	-1.17502	0.318672	-0.730153	0.465296	0.61588
cds979	BHW77_04980	2-deoxy-D-gluconate 3-dehydrogenase	205.598	198.086	208.498	170.488	165.881	184.455	181.706	-0.232497	0.232497	1.17487	-1.17487	0.129354	-1.79737	0.0722775	0.151178
cds4528	BHW77_23140	vitamin B12 ABC transporter substrate-binding protein BtuF	474.202	464.351	391.545	435.804	327.154	368.909	461.739	-0.232475	0.232475	1.17485	-1.17485	0.209093	-1.11183	0.266213	0.411821
cds3698	BHW77_18865	recombination factor protein RarA	1413.49	1976.26	1959.68	1584.83	1419.2	1550.27	1723.03	-0.231548	0.231548	1.17409	-1.17409	0.146272	-1.58299	0.113423	0.215374
cds3671	BHW77_18730	tRNA uridine 5-oxyacetic acid(34) methyltransferase CmoM	1145.71	943.443	990.608	922.049	808.67	893.485	995.827	-0.231035	0.231035	1.17368	-1.17368	0.116513	-1.9829	0.0473781	0.109415
cds4171	BHW77_21310	hypothetical protein	2438.16	2386.25	2557.77	2216.35	1965.23	2105.77	2320.05	-0.230688	0.230688	1.17339	-1.17339	0.0624342	-3.69489	0.000219978	0.00148844
cds2533	BHW77_12925	toxin Ldr%2C type I toxin-antitoxin system family protein	60.5188	62.6505	72.4358	49.4315	56.4456	60.774	68.8734	-0.230396	0.230396	1.17316	-1.17316	0.267132	-0.862482	0.388423	0.54236
cds3072	BHW77_15675	phage tail protein	61.3478	70.9425	80.2667	50.4403	65.6612	65.0389	70.2369	-0.229957	0.229957	1.1728	-1.1728	0.204802	-1.12282	0.261512	0.406737
cds3627	BHW77_18510	methylglyoxal synthase	1415.14	1454.78	1451.65	1242.85	1169.23	1273.06	1373.98	-0.22954	0.22954	1.17246	-1.17246	0.108385	-2.11782	0.03419	0.0846822
cds1867	BHW77_09530	hypothetical protein	295.133	327.073	350.433	257.245	294.9	277.215	385.057	-0.229504	0.229504	1.17243	-1.17243	0.12181	-1.88412	0.0595493	0.131032
cds2073	BHW77_10620	pyrimidine utilization regulatory protein R	321.661	335.365	311.278	301.633	253.429	269.751	312.346	-0.229452	0.229452	1.17239	-1.17239	0.112078	-2.04726	0.040633	0.0970405
cds4360	BHW77_22260	transcriptional regulator	729.541	426.576	335.75	424.707	403.183	445.676	487.138	-0.22936	0.22936	1.17231	-1.17231	0.262309	-0.87439	0.381906	0.536049
cds2916	BHW77_14895	hypothetical protein	135.131	139.121	151.724	108.951	123.259	131.144	137.626	-0.229096	0.229096	1.1721	-1.1721	0.137688	-1.66388	0.096137	0.188535
cds1788	BHW77_09135	hypothetical protein	62.1768	43.3026	50.9008	45.3963	44.9261	43.7147	45.9308	-0.229005	0.229005	1.17203	-1.17203	0.205433	-1.11475	0.26496	0.410691
cds2291	BHW77_11715	dTMP kinase	541.353	481.856	518.797	474.139	378.992	461.67	459.124	-0.228799	0.228799	1.17186	-1.17186	0.124097	-1.84371	0.0652258	0.140716
cds2214	BHW77_11325	hypothetical protein	33.99	26.7186	44.0488	31.273	34.5585	23.4567	33.7161	-0.228494	0.228494	1.17161	-1.17161	0.270777	-0.843847	0.398755	0.551058
cds1056	BHW77_05380	hypothetical protein	84.5605	85.6838	84.1821	80.7045	61.0534	74.6348	79.6377	-0.228417	0.228417	1.17155	-1.17155	0.179028	-1.27588	0.201999	0.3349
cds4894	BHW77_24980	sugar ABC transporter permease	62.1768	81.0771	57.7529	54.4755	56.4456	60.774	50.5994	-0.227972	0.227972	1.17119	-1.17119	0.216028	-1.05529	0.291294	0.438416
cds2644	BHW77_13515	hypothetical protein	42.2802	25.7973	29.3659	30.2642	28.7988	24.5229	39.5821	-0.227966	0.227966	1.17118	-1.17118	0.322982	-0.705814	0.480304	0.628155
cds3850	BHW77_19630	phage tail protein	39.7932	58.0439	57.7529	35.3082	46.0781	51.1781	44.9466	-0.227961	0.227961	1.17118	-1.17118	0.243221	-0.937257	0.348626	0.500599
cds4290	BHW77_21910	2-keto-4-pentenoate hydratase	16.5805	24.8759	25.4504	22.1937	14.9754	19.1918	20.1696	-0.227875	0.227875	1.17111	-1.17111	0.317675	-0.717319	0.473177	0.623013
cds3897	BHW77_19865	UDP-glucose 4-epimerase	900.32	1160.88	1033.68	968.454	805.214	867.896	950.146	-0.227736	0.227736	1.171	-1.171	0.152753	-1.49088	0.135993	0.2465
cds5303	BHW77_27130	NAD(P)H-flavin reductase	1605.82	2109.85	2022.33	1723.04	1555.13	1620.64	1783.39	-0.227417	0.227417	1.17074	-1.17074	0.11568	-1.96591	0.0493093	0.112786
cds999	BHW77_05080	hypothetical protein	67.151	77.3918	83.2033	53.4667	56.4456	84.2307	72.5881	-0.227037	0.227037	1.17043	-1.17043	0.219396	-1.03483	0.30075	0.448232
cds2932	BHW77_14975	integrase	78.7573	55.2799	61.6683	65.5724	48.382	53.3106	58.6936	-0.226899	0.226899	1.17032	-1.17032	0.214171	-1.05943	0.289405	0.436408
cds2909	BHW77_14860	DNA (cytosine-5-)-methyltransferase	778.454	599.787	528.586	640.592	426.222	562.96	827.092	-0.226454	0.226454	1.16996	-1.16996	0.248156	-0.912549	0.36148	0.515155
cds2296	BHW77_11740	histidine triad nucleotide-binding protein	3442.11	2977.74	2583.22	2509.91	2485.91	2701.78	2533.56	-0.226354	0.226354	1.16988	-1.16988	0.113525	-1.99387	0.0461668	0.107248
cds4959	BHW77_25320	oligoribonuclease	364.771	376.824	342.602	324.835	292.596	309.201	324.969	-0.225813	0.225813	1.16944	-1.16944	0.101218	-2.23096	0.0256835	0.0678538
cds1687	BHW77_08630	hypothetical protein	9.11927	11.056	12.7252	6.05283	11.5195	10.6621	8.06276	-0.225004	0.225004	1.16878	-1.16878	0.436738	-0.515193	0.606419	0.735693
cds2834	BHW77_14475	DUF1338 domain-containing protein	297.62	252.445	200.667	193.691	216.567	234.567	209.106	-0.224462	0.224462	1.16834	-1.16834	0.140357	-1.59923	0.10977	0.21012
cds1052	BHW77_05360	MFS transporter	36.4771	36.8532	34.2602	32.2818	31.1027	28.7877	30.4857	-0.223949	0.223949	1.16793	-1.16793	0.238722	-0.938116	0.348185	0.500366
cds1194	BHW77_06100	phage tail protein	11.6063	2.76399	3.91545	7.06164	5.75976	3.19863	6.13525	-0.223764	0.223764	1.16778	-1.16778	0.584174	-0.383043	0.701688	0.806011
cds4215	BHW77_21535	(2E%2C6E)-farnesyl diphosphate synthase	1154.83	888.163	797.773	869.591	707.298	856.168	867.455	-0.223739	0.223739	1.16776	-1.16776	0.192622	-1.16155	0.245419	0.387385
cds2439	BHW77_12455	endopeptidase	47.2544	12.8986	10.7675	22.1937	25.3429	13.8607	27.3624	-0.222851	0.222851	1.16704	-1.16704	0.524044	-0.425252	0.670653	0.78491
cds4694	BHW77_23970	Thr operon leader peptide	5334.77	3257.83	4564.43	3700.3	4034.13	3540.89	3823.96	-0.2228	0.2228	1.167	-1.167	0.171352	-1.30025	0.193515	0.323957
cds3528	BHW77_18000	flagellar motor switch protein FliN	10.7773	16.584	11.7463	7.06164	13.8234	12.7945	11.0552	-0.222221	0.222221	1.16653	-1.16653	0.505872	-0.439283	0.660457	0.776817
cds1685	BHW77_08620	ATP-binding protein	417.828	629.269	526.628	409.575	505.707	433.948	359.196	-0.222003	0.222003	1.16635	-1.16635	0.185972	-1.19374	0.23258	0.372141
cds2567	BHW77_13120	acyl-CoA esterase	514.824	384.195	463.002	437.822	355.953	374.24	490.764	-0.221523	0.221523	1.16596	-1.16596	0.216301	-1.02414	0.305768	0.453744
cds2926	BHW77_14945	hypothetical protein	15.7515	21.1906	31.3236	23.2025	24.191	10.6621	28.629	-0.221144	0.221144	1.16566	-1.16566	0.331405	-0.667291	0.504586	0.647325
cds4540	BHW77_23200	2'-5' RNA ligase	371.403	265.343	259.398	247.157	262.645	261.222	276.163	-0.221063	0.221063	1.16559	-1.16559	0.13993	-1.57982	0.114149	0.216529
cds4344	BHW77_22180	adhesin	22.3837	24.8759	25.4504	23.2025	25.3429	13.8607	25.2994	-0.220479	0.220479	1.16512	-1.16512	0.29802	-0.739814	0.459413	0.610294
cds3308	BHW77_16885	NAD(P)H nitroreductase	765.19	1258.54	1297.97	1037.05	875.483	937.2	1145.81	-0.220251	0.220251	1.16494	-1.16494	0.193958	-1.13556	0.256142	0.400497
cds1680	BHW77_08595	D-alanyl-D-alanine endopeptidase	1939.09	1464.92	1425.22	1478.91	1225.68	1441.52	1423.83	-0.220167	0.220167	1.16487	-1.16487	0.175279	-1.2561	0.209081	0.343946
cds5444	BHW77_27900	recombinase	1134.11	940.679	1023.89	949.286	857.052	854.035	1293.22	-0.22015	0.22015	1.16485	-1.16485	0.0993642	-2.21559	0.0267196	0.0698846
cds1005	BHW77_05110	amino-acid N-acetyltransferase	533.063	541.743	588.296	459.007	464.236	503.252	505.308	-0.220101	0.220101	1.16482	-1.16482	0.0830338	-2.65074	0.0080315	0.0263454
cds981	BHW77_04990	aspartate/glutamate racemase	470.886	572.147	531.522	481.2	441.197	428.617	492.539	-0.219895	0.219895	1.16465	-1.16465	0.146762	-1.49831	0.134053	0.243835
cds2335	BHW77_11935	hypothetical protein	4839.84	6375.61	8411.36	5351.71	5985.54	5514.45	7309.29	-0.21986	0.21986	1.16462	-1.16462	0.20877	-1.05312	0.292287	0.439083
cds4591	BHW77_23455	UDP-3-O-[3-hydroxymyristoyl] N-acetylglucosamine deacetylase	19394.2	22933.8	24778.9	20306.3	18210.1	19105.4	22389.6	-0.219761	0.219761	1.16454	-1.16454	0.0976517	-2.25046	0.0244197	0.0651467
cds2740	BHW77_14005	autoinducer-2 kinase	279.381	339.971	329.877	295.58	246.518	271.884	288.307	-0.219569	0.219569	1.16439	-1.16439	0.165377	-1.32769	0.184282	0.311439
cds4948	BHW77_25250	DUF2065 domain-containing protein	42.2802	34.0893	38.1756	33.2906	31.1027	34.1188	36.8387	-0.219072	0.219072	1.16398	-1.16398	0.258448	-0.847644	0.396636	0.549319
cds3540	BHW77_18060	drug/metabolite exporter YedA	90.3637	94.8971	82.2244	85.7485	66.8132	76.7672	83.3167	-0.218941	0.218941	1.16388	-1.16388	0.175937	-1.24443	0.213341	0.349075
cds1274	BHW77_06525	alcohol dehydrogenase	106.944	86.6051	92.013	78.6869	89.8522	77.8334	87.7247	-0.218778	0.218778	1.16375	-1.16375	0.176499	-1.23954	0.215145	0.351399
cds2210	BHW77_11305	dGTPase	337.413	409.992	416.016	302.642	351.345	345.452	369.326	-0.21856	0.21856	1.16357	-1.16357	0.126497	-1.72779	0.0840265	0.169377
cds4592	BHW77_23460	cell division protein FtsZ	13592.7	17013.3	18587.6	14648.9	13677.1	13957.8	14788.8	-0.21825	0.21825	1.16332	-1.16332	0.100536	-2.17086	0.0299414	0.0763243
cds849	BHW77_04320	Holliday junction DNA helicase RuvA	1066.95	948.05	888.807	947.269	718.818	831.645	899.644	-0.217229	0.217229	1.1625	-1.1625	0.242047	-0.897467	0.36947	0.523154
cds4991	BHW77_25485	peptide permease	163.318	138.2	138.998	107.942	115.195	156.733	127.754	-0.217202	0.217202	1.16248	-1.16248	0.144444	-1.50371	0.132655	0.24215
cds4891	BHW77_24965	UDP-N-acetylmuramate:L-alanyl-gamma-D-glutamyl-meso-diaminopimelate ligase	3819.32	3709.28	3602.21	3503.58	2831.5	3239.15	3576.23	-0.217055	0.217055	1.16236	-1.16236	0.0928795	-2.33695	0.0194419	0.0542409
cds5134	BHW77_26220	hypothetical protein	890.372	774.84	760.576	826.212	540.265	719.693	795.397	-0.216967	0.216967	1.16229	-1.16229	0.167778	-1.29318	0.195949	0.326741
cds3972	BHW77_20275	acyl-CoA esterase	745.293	650.46	659.753	647.653	524.138	597.078	647.824	-0.216248	0.216248	1.16171	-1.16171	0.124894	-1.73145	0.0833709	0.16855
cds3193	BHW77_16295	monothiol glutaredoxin%2C Grx4 family	1473.18	1414.24	1496.68	1315.48	1184.21	1274.12	1431.79	-0.215841	0.215841	1.16138	-1.16138	0.101282	-2.13108	0.0330825	0.0827212
cds115	BHW77_00585	bifunctional GTP diphosphokinase/guanosine-3'%2C5'-bis(diphosphate) 3'-diphosphatase	7821.85	6094.61	5437.58	6026.61	4693.05	5954.79	5598.71	-0.21502	0.21502	1.16072	-1.16072	0.175201	-1.22728	0.219718	0.35597
cds2559	BHW77_13080	oligopeptide ABC transporter ATP-binding protein OppD	609.333	675.336	852.589	653.706	529.898	656.786	869.4	-0.214801	0.214801	1.16054	-1.16054	0.205287	-1.04635	0.295401	0.44266
cds2151	BHW77_11010	hypothetical protein	330.781	146.492	142.914	205.796	120.955	207.911	339.207	-0.214737	0.214737	1.16049	-1.16049	0.393396	-0.545854	0.585166	0.717726
cds1716	BHW77_08775	phage tail protein	29.8449	27.6399	27.4081	20.1761	32.2546	21.3242	32.7254	-0.213975	0.213975	1.15988	-1.15988	0.315526	-0.678152	0.497675	0.641949
cds3899	BHW77_19875	galactokinase	1926.65	1895.18	1877.46	1580.8	1731.38	1604.65	1634.25	-0.21381	0.21381	1.15975	-1.15975	0.0673529	-3.17447	0.00150111	0.00692753
cds3712	BHW77_18940	hypothetical protein	1139.08	741.672	758.618	706.164	824.797	748.48	804.349	-0.212982	0.212982	1.15908	-1.15908	0.158368	-1.34485	0.178674	0.304058
cds4387	BHW77_22395	hypothetical protein	111.918	72.7852	78.309	94.8277	55.2937	76.7672	138.574	-0.212264	0.212264	1.1585	-1.1585	0.276722	-0.767063	0.443044	0.595598
cds3191	BHW77_16285	ribonuclease T	766.019	536.215	513.903	585.107	426.222	556.562	577.027	-0.21221	0.21221	1.15846	-1.15846	0.223831	-0.948079	0.343089	0.495363
cds1510	BHW77_07740	NUDIX hydrolase	1219.49	1104.68	1031.72	1009.81	887.003	1001.17	980.961	-0.211741	0.211741	1.15808	-1.15808	0.113414	-1.86697	0.0619063	0.135138
cds2695	BHW77_13780	phage tail protein	30.6739	33.1679	28.387	22.1937	38.0144	20.258	27.4068	-0.211611	0.211611	1.15798	-1.15798	0.275184	-0.768977	0.441907	0.595087
cds738	BHW77_03760	hypothetical protein	2753.19	2630.4	2998.25	1930.85	2881.03	2427.76	2487.79	-0.211479	0.211479	1.15787	-1.15787	0.22153	-0.95463	0.339765	0.492632
cds4039	BHW77_20645	nucleoside diphosphate kinase regulator	677.313	699.29	680.309	679.935	510.315	586.416	628.008	-0.210624	0.210624	1.15719	-1.15719	0.184771	-1.13992	0.25432	0.398466
cds3323	BHW77_16960	alcohol dehydrogenase	177.411	169.525	125.294	150.312	131.322	126.879	131.487	-0.210393	0.210393	1.157	-1.157	0.214867	-0.979176	0.327493	0.477735
cds4276	BHW77_21840	taurine ABC transporter substrate-binding protein	32.332	38.6959	33.2813	32.2818	32.2546	25.5891	31.9955	-0.209942	0.209942	1.15664	-1.15664	0.261041	-0.804248	0.421254	0.573735
cds408	BHW77_02055	two-component system sensor histidine kinase EnvZ	1794.84	1575.48	1335.17	1369.96	1346.63	1356.22	1287.17	-0.209322	0.209322	1.15614	-1.15614	0.0940087	-2.22663	0.0259722	0.0684257
cds1183	BHW77_06045	DUF3927 domain-containing protein	37.3061	28.5613	21.535	25.2201	27.6468	23.4567	68.6777	-0.209186	0.209186	1.15604	-1.15604	0.297648	-0.702795	0.482183	0.629343
cds924	BHW77_04700	chlorohydrolase	40.6222	36.8532	31.3236	29.2554	36.8624	28.7877	39.2181	-0.209052	0.209052	1.15593	-1.15593	0.247989	-0.842989	0.399235	0.55153
cds4241	BHW77_21665	two-component system sensor histidine kinase PhoR	575.343	413.678	409.164	390.408	422.766	398.763	393.413	-0.208859	0.208859	1.15577	-1.15577	0.140537	-1.48615	0.137239	0.248013
cds2510	BHW77_12810	iron ABC transporter ATP-binding protein	63.0059	50.6732	51.8797	49.4315	46.0781	47.9795	60.8618	-0.208474	0.208474	1.15547	-1.15547	0.267411	-0.779604	0.435624	0.588568
cds2561	BHW77_13090	dsDNA-mimic protein	872.134	829.198	889.786	795.948	709.602	736.752	855.359	-0.208388	0.208388	1.1554	-1.1554	0.194692	-1.07035	0.284463	0.431384
cds3986	BHW77_20345	UMP phosphatase	2001.26	1565.34	1491.79	1399.21	1413.44	1568.4	1496.73	-0.207991	0.207991	1.15508	-1.15508	0.126148	-1.64878	0.0991925	0.193564
cds3877	BHW77_19765	hypothetical protein	8.29024	3.68532	3.91545	5.04403	5.75976	3.19863	5.38585	-0.207863	0.207863	1.15498	-1.15498	0.666448	-0.311897	0.755119	0.843742
cds1385	BHW77_07080	hypothetical protein	218.033	179.66	157.597	164.435	154.362	163.13	152.619	-0.207596	0.207596	1.15476	-1.15476	0.155453	-1.33543	0.181736	0.308084
cds1721	BHW77_08800	phage tail tape measure protein	173.266	197.165	193.815	167.462	173.945	147.137	205.183	-0.207394	0.207394	1.1546	-1.1546	0.19636	-1.05619	0.290882	0.438034
cds3306	BHW77_16875	selenide%2C water dikinase SelD	2051.01	2673.7	2678.17	2291	1943.34	2177.2	2605.81	-0.20686	0.20686	1.15417	-1.15417	0.129388	-1.59876	0.109874	0.210232
cds5169	BHW77_26435	DNA-binding transcriptional regulator OxyR	4536.42	5551.02	5595.18	4991.57	4084.82	4509.01	5101.79	-0.206823	0.206823	1.15414	-1.15414	0.120819	-1.71185	0.0869252	0.174199
cds1309	BHW77_06700	histidine--tRNA ligase	6989.5	6693.47	6421.34	6268.72	5284	5869.49	6112.16	-0.20654	0.20654	1.15392	-1.15392	0.146126	-1.41345	0.157525	0.275706
cds2192	BHW77_11215	DNA-binding protein	414.512	437.632	446.361	375.276	347.889	400.895	425.653	-0.206532	0.206532	1.15391	-1.15391	0.110867	-1.86289	0.0624775	0.136168
cds2260	BHW77_11560	hypothetical protein	1240.22	1359.88	1292.1	1051.18	1201.49	1123.79	1202.44	-0.205588	0.205588	1.15316	-1.15316	0.082812	-2.48259	0.013043	0.0394228
cds5513	BHW77_28245	single-stranded DNA-binding protein	11.6063	15.6626	22.5138	17.1497	10.3676	14.927	26.228	-0.205156	0.205156	1.15281	-1.15281	0.383368	-0.535141	0.592552	0.724362
cds2987	BHW77_15250	4-aminobutyrate transaminase	143.421	216.513	234.927	166.453	158.969	189.786	180.152	-0.204765	0.204765	1.1525	-1.1525	0.232515	-0.880653	0.378506	0.532249
cds3383	BHW77_17260	Free methionine-R-sulfoxide reductase	3608.74	2505.1	2437.37	2589.6	2224.42	2607.95	2525.54	-0.204447	0.204447	1.15224	-1.15224	0.195654	-1.04494	0.29605	0.443028
cds3520	BHW77_17960	flagellar M-ring protein FliF	34.819	40.5386	41.1122	35.3082	33.4066	31.9863	39.6933	-0.204157	0.204157	1.15201	-1.15201	0.235721	-0.866095	0.386438	0.540345
cds2157	BHW77_11040	transposase	450.989	456.059	489.431	470.104	370.928	368.909	481.857	-0.203936	0.203936	1.15184	-1.15184	0.109172	-1.86804	0.061757	0.134865
cds1133	BHW77_05790	S-ribosylhomocysteine lyase	13318.3	17946.6	17335.6	13827.7	14521.5	13860.7	13100.6	-0.203343	0.203343	1.15136	-1.15136	0.120008	-1.69441	0.0901876	0.17917
cds763	BHW77_03885	NADPH quinone reductase MdaB	476.689	402.622	362.179	335.932	388.208	357.181	456.407	-0.203223	0.203223	1.15127	-1.15127	0.117348	-1.73181	0.083308	0.168484
cds4647	BHW77_23735	nitrogen fixation protein FixB	52.2285	44.2239	39.1545	36.317	47.23	35.185	45.5679	-0.202932	0.202932	1.15104	-1.15104	0.246812	-0.822216	0.410954	0.563755
cds2376	BHW77_12140	phage tail protein	8.29024	7.37065	11.7463	7.06164	11.5195	5.33106	10.1911	-0.202703	0.202703	1.15085	-1.15085	0.458816	-0.441796	0.658637	0.775173
cds4489	BHW77_22945	DL-methionine transporter permease subunit	1162.29	968.319	832.033	831.256	907.738	836.976	909.669	-0.202551	0.202551	1.15073	-1.15073	0.16963	-1.19407	0.232449	0.372041
cds3720	BHW77_18980	low-specificity L-threonine aldolase	3239.83	3911.05	3393.71	2896.28	3132.16	3137.86	2803.99	-0.202103	0.202103	1.15037	-1.15037	0.0995153	-2.03088	0.0422674	0.100092
cds1116	BHW77_05680	arabinose 5-phosphate isomerase GutQ	500.731	490.148	480.621	440.848	378.992	458.471	434.739	-0.201737	0.201737	1.15008	-1.15008	0.097317	-2.07299	0.0381734	0.092279
cds4194	BHW77_21430	peptidylprolyl isomerase	8195.74	7302.47	7224.98	7017.25	6022.4	6722.46	7268.25	-0.201418	0.201418	1.14983	-1.14983	0.149629	-1.34611	0.178267	0.303634
cds2685	BHW77_13730	phage tail protein	32.332	44.2239	40.1333	32.2818	43.7742	25.5891	35.3854	-0.20141	0.20141	1.14982	-1.14982	0.257118	-0.783337	0.433429	0.586786
cds3144	BHW77_16050	hypothetical protein	249.536	306.803	297.574	253.21	233.846	254.825	284.433	-0.201045	0.201045	1.14953	-1.14953	0.163793	-1.22743	0.21966	0.35597
cds3855	BHW77_19655	phage portal protein	58.8607	58.0439	48.9431	52.4579	48.382	43.7147	52.9331	-0.200811	0.200811	1.14934	-1.14934	0.20132	-0.997471	0.318536	0.468145
cds3700	BHW77_18875	DNA translocase FtsK	10937.3	11906.4	11486	10396.8	9546.22	9925.36	10996.5	-0.200779	0.200779	1.14932	-1.14932	0.105025	-1.91172	0.0559116	0.124573
cds3628	BHW77_18515	DNA helicase IV	1760.02	1972.57	1873.54	1657.47	1646.14	1574.79	1797.47	-0.200387	0.200387	1.14901	-1.14901	0.0984488	-2.03545	0.0418059	0.0991695
cds4858	BHW77_24795	adhesin	240.417	196.244	234.927	201.761	202.743	180.19	218.228	-0.200365	0.200365	1.14899	-1.14899	0.190272	-1.05305	0.29232	0.439083
cds2959	BHW77_15110	carboxymethylenebutenolidase	101.97	109.638	79.2878	88.7749	76.0288	88.4955	84.3724	-0.200296	0.200296	1.14893	-1.14893	0.199182	-1.00559	0.314611	0.463739
cds4928	BHW77_25150	3-keto-L-gulonate-6-phosphate decarboxylase	122.696	112.402	117.463	99.8718	111.739	95.959	102.013	-0.200256	0.200256	1.1489	-1.1489	0.156157	-1.2824	0.199701	0.33209
cds2108	BHW77_10795	ATP-binding protein	53.8866	34.0893	39.1545	36.317	29.9507	44.7809	39.7295	-0.200089	0.200089	1.14877	-1.14877	0.238202	-0.839997	0.40091	0.553288
cds3002	BHW77_15325	multidrug transporter	157.515	122.537	127.252	108.951	132.474	115.151	127.335	-0.19975	0.19975	1.1485	-1.1485	0.149208	-1.33874	0.180656	0.306725
cds1010	BHW77_05150	cysteine sulfinate desulfinase	1226.13	1293.55	1175.61	1140.96	1017.17	1059.81	1115.28	-0.199175	0.199175	1.14804	-1.14804	0.100332	-1.98516	0.0471264	0.109102
cds4168	BHW77_21295	hypothetical protein	1066.95	898.298	820.286	821.168	768.352	839.108	860.809	-0.198285	0.198285	1.14733	-1.14733	0.150609	-1.31655	0.187988	0.316633
cds4371	BHW77_22315	hypothetical protein	179.069	130.829	112.569	142.242	86.3964	139.674	221.807	-0.197854	0.197854	1.14699	-1.14699	0.257486	-0.768406	0.442246	0.59529
cds4169	BHW77_21300	primosomal replication protein N''	340.729	295.747	323.024	306.677	268.405	261.222	290.459	-0.197613	0.197613	1.1468	-1.1468	0.111114	-1.77847	0.0753262	0.155895
cds2737	BHW77_13990	autoinducer 2 ABC transporter permease LsrC	96.1668	112.402	96.9073	81.7133	91.0042	93.8266	84.1798	-0.197605	0.197605	1.14679	-1.14679	0.178833	-1.10497	0.269174	0.414653
cds836	BHW77_04255	A/G-specific adenine glycosylase	979.078	814.457	790.921	820.159	679.651	754.878	722.033	-0.197002	0.197002	1.14631	-1.14631	0.15853	-1.24268	0.213985	0.349712
cds4134	BHW77_21125	oxidoreductase	968.3	903.826	847.695	761.648	747.617	864.697	854.892	-0.196568	0.196568	1.14597	-1.14597	0.123596	-1.5904	0.111744	0.212921
cds674	BHW77_03435	reactive intermediate/imine deaminase	46.4254	42.3812	44.0488	34.2994	44.9261	37.3174	37.6007	-0.195791	0.195791	1.14535	-1.14535	0.241955	-0.809203	0.418398	0.571402
cds1586	BHW77_08120	DNA-binding response regulator	5633.22	5052.58	5231.04	4569.89	4400.45	4928.03	4832.26	-0.195667	0.195667	1.14525	-1.14525	0.104547	-1.87157	0.0612665	0.134113
cds982	BHW77_04995	LysR family transcriptional regulator	247.878	284.691	262.335	237.069	223.479	232.434	253.74	-0.195566	0.195566	1.14517	-1.14517	0.105614	-1.85171	0.0640673	0.138763
cds426	BHW77_02145	DNA adenine methylase	1688.72	1766.19	1641.55	1590.89	1358.15	1500.16	1507.13	-0.19544	0.19544	1.14507	-1.14507	0.0936924	-2.08598	0.0369806	0.0900531
cds1587	BHW77_08125	phosphotransferase RcsD	5384.51	4721.82	4571.29	4426.64	3982.3	4411.98	4431	-0.195157	0.195157	1.14485	-1.14485	0.120619	-1.61797	0.10567	0.203747
cds1629	BHW77_08340	bifunctional murein DD-endopeptidase/murein LD-carboxypeptidase	4821.61	2623.95	3298.77	3572.18	2481.3	3335.11	3802.8	-0.19461	0.19461	1.14441	-1.14441	0.277003	-0.702556	0.482333	0.629343
cds1519	BHW77_07785	5'-deoxynucleotidase	723.738	579.517	619.62	621.424	526.442	533.106	619.53	-0.193991	0.193991	1.14392	-1.14392	0.217249	-0.892941	0.371889	0.525902
cds1547	BHW77_07925	signal transduction protein PmrD	83.7315	74.6278	79.2878	62.546	61.0534	84.2307	75.3527	-0.193958	0.193958	1.1439	-1.1439	0.172386	-1.12514	0.260531	0.405599
cds4668	BHW77_23840	hypothetical protein	1363.75	702.054	709.675	894.811	734.945	797.526	841.029	-0.193815	0.193815	1.14378	-1.14378	0.265898	-0.728909	0.466057	0.616734
cds4127	BHW77_21090	tRNA 2-selenouridine(34) synthase MnmH	223.008	213.749	231.011	196.717	180.856	205.779	222.108	-0.193726	0.193726	1.14371	-1.14371	0.148463	-1.30488	0.191935	0.321705
cds3739	BHW77_19075	hypothetical protein	170.779	176.896	189.899	147.286	170.489	152.468	163.39	-0.193704	0.193704	1.1437	-1.1437	0.140009	-1.38351	0.166508	0.288473
cds4186	BHW77_21390	multidrug ABC transporter permease/ATP-binding protein	497.415	858.681	861.399	650.68	585.191	701.567	654.907	-0.193658	0.193658	1.14366	-1.14366	0.200037	-0.968112	0.332988	0.484467
cds3394	BHW77_17315	DNA polymerase III subunit theta	511.508	270.871	337.707	324.835	321.394	334.79	348.035	-0.19311	0.19311	1.14323	-1.14323	0.194313	-0.99381	0.320315	0.470006
cds4895	BHW77_24985	sugar ABC transporter ATP-binding protein	226.324	229.411	197.73	182.594	203.895	186.587	185.212	-0.19303	0.19303	1.14316	-1.14316	0.12379	-1.55934	0.118917	0.223416
cds1253	BHW77_06420	pyridoxine 5'-phosphate synthase	1581.78	1607.72	1553.45	1405.27	1337.42	1406.33	1519.8	-0.192849	0.192849	1.14302	-1.14302	0.0885679	-2.17741	0.02945	0.0752459
cds2496	BHW77_12740	Na+/H+ antiporter NhaB	1246.85	1025.44	1079.68	1041.09	874.331	1017.17	1309.63	-0.192815	0.192815	1.14299	-1.14299	0.206655	-0.93303	0.350804	0.502992
cds2537	BHW77_12945	hypothetical protein	822.392	791.423	803.646	665.812	761.44	688.773	834.24	-0.192363	0.192363	1.14263	-1.14263	0.221721	-0.867591	0.385619	0.539768
cds592	BHW77_03010	phospholipid-binding protein MlaC	2592.36	2668.18	2420.73	2075.11	2385.69	2264.63	2042.68	-0.192156	0.192156	1.14247	-1.14247	0.0953231	-2.01584	0.0438171	0.10314
cds3831	BHW77_19535	kinase inhibitor	4352.38	5413.74	4582.05	4179.48	4289.87	4089.99	3659.61	-0.192073	0.192073	1.1424	-1.1424	0.119038	-1.61355	0.106625	0.205301
cds177	BHW77_00895	aldehyde dehydrogenase	990.684	1526.65	1149.18	969.462	1108.18	1132.32	829.038	-0.191751	0.191751	1.14215	-1.14215	0.155954	-1.22954	0.21887	0.355558
cds3874	BHW77_19750	phage recombination protein Bet	30.6739	34.0893	36.2179	24.2113	36.8624	27.7215	26.9772	-0.191072	0.191072	1.14161	-1.14161	0.255392	-0.748152	0.454368	0.606286
cds1059	BHW77_05395	6-carboxytetrahydropterin synthase QueD	171.608	128.986	139.977	168.471	91.0042	125.813	134.305	-0.190785	0.190785	1.14138	-1.14138	0.220022	-0.86712	0.385876	0.539899
cds1392	BHW77_07115	NAD(P)-dependent oxidoreductase	591.923	680.864	713.59	643.618	510.315	585.35	669.905	-0.190743	0.190743	1.14135	-1.14135	0.192283	-0.991994	0.3212	0.470589
cds4001	BHW77_20455	hypothetical protein	28.1868	24.8759	22.5138	21.1849	21.8871	23.4567	31.0888	-0.190537	0.190537	1.14119	-1.14119	0.289674	-0.657762	0.510691	0.653031
cds5311	BHW77_27170	hypothetical protein	866.33	966.476	959.285	824.194	784.479	835.91	831.03	-0.190485	0.190485	1.14115	-1.14115	0.0846573	-2.25007	0.0244442	0.0651491
cds2479	BHW77_12655	transcriptional regulator	1760.02	1505.46	1510.38	1425.44	1285.58	1474.57	1698.2	-0.190396	0.190396	1.14108	-1.14108	0.152336	-1.24984	0.211358	0.346608
cds4007	BHW77_20485	leucine--tRNA ligase	12831.6	13029.5	12135	11711.2	10396.4	11198.4	11199.6	-0.190035	0.190035	1.14079	-1.14079	0.100445	-1.89193	0.0585009	0.128983
cds242	BHW77_01225	C4-dicarboxylate transporter DctA	566.224	514.103	496.283	460.015	489.579	433.948	476.662	-0.189848	0.189848	1.14064	-1.14064	0.123194	-1.54105	0.123305	0.230089
cds3543	BHW77_18075	phosphohydrolase	741.977	665.201	642.134	613.354	550.633	633.33	791.506	-0.189497	0.189497	1.14037	-1.14037	0.111809	-1.69484	0.0901063	0.179073
cds1720	BHW77_08795	phage tail assembly protein T	92.0217	110.56	108.654	73.6428	103.676	95.959	114.819	-0.188963	0.188963	1.13994	-1.13994	0.234215	-0.806794	0.419785	0.572302
cds1453	BHW77_07450	hypothetical protein	26.5288	27.6399	21.535	18.1585	26.4949	22.3904	24.0416	-0.188906	0.188906	1.1399	-1.1399	0.283964	-0.665247	0.505892	0.648139
cds5087	BHW77_25965	4-hydroxybenzoate polyprenyltransferase	712.132	726.009	809.519	688.006	600.167	682.375	740.366	-0.188296	0.188296	1.13942	-1.13942	0.109558	-1.71869	0.0856708	0.172313
cds2399	BHW77_12255	DNA primase	70.4671	67.2572	57.7529	52.4579	56.4456	62.9065	218.841	-0.186954	0.186954	1.13836	-1.13836	0.494404	-0.37814	0.705327	0.808791
cds2901	BHW77_14810	9-O-acetyl-N-acetylneuraminic acid deacetylase	103.628	120.694	119.421	95.8366	97.9159	107.687	122.497	-0.186693	0.186693	1.13815	-1.13815	0.157383	-1.18624	0.235529	0.375233
cds3104	BHW77_15850	DNA replication protein DnaC	145.908	137.278	123.337	113.995	130.171	114.085	136.779	-0.186567	0.186567	1.13805	-1.13805	0.16767	-1.11271	0.265834	0.411482
cds2230	BHW77_11410	curli assembly protein CsgE	285.184	211.906	125.294	185.62	163.577	198.315	269.494	-0.186232	0.186232	1.13779	-1.13779	0.337851	-0.551225	0.58148	0.715277
cds4466	BHW77_22795	hypothetical protein	70.4671	64.4932	66.5626	52.4579	65.6612	59.7078	64.8916	-0.18576	0.18576	1.13742	-1.13742	0.204521	-0.908266	0.363738	0.517583
cds1423	BHW77_07300	glucokinase	1407.68	1850.03	1709.09	1559.61	1354.7	1452.18	1518.6	-0.185538	0.185538	1.13724	-1.13724	0.188693	-0.983284	0.325468	0.475537
cds2225	BHW77_11385	phosphatase	1892.66	2127.35	2130	1911.69	1692.22	1800.83	1966.44	-0.185476	0.185476	1.13719	-1.13719	0.0838633	-2.21164	0.0269913	0.0703692
cds4243	BHW77_21675	exonuclease subunit SbcD	685.603	544.507	519.776	549.799	491.883	498.987	531.007	-0.184913	0.184913	1.13675	-1.13675	0.117668	-1.57148	0.116071	0.219118
cds1727	BHW77_08830	enterobacterial Ail/Lom family protein	18.2385	17.5053	11.7463	11.0969	19.5832	11.7283	15.5671	-0.184617	0.184617	1.13652	-1.13652	0.391864	-0.471126	0.637551	0.759127
cds1869	BHW77_09540	chemotaxis protein	25.6998	35.9319	35.239	29.2554	29.9507	25.5891	31.8922	-0.184539	0.184539	1.13645	-1.13645	0.260602	-0.708128	0.478866	0.627499
cds39	BHW77_00200	adenine deaminase	120.209	100.425	83.2033	85.7485	88.7003	93.8266	103.422	-0.184456	0.184456	1.13639	-1.13639	0.204288	-0.902922	0.366567	0.520518
cds4093	BHW77_20915	phage receptor	485.808	431.183	441.467	397.469	406.639	392.366	423.285	-0.184305	0.184305	1.13627	-1.13627	0.117672	-1.56626	0.117288	0.220732
cds2998	BHW77_15305	antimicrobial peptide ABC transporter permease SapC	376.377	398.015	361.2	316.765	361.713	321.996	313.417	-0.1842	0.1842	1.13619	-1.13619	0.127094	-1.44932	0.147248	0.261631
cds4856	BHW77_24785	DNA phosphorothioation-dependent restriction protein DptG	2581.58	2914.17	2808.36	2644.08	2166.82	2497.07	3002.92	-0.184146	0.184146	1.13614	-1.13614	0.164366	-1.12034	0.262568	0.407788
cds2688	BHW77_13745	phage minor tail protein G	82.0734	81.9985	72.4358	59.5195	78.3327	71.4362	79.8552	-0.184112	0.184112	1.13612	-1.13612	0.178156	-1.03343	0.301403	0.448962
cds5165	BHW77_26415	DNA-binding transcriptional regulator FabR	1212.03	1156.27	1176.59	1086.48	974.551	1058.75	1081.26	-0.18393	0.18393	1.13597	-1.13597	0.0971118	-1.894	0.0582253	0.128479
cds3737	BHW77_19065	PTS ascorbate transporter subunit IIC	14.0934	13.82	18.5984	16.1409	14.9754	9.5959	16.8386	-0.183869	0.183869	1.13593	-1.13593	0.362184	-0.507667	0.611687	0.739374
cds5042	BHW77_25740	hypothetical protein	33.161	29.4826	45.0277	33.2906	32.2546	28.7877	38.0794	-0.183776	0.183776	1.13585	-1.13585	0.257107	-0.714784	0.474743	0.623879
cds59	BHW77_00300	EscR/YscR/HrcR family type III secretion system export apparatus protein	24.8707	11.9773	9.78862	15.1321	13.8234	12.7945	623.03	-0.183501	0.183501	1.13564	-1.13564	0.37559	-0.488567	0.625148	0.749888
cds3963	BHW77_20230	potassium-transporting ATPase subunit B	120.209	120.694	105.717	102.898	101.372	101.29	107.779	-0.183469	0.183469	1.13561	-1.13561	0.172105	-1.06603	0.286412	0.432844
cds2362	BHW77_12070	phage portal protein	45.5963	58.0439	35.239	41.361	44.9261	36.2512	39.236	-0.183338	0.183338	1.13551	-1.13551	0.331077	-0.553763	0.579741	0.713937
cds2615	BHW77_13370	hypothetical protein	1.65805	1.84266	3.91545	2.01761	1.15195	3.19863	2.20425	-0.182297	0.182297	1.13469	-1.13469	0.884977	-0.205991	0.836798	0.897315
cds716	BHW77_03645	aerotaxis receptor Aer	272.749	226.647	231.99	209.832	221.175	215.375	239.048	-0.182129	0.182129	1.13456	-1.13456	0.115529	-1.57648	0.114915	0.217607
cds1071	BHW77_05455	type I-E CRISPR-associated endoribonuclease Cas2	88.7056	96.7398	95.9285	81.7133	81.7886	84.2307	88.1349	-0.181763	0.181763	1.13427	-1.13427	0.162995	-1.11515	0.264788	0.410541
cds5214	BHW77_26660	fructose-bisphosphatase%2C class II	507.363	349.185	343.581	373.258	342.13	344.386	344.081	-0.181496	0.181496	1.13406	-1.13406	0.148247	-1.22428	0.220847	0.357104
cds1331	BHW77_06810	AI-2E family transporter	899.491	941.6	898.595	873.626	779.871	761.275	874.82	-0.181356	0.181356	1.13395	-1.13395	0.0919943	-1.97138	0.0486806	0.111673
cds1085	BHW77_05525	transcriptional regulator	509.021	363.926	353.369	419.663	306.419	356.115	369.824	-0.180794	0.180794	1.13351	-1.13351	0.157562	-1.14745	0.251197	0.394697
cds700	BHW77_03565	transposase	43.1093	58.9652	50.9008	47.4139	33.4066	53.3106	45.0487	-0.180529	0.180529	1.1333	-1.1333	0.244926	-0.737077	0.461075	0.611757
cds1112	BHW77_05660	carbamoyltransferase HypF	519.798	484.62	461.044	447.91	422.766	423.286	456.443	-0.180437	0.180437	1.13323	-1.13323	0.0922389	-1.95619	0.0504426	0.114853
cds653	BHW77_03325	PTS N-acetylgalactosamine transporter subunit IIA	43.9383	58.9652	53.8374	39.3434	57.5976	41.5822	47.9174	-0.180036	0.180036	1.13291	-1.13291	0.326816	-0.550877	0.581718	0.715411
cds3709	BHW77_18925	cold shock domain protein CspD	4926.89	4767.89	4880.61	3981.76	4688.44	4196.61	4434.33	-0.179938	0.179938	1.13284	-1.13284	0.186233	-0.966197	0.333946	0.485603
cds4060	BHW77_20750	iron-enterobactin transporter	1229.44	1042.95	1159.95	1004.77	991.83	1034.23	1177.1	-0.179857	0.179857	1.13277	-1.13277	0.0878576	-2.04715	0.0406437	0.0970405
cds1688	BHW77_08635	transcriptional regulator	299.278	372.218	356.306	291.545	294.9	319.863	295.464	-0.179841	0.179841	1.13276	-1.13276	0.131559	-1.367	0.171625	0.294391
cds4708	BHW77_24040	transcriptional regulator	447.673	633.876	633.324	446.901	567.912	498.987	474.663	-0.179486	0.179486	1.13248	-1.13248	0.142066	-1.2634	0.206445	0.340526
cds3001	BHW77_15320	Bcr/CflA family drug resistance efflux transporter	334.926	379.588	358.264	306.677	347.889	293.208	330.095	-0.179343	0.179343	1.13237	-1.13237	0.121519	-1.47585	0.139985	0.251324
cds1001	BHW77_05090	exodeoxyribonuclease V subunit gamma	2380.13	2725.3	2691.87	2283.94	2247.46	2354.19	2409.89	-0.178929	0.178929	1.13204	-1.13204	0.0802272	-2.23028	0.0257289	0.067854
cds2279	BHW77_11655	23S rRNA pseudouridine(955/2504/2580) synthase	762.702	498.44	460.065	631.512	384.752	504.318	532.577	-0.178894	0.178894	1.13202	-1.13202	0.198829	-0.89974	0.368259	0.522033
cds2184	BHW77_11175	hypothetical protein	115.234	119.773	155.639	111.977	109.435	122.614	133.672	-0.178831	0.178831	1.13197	-1.13197	0.171135	-1.04497	0.296038	0.443028
cds4811	BHW77_24560	helicase	863.014	968.319	1019.97	874.635	801.758	840.175	966.601	-0.17836	0.17836	1.1316	-1.1316	0.0881604	-2.02314	0.0430592	0.101835
cds4975	BHW77_25400	EF-P beta-lysylation protein EpmB	1410.17	1041.1	1023.89	1142.98	905.434	1023.56	1025.89	-0.178069	0.178069	1.13137	-1.13137	0.17572	-1.01337	0.310884	0.4596
cds4279	BHW77_21855	regulatory protein UhpC	122.696	128.065	125.294	141.233	95.612	94.8928	127.654	-0.177597	0.177597	1.131	-1.131	0.227953	-0.779098	0.435922	0.588757
cds4642	BHW77_23710	glutathione-regulated potassium-efflux system protein KefC	665.707	733.38	659.753	636.556	574.824	608.807	561.82	-0.17734	0.17734	1.1308	-1.1308	0.145039	-1.2227	0.221442	0.357649
cds2859	BHW77_14600	hypothetical protein	1599.19	1448.33	1435.99	1333.64	1322.44	1310.37	1288.02	-0.177226	0.177226	1.13071	-1.13071	0.0912749	-1.94168	0.0521761	0.118164
cds2290	BHW77_11710	cell division protein YceG	619.281	520.552	462.023	542.738	412.399	461.67	491.488	-0.17721	0.17721	1.13069	-1.13069	0.13507	-1.31198	0.189527	0.318639
cds3156	BHW77_16110	7-alpha-hydroxysteroid dehydrogenase	4436.94	3607.93	3136.27	3171.69	3399.41	3320.18	3363.18	-0.176916	0.176916	1.13046	-1.13046	0.272994	-0.648059	0.516947	0.658574
cds3386	BHW77_17275	16S rRNA (cytosine(1407)-C(5))-methyltransferase RsmF	817.418	689.156	630.387	744.499	505.707	639.727	679.461	-0.176858	0.176858	1.13042	-1.13042	0.159726	-1.10726	0.268181	0.413533
cds4604	BHW77_23520	cell division protein FtsL	860.527	986.746	1026.83	874.635	821.341	844.439	812.622	-0.176648	0.176648	1.13025	-1.13025	0.0969064	-1.82287	0.0683232	0.145226
cds1184	BHW77_06050	9-O-acetyl-N-acetylneuraminic acid deacetylase	29.0159	35.9319	28.387	25.2201	24.191	33.0526	35.8526	-0.176397	0.176397	1.13006	-1.13006	0.256904	-0.686624	0.49232	0.637535
cds5368	BHW77_27485	guanosine-5'-triphosphate%2C3'-diphosphate pyrophosphatase	4026.57	4209.56	3855.74	3845.57	3179.39	3675.23	3686.12	-0.176323	0.176323	1.13	-1.13	0.166632	-1.05816	0.289984	0.437161
cds4303	BHW77_21975	carbonic anhydrase	48.9124	46.9879	41.1122	27.2378	46.0781	49.0457	41.2545	-0.176091	0.176091	1.12982	-1.12982	0.225893	-0.77953	0.435667	0.588568
cds1384	BHW77_07075	GNAT family acetyltransferase	349.019	333.522	283.87	278.43	304.115	274.016	259.014	-0.17586	0.17586	1.12964	-1.12964	0.161988	-1.08564	0.27764	0.423897
cds4914	BHW77_25080	iron-sulfur cluster repair di-iron protein	271.92	304.039	350.433	251.193	307.571	261.222	372.34	-0.17581	0.17581	1.1296	-1.1296	0.158648	-1.10818	0.267785	0.413385
cds4884	BHW77_24930	PTS trehalose transporter subunit IIBC	68.809	71.8638	54.8163	61.5372	52.9898	58.6416	54.6277	-0.1758	0.1758	1.12959	-1.12959	0.211507	-0.831179	0.405872	0.558735
cds4554	BHW77_23270	pantoate--beta-alanine ligase	5545.34	5455.2	5403.32	4947.18	4697.66	4876.85	5191.54	-0.175796	0.175796	1.12959	-1.12959	0.0963465	-1.82462	0.0680578	0.144718
cds1618	BHW77_08285	nucleoid-associated protein YejK	1898.47	1533.1	1385.09	1772.47	1095.51	1395.67	1458.17	-0.175793	0.175793	1.12959	-1.12959	0.192485	-0.913281	0.361095	0.515009
cds4170	BHW77_21305	DUF2496 domain-containing protein	111.918	89.3691	111.59	92.8101	104.828	79.9659	97.4672	-0.175733	0.175733	1.12954	-1.12954	0.173123	-1.01508	0.310069	0.458642
cds752	BHW77_03830	hypothetical protein	911.098	820.906	668.563	697.085	663.524	767.672	703.808	-0.175151	0.175151	1.12908	-1.12908	0.100982	-1.73448	0.0828328	0.167832
cds5338	BHW77_27305	hypothetical protein	804.983	945.286	959.285	853.45	724.578	819.917	814.301	-0.175039	0.175039	1.12899	-1.12899	0.128163	-1.36576	0.172015	0.294875
cds2713	BHW77_13870	transcriptional regulator FtrA	833.17	886.321	938.729	804.018	677.348	873.227	951.848	-0.174584	0.174584	1.12864	-1.12864	0.211731	-0.824555	0.409624	0.562349
cds4790	BHW77_24455	fimbrial protein	27.3578	20.2693	19.5772	19.1673	16.1273	24.5229	20.9865	-0.174123	0.174123	1.12828	-1.12828	0.295271	-0.589705	0.555388	0.694424
cds4249	BHW77_21705	hypothetical protein	10.7773	7.37065	10.7675	8.07045	4.60781	12.7945	11.461	-0.173909	0.173909	1.12811	-1.12811	0.479531	-0.362664	0.716856	0.817326
cds3376	BHW77_17225	PhoP regulon feedback inhibition membrane protein MgrB	83.7315	80.1558	68.5203	48.4227	65.6612	92.7604	79.1338	-0.173264	0.173264	1.12761	-1.12761	0.221741	-0.781382	0.434578	0.587952
cds2063	BHW77_10570	hypothetical protein	174.924	163.997	184.026	126.101	200.44	138.607	77.6254	-0.173096	0.173096	1.12748	-1.12748	0.182558	-0.948168	0.343044	0.495363
cds2256	BHW77_11540	hypothetical protein	2035.25	2066.55	1855.92	1732.12	1627.71	1924.51	1612.02	-0.173036	0.173036	1.12743	-1.12743	0.142547	-1.21389	0.224791	0.362419
cds4225	BHW77_21585	hypothetical protein	246.22	220.198	251.568	177.55	222.327	237.765	215.24	-0.172581	0.172581	1.12707	-1.12707	0.172124	-1.00266	0.316026	0.465202
cds1312	BHW77_06715	ribosome biogenesis GTPase Der	3099.72	3595.96	3300.72	3154.54	2796.94	2920.35	2988.86	-0.171919	0.171919	1.12656	-1.12656	0.109482	-1.5703	0.116346	0.219457
cds375	BHW77_01890	antibiotic transporter	351.506	369.454	352.39	357.117	239.606	353.982	348.251	-0.171846	0.171846	1.1265	-1.1265	0.135073	-1.27225	0.203284	0.336422
cds2481	BHW77_12665	transposase	232.127	257.973	262.335	236.061	207.351	223.904	269.048	-0.171843	0.171843	1.1265	-1.1265	0.198612	-0.865221	0.386917	0.54076
cds3544	BHW77_18080	hypothetical protein	238.759	158.469	181.089	164.435	179.704	170.594	267.794	-0.171495	0.171495	1.12623	-1.12623	0.183255	-0.935828	0.349362	0.501524
cds1388	BHW77_07095	penicillin binding protein PBP4B	168.292	179.66	149.766	138.206	172.793	132.21	152.987	-0.171477	0.171477	1.12621	-1.12621	0.16041	-1.06899	0.285074	0.431878
cds425	BHW77_02140	cell division protein DamX	7835.11	8311.33	7879.84	7442.97	6446.32	7445.35	7172.56	-0.171306	0.171306	1.12608	-1.12608	0.0999229	-1.71438	0.086459	0.173707
cds4471	BHW77_22820	type VI secretion protein IcmF	237.101	223.883	239.821	208.823	190.072	222.838	222.433	-0.171251	0.171251	1.12603	-1.12603	0.123893	-1.38225	0.166894	0.288953
cds5245	BHW77_26815	transcriptional regulator	121.038	81.9985	85.161	82.7221	76.0288	98.0914	98.2987	-0.171084	0.171084	1.1259	-1.1259	0.188305	-0.908548	0.363589	0.517583
cds3836	BHW77_19560	non-LEE encoded effector protein NleB	261.972	128.986	154.66	176.541	134.778	173.792	337.144	-0.170905	0.170905	1.12576	-1.12576	0.280374	-0.60956	0.542153	0.682155
cds3019	BHW77_15410	aconitate hydratase 1	2875.06	5157.61	3973.2	3327.04	3665.51	3672.03	3575.29	-0.170877	0.170877	1.12574	-1.12574	0.299348	-0.570831	0.568114	0.70419
cds111	BHW77_00565	sodium/glutamate symporter	1431.73	1033.73	1043.47	1158.11	949.208	1010.77	1002.61	-0.170777	0.170777	1.12566	-1.12566	0.127561	-1.33879	0.180639	0.306725
cds3452	BHW77_17605	sugar ABC transporter substrate-binding protein	87.0476	67.2572	83.2033	69.6076	70.269	71.4362	70.2594	-0.170721	0.170721	1.12562	-1.12562	0.177161	-0.96365	0.335221	0.4872
cds1048	BHW77_05340	sugar kinase	79.5863	73.7065	81.2456	73.6428	62.2054	72.5024	141.193	-0.170498	0.170498	1.12545	-1.12545	0.628293	-0.271367	NA	NA
cds2396	BHW77_12240	hypothetical protein	3.3161	1.84266	1.95772	3.02642	1.15195	2.13242	8.74046	-0.169743	0.169743	1.12486	-1.12486	0.90963	-0.186606	0.851969	0.906476
cds4507	BHW77_23035	acyl-[acyl-carrier-protein]--UDP-N-acetylglucosamine O-acyltransferase	4154.24	4624.16	4337.34	4042.28	3793.38	3824.5	4013.58	-0.169561	0.169561	1.12472	-1.12472	0.0959842	-1.76656	0.0773027	0.158969
cds2485	BHW77_12685	septum site-determining protein MinC	4645.85	3745.21	3654.09	3668.02	3306.1	3737.07	4000.84	-0.169404	0.169404	1.12459	-1.12459	0.160335	-1.05657	0.290709	0.438015
cds5326	BHW77_27245	chemotaxis protein CheD	176.582	155.705	159.555	172.506	130.171	134.343	177.367	-0.168963	0.168963	1.12425	-1.12425	0.180111	-0.938104	0.348191	0.500366
cds3080	BHW77_15715	phage capsid protein	1.65805	0	1.95772	1.00881	1.15195	1.06621	1.15621	-0.168957	0.168957	1.12425	-1.12425	1.2341	-0.136907	0.891105	0.93442
cds1489	BHW77_07635	4-phosphoerythronate dehydrogenase PdxB	1970.59	1915.45	1731.61	1739.18	1560.89	1697.41	1707.45	-0.168772	0.168772	1.1241	-1.1241	0.127535	-1.32334	0.185724	0.313491
cds5388	BHW77_27615	ribose ABC transporter permease	354.822	333.522	257.441	288.518	281.076	272.95	216.062	-0.168731	0.168731	1.12407	-1.12407	0.150397	-1.1219	0.261905	0.406989
cds3992	BHW77_20410	magnesium/cobalt efflux protein	8264.54	6757.04	6107.12	5530.27	7360.97	5916.41	5785.01	-0.168181	0.168181	1.12364	-1.12364	0.123965	-1.35668	0.174882	0.298858
cds2408	BHW77_12300	head-tail adaptor protein	19.0676	13.82	11.7463	12.1057	17.2793	10.6621	21.8507	-0.167999	0.167999	1.1235	-1.1235	0.529626	-0.317204	0.751089	0.840991
cds5272	BHW77_26950	hypothetical protein	49.7415	43.3026	39.1545	33.2906	39.1664	45.8471	43.6991	-0.16745	0.16745	1.12307	-1.12307	0.246209	-0.680111	0.496434	0.641117
cds4850	BHW77_24755	DNA sulfur modification protein DndD	2230.9	2272.92	2321.86	2142.7	1821.24	2114.3	2318.47	-0.16711	0.16711	1.12281	-1.12281	0.150403	-1.11108	0.266535	0.411984
cds2503	BHW77_12775	lytic murein transglycosylase	667.365	415.52	357.285	388.39	444.653	451.007	445.004	-0.167052	0.167052	1.12276	-1.12276	0.236002	-0.707844	0.479042	0.627536
cds1328	BHW77_06795	DnaA regulatory inactivator Hda	1725.2	1502.69	1413.48	1494.04	1257.93	1382.88	1505.49	-0.166777	0.166777	1.12255	-1.12255	0.120558	-1.38338	0.16655	0.288473
cds771	BHW77_03925	cell division protein FtsP	2038.57	2083.13	1906.82	1814.84	1691.06	1864.8	1890.24	-0.166645	0.166645	1.12245	-1.12245	0.114756	-1.45217	0.146455	0.260613
cds2742	BHW77_14015	autotransporter outer membrane beta-barrel domain-containing protein	286.842	289.298	296.595	249.175	269.557	259.089	272.472	-0.166446	0.166446	1.12229	-1.12229	0.157063	-1.05974	0.289262	0.436408
cds4348	BHW77_22200	hypothetical protein	115.234	91.2118	83.2033	81.7133	107.131	71.4362	91.7159	-0.166305	0.166305	1.12218	-1.12218	0.172353	-0.964909	0.334591	0.486412
cds3718	BHW77_18970	NADH oxidoreductase	101.141	103.189	104.738	81.7133	107.131	87.4293	98.7018	-0.166011	0.166011	1.12195	-1.12195	0.168731	-0.983884	0.325172	0.475232
cds4357	BHW77_22245	intimin-like adhesin FdeC	442.699	399.858	447.34	385.364	388.208	376.373	425.673	-0.165944	0.165944	1.1219	-1.1219	0.0924642	-1.79468	0.0727047	0.151841
cds1576	BHW77_08070	hypothetical protein	9.94829	11.9773	6.85203	8.07045	9.21561	8.52969	12.0762	-0.165807	0.165807	1.12179	-1.12179	0.484025	-0.342559	0.731931	0.828467
cds4084	BHW77_20870	two-component sensor histidine kinase	242.904	220.198	206.54	214.876	205.047	178.057	205.992	-0.165425	0.165425	1.1215	-1.1215	0.123794	-1.3363	0.181451	0.307839
cds995	BHW77_05060	prolipoprotein diacylglyceryl transferase	849.75	838.411	802.667	745.507	681.955	793.261	792.592	-0.165407	0.165407	1.12148	-1.12148	0.125914	-1.31365	0.188964	0.317887
cds3498	BHW77_17850	L-cystine ABC transporter ATP-binding protein YecC	785.915	1042.03	1032.7	803.009	873.179	874.293	792.13	-0.164808	0.164808	1.12102	-1.12102	0.118827	-1.38696	0.165454	0.287117
cds5143	BHW77_26265	thiazole biosynthesis adenylyltransferase ThiF	26.5288	34.0893	24.4716	31.273	21.8871	22.3904	29.249	-0.164599	0.164599	1.12085	-1.12085	0.288883	-0.569776	0.568829	0.704442
cds5136	BHW77_26230	hypothetical protein	1542.81	1592.06	1428.16	1448.65	1231.44	1390.34	1383.7	-0.164403	0.164403	1.1207	-1.1207	0.0928092	-1.77141	0.0764932	0.157835
cds4284	BHW77_21880	S-(hydroxymethyl)glutathione dehydrogenase/class III alcohol dehydrogenase	1178.87	1266.83	1111.01	1018.89	990.678	1164.3	1001.24	-0.164284	0.164284	1.12061	-1.12061	0.148382	-1.10717	0.268221	0.413533
cds4242	BHW77_21670	phosphate regulon transcriptional regulatory protein PhoB	627.571	413.678	417.974	381.329	461.933	461.67	400.024	-0.164225	0.164225	1.12056	-1.12056	0.150145	-1.09378	0.274052	0.419573
cds5120	BHW77_26130	transcriptional regulator IclR	456.792	508.575	457.129	482.209	351.345	435.014	443.612	-0.163911	0.163911	1.12032	-1.12032	0.167683	-0.977502	0.328321	0.478571
cds2555	BHW77_13060	hypothetical protein	615.136	546.349	591.233	571.993	472.3	520.311	652.107	-0.163429	0.163429	1.11995	-1.11995	0.183587	-0.890198	0.37336	0.527052
cds1070	BHW77_05450	subtype I-E CRISPR-associated endonuclease Cas1	159.173	163.076	186.963	163.427	142.842	147.137	165.098	-0.163229	0.163229	1.11979	-1.11979	0.143733	-1.13564	0.256107	0.400497
cds1188	BHW77_06070	transposase	1.65805	1.84266	0	2.01761	1.15195	0	0.802867	-0.163004	0.163004	1.11962	-1.11962	1.26779	-0.128573	0.897696	0.93865
cds917	BHW77_04665	oxidoreductase (Fe-S)-binding subunit	171.608	157.548	145.85	155.356	138.234	131.144	153.386	-0.162656	0.162656	1.11935	-1.11935	0.131817	-1.23395	0.21722	0.353424
cds5308	BHW77_27155	twin arginine-targeting protein translocase TatB	2760.65	2553.93	2639.99	2562.37	2180.64	2363.79	2445.04	-0.162211	0.162211	1.119	-1.119	0.0759852	-2.13477	0.03278	0.0820769
cds433	BHW77_02180	fructoselysine 3-epimerase	140.934	135.436	126.273	124.083	124.411	111.952	128.684	-0.162121	0.162121	1.11893	-1.11893	0.141639	-1.14461	0.252371	0.396203
cds2487	BHW77_12695	inhibitor of g-type lysozyme	301.765	191.637	241.779	240.096	188.92	228.169	274.863	-0.162099	0.162099	1.11891	-1.11891	0.190714	-0.849955	0.39535	0.54858
cds5106	BHW77_26060	lysine-sensitive aspartokinase 3	1483.95	1440.04	1682.66	1448.65	1314.38	1350.89	1488.54	-0.161975	0.161975	1.11882	-1.11882	0.0755701	-2.14338	0.0320826	0.080735
cds932	BHW77_04740	diaminopropionate ammonia-lyase	82.0734	97.6611	92.9919	82.7221	80.6366	79.9659	87.0618	-0.161604	0.161604	1.11853	-1.11853	0.180021	-0.897699	0.369346	0.523114
cds5108	BHW77_26070	23S rRNA pseudouridine synthase F	528.918	374.06	393.503	454.971	339.826	364.644	416.435	-0.161316	0.161316	1.11831	-1.11831	0.194241	-0.830493	0.40626	0.559129
cds1335	BHW77_06830	formate hydrogenlyase	87.0476	97.6611	116.485	87.7661	97.9159	83.1645	95.4822	-0.161179	0.161179	1.1182	-1.1182	0.18206	-0.885309	0.37599	0.53015
cds3656	BHW77_18655	alkanesulfonate monooxygenase%2C FMNH(2)-dependent	58.0317	44.2239	50.9008	43.3787	50.6859	43.7147	52.4665	-0.160504	0.160504	1.11768	-1.11768	0.210862	-0.761181	0.446549	0.5987
cds4123	BHW77_21070	glyoxylate carboligase	70.4671	67.2572	61.6683	68.5988	54.1417	55.443	62.4845	-0.160457	0.160457	1.11764	-1.11764	0.189514	-0.846679	0.397174	0.549787
cds374	BHW77_01885	DNA processing protein DprA	471.715	408.15	444.403	399.487	415.855	371.042	379.03	-0.160072	0.160072	1.11734	-1.11734	0.10398	-1.53945	0.123694	0.230445
cds303	BHW77_01530	carbohydrate kinase	92.0217	85.6838	83.2033	66.5812	72.5729	94.8928	80.9755	-0.159996	0.159996	1.11728	-1.11728	0.166876	-0.958771	0.337674	0.490118
cds2954	BHW77_15085	oligopeptide ABC transporter substrate-binding protein OppA	1733.49	1407.79	1346.91	1619.13	1071.31	1326.37	1423.41	-0.159952	0.159952	1.11725	-1.11725	0.201416	-0.794141	0.427113	0.580566
cds4182	BHW77_21370	hypothetical protein	4618.49	6968.03	5440.52	4453.88	5552.41	5240.43	4273.31	-0.159333	0.159333	1.11677	-1.11677	0.238552	-0.667917	0.504187	0.646963
cds5274	BHW77_26960	porin	6.6322	1.84266	1.95772	2.01761	2.3039	5.33106	5.23309	-0.159228	0.159228	1.11669	-1.11669	0.699627	-0.22759	0.819965	0.88757
cds5260	BHW77_26890	GNAT family N-acetyltransferase	1286.65	1292.63	1202.04	1158.11	1033.3	1195.22	1142.07	-0.158772	0.158772	1.11634	-1.11634	0.0990264	-1.60333	0.108861	0.20873
cds5041	BHW77_25735	DNA-binding response regulator	109.431	138.2	91.0342	103.907	110.587	89.5618	99.1357	-0.158639	0.158639	1.11623	-1.11623	0.166798	-0.951087	0.34156	0.493803
cds5238	BHW77_26780	L-rhamnose isomerase	29.0159	28.5613	31.3236	23.2025	33.4066	23.4567	27.4723	-0.158633	0.158633	1.11623	-1.11623	0.262715	-0.603822	0.545962	0.68568
cds3682	BHW77_18785	cytidylate kinase	4012.48	2295.04	2140.77	2857.95	2102.31	2609.02	2559.17	-0.158629	0.158629	1.11623	-1.11623	0.231901	-0.684036	0.493952	0.639499
cds1714	BHW77_08765	recombinase RecA	5.80317	11.056	18.5984	6.05283	11.5195	13.8607	12.5662	-0.158509	0.158509	1.11613	-1.11613	0.450346	-0.351971	0.72486	0.823004
cds3950	BHW77_20165	hypothetical protein	2126.45	2578.81	2357.1	1904.63	2291.23	2132.42	2238.68	-0.158471	0.158471	1.1161	-1.1161	0.104681	-1.51385	0.130065	0.238814
cds5319	BHW77_27210	sugar/pyridoxal phosphate phosphatase YigL	961.668	972.004	719.464	781.825	722.274	874.293	747.405	-0.15802	0.15802	1.11575	-1.11575	0.167375	-0.944107	0.345115	0.497649
cds2097	BHW77_10740	fimbrial protein	53.0576	54.3585	58.7317	57.5019	48.382	42.6485	90.6397	-0.158002	0.158002	1.11574	-1.11574	0.254949	-0.619739	0.53543	0.676015
cds5158	BHW77_26360	type I pantothenate kinase	1336.39	922.252	922.088	1121.79	769.504	959.59	1120.63	-0.157975	0.157975	1.11572	-1.11572	0.213506	-0.739908	0.459356	0.610294
cds756	BHW77_03850	TonB-dependent receptor	2680.24	2369.66	2201.46	2271.83	2138.02	2090.84	2215.79	-0.157895	0.157895	1.11566	-1.11566	0.112785	-1.39997	0.161523	0.281273
cds2869	BHW77_14650	phage tail protein	45.5963	58.0439	50.9008	43.3787	42.6222	52.2444	52.3466	-0.157854	0.157854	1.11563	-1.11563	0.248877	-0.634266	0.525907	0.667825
cds3378	BHW77_17235	DNA-binding transcriptional regulator KdgR	1587.58	1202.34	1277.42	1225.7	1277.51	1145.11	1251.76	-0.157843	0.157843	1.11562	-1.11562	0.108243	-1.45823	0.144778	0.258327
cds3692	BHW77_18835	MFS transporter	322.49	245.074	254.504	238.078	264.949	235.633	265.591	-0.15772	0.15772	1.11552	-1.11552	0.147885	-1.06651	0.286195	0.432651
cds5119	BHW77_26125	methionine synthase	5113.42	6464.06	6886.29	5705.81	5001.77	5843.9	5729.66	-0.157594	0.157594	1.11543	-1.11543	0.159626	-0.987267	0.323512	0.473434
cds4166	BHW77_21285	DNA polymerase III subunit gamma/tau	3695.79	3618.07	3434.83	3342.17	2902.92	3391.62	3310.99	-0.15748	0.15748	1.11534	-1.11534	0.13298	-1.18424	0.236319	0.376046
cds2387	BHW77_12195	putrescine/spermidine ABC transporter ATP-binding protein	868.818	636.64	591.233	807.045	413.551	658.919	791.606	-0.157432	0.157432	1.1153	-1.1153	0.23831	-0.660619	0.508857	0.651285
cds2326	BHW77_11890	hypothetical protein	140.934	203.614	249.61	166.453	205.047	160.998	196.132	-0.157342	0.157342	1.11523	-1.11523	0.329535	-0.477466	0.63303	0.755871
cds5253	BHW77_26855	hypothetical protein	67.151	59.8865	72.4358	67.59	55.2937	55.443	61.3986	-0.157308	0.157308	1.1152	-1.1152	0.207962	-0.756426	0.449394	0.601634
cds4350	BHW77_22210	hypothetical protein	44.7673	36.8532	32.3024	36.317	26.4949	39.4498	38.1308	-0.157084	0.157084	1.11503	-1.11503	0.252364	-0.622452	0.533645	0.674846
cds397	BHW77_02000	gluconate transporter	372.232	422.891	416.016	337.95	374.384	374.24	354.041	-0.15645	0.15645	1.11454	-1.11454	0.15384	-1.01696	0.309171	0.45756
cds3054	BHW77_15585	type III effector	664.878	819.985	1017.04	824.194	628.966	790.063	1580	-0.156299	0.156299	1.11442	-1.11442	0.19207	-0.813759	0.415783	0.568819
cds553	BHW77_02815	arginine repressor	1663.85	1586.53	1539.75	1415.35	1511.36	1376.48	1439.12	-0.155901	0.155901	1.11412	-1.11412	0.0631811	-2.46753	0.0136049	0.0406741
cds3499	BHW77_17855	amino acid ABC transporter permease	664.049	837.49	897.617	713.226	678.499	760.209	659.159	-0.15564	0.15564	1.11392	-1.11392	0.136072	-1.14381	0.252702	0.396496
cds2929	BHW77_14960	restriction endonuclease	2.48707	0.921331	0	1.00881	1.15195	1.06621	1.37891	-0.15482	0.15482	1.11328	-1.11328	1.20299	-0.128696	0.897598	0.93865
cds5235	BHW77_26765	transcriptional activator RhaS	65.4929	46.9879	64.6049	39.3434	56.4456	63.9727	50.9146	-0.154793	0.154793	1.11326	-1.11326	0.220805	-0.701038	0.483279	0.63013
cds4960	BHW77_25325	ribosome biogenesis GTPase RsgA	2051.84	1618.78	1533.88	1576.76	1500.99	1599.32	1610.96	-0.154661	0.154661	1.11316	-1.11316	0.121294	-1.27509	0.202276	0.335156
cds3029	BHW77_15460	YciK family oxidoreductase	1110.89	999.644	1063.04	930.119	961.88	961.723	972.691	-0.153689	0.153689	1.11241	-1.11241	0.101688	-1.51139	0.13069	0.239699
cds1408	BHW77_07195	hypothetical protein	837.315	852.231	767.428	740.463	725.729	743.149	769.589	-0.153618	0.153618	1.11236	-1.11236	0.0976417	-1.57328	0.115654	0.218554
cds4539	BHW77_23195	ATP-dependent helicase HrpB	1537.84	1475.05	1390.96	1294.3	1324.74	1343.43	1402.69	-0.153254	0.153254	1.11207	-1.11207	0.0685815	-2.23463	0.0254419	0.0673188
cds2671	BHW77_13660	lysozyme	8.29024	11.056	15.6618	11.0969	9.21561	10.6621	14.0637	-0.153077	0.153077	1.11194	-1.11194	0.402484	-0.38033	0.703701	0.807311
cds3768	BHW77_19220	glutathione ABC transporter permease GsiD	254.51	272.714	328.898	263.298	228.086	276.149	286.79	-0.152813	0.152813	1.11174	-1.11174	0.12364	-1.23595	0.216478	0.352529
cds4432	BHW77_22625	putative lateral flagellar export/assembly protein LafU	28.1868	34.0893	29.3659	32.2818	19.5832	29.8539	32.2239	-0.152644	0.152644	1.11161	-1.11161	0.264359	-0.577413	0.56366	0.699931
cds3300	BHW77_16845	NTP pyrophosphohydrolase	154.199	117.009	125.294	127.11	112.891	117.283	121.227	-0.15245	0.15245	1.11145	-1.11145	0.159856	-0.953665	0.340253	0.49295
cds2215	BHW77_11330	restriction endonuclease	46.4254	59.8865	57.7529	46.4051	52.9898	47.9795	51.6726	-0.152325	0.152325	1.11136	-1.11136	0.212724	-0.716067	0.47395	0.623136
cds5271	BHW77_26945	alpha-glucosidase	87.8766	69.0998	80.2667	57.5019	80.6366	76.7672	84.1161	-0.152308	0.152308	1.11135	-1.11135	0.171186	-0.889719	0.373617	0.527262
cds680	BHW77_03465	LysR family transcriptional regulator	671.51	573.989	485.516	483.218	565.608	511.781	528.544	-0.152256	0.152256	1.11131	-1.11131	0.125344	-1.21471	0.224478	0.36202
cds3059	BHW77_15610	phage tail protein	25.6998	35.0106	48.9431	30.2642	40.3183	27.7215	35.6591	-0.152203	0.152203	1.11126	-1.11126	0.294489	-0.516838	0.605269	0.734846
cds4107	BHW77_20990	UDP-2%2C3-diacylglucosamine diphosphatase	584.462	467.115	436.572	498.35	357.105	484.06	456.249	-0.151749	0.151749	1.11092	-1.11092	0.249324	-0.608642	0.542762	0.682609
cds852	BHW77_04335	16S rRNA (uracil(1498)-N(3))-methyltransferase	1091	785.895	763.512	846.388	759.136	773.003	799.472	-0.151709	0.151709	1.11088	-1.11088	0.127822	-1.18687	0.235278	0.375233
cds3552	BHW77_18120	sulfoxide reductase heme-binding subunit YedZ	203.111	186.109	165.428	148.294	196.984	155.667	161.26	-0.151605	0.151605	1.1108	-1.1108	0.173247	-0.875081	0.38153	0.535681
cds4280	BHW77_21860	hypothetical protein	114.405	146.492	123.337	125.092	103.676	116.217	133.292	-0.151194	0.151194	1.11049	-1.11049	0.166532	-0.907895	0.363934	0.517583
cds4010	BHW77_20500	nicotinic acid mononucleotide adenylyltransferase	819.905	806.165	717.506	689.014	670.436	751.679	646.78	-0.151015	0.151015	1.11035	-1.11035	0.130161	-1.16022	0.245961	0.387799
cds1620	BHW77_08295	ATP-dependent helicase	394.616	363.926	345.538	345.012	301.811	347.585	327.668	-0.150908	0.150908	1.11027	-1.11027	0.149196	-1.01148	0.311788	0.460199
cds2657	BHW77_13580	hypothetical protein	15264	30017	27761.5	16762.3	24776.2	24256.3	27538.4	-0.150754	0.150754	1.11015	-1.11015	0.239748	-0.628803	0.529478	0.670965
cds2346	BHW77_11990	holin	4.14512	4.60666	6.85203	7.06164	3.45585	3.19863	6.4705	-0.150745	0.150745	1.11014	-1.11014	0.588171	-0.256294	0.797724	0.872421
cds5450	BHW77_27930	RTX toxin hemolysin A	689.748	805.243	1006.27	649.671	913.498	690.905	1958.74	-0.150135	0.150135	1.10967	-1.10967	0.253864	-0.5914	0.554253	0.693415
cds5351	BHW77_27400	lipopolysaccharide N-acetylmannosaminouronosyltransferase	460.109	448.688	480.621	422.69	402.031	426.485	410.083	-0.149937	0.149937	1.10952	-1.10952	0.0900173	-1.66565	0.0957828	0.187978
cds724	BHW77_03690	anion permease	203.111	183.345	185.005	178.559	171.641	165.263	175.514	-0.149846	0.149846	1.10945	-1.10945	0.138473	-1.08213	0.279195	0.425326
cds4573	BHW77_23365	pyruvate dehydrogenase (acetyl-transferring)%2C homodimeric type	22677.1	18273.7	29608.6	18407.7	21978.1	23216.8	26117.4	-0.149751	0.149751	1.10938	-1.10938	0.221231	-0.6769	0.49847	0.642475
cds922	BHW77_04690	molybdopterin-dependent oxidoreductase Mo/Fe-S-binding subunit	433.58	417.363	478.664	403.522	399.727	394.498	427.863	-0.149566	0.149566	1.10924	-1.10924	0.100236	-1.49213	0.135664	0.246137
cds328	BHW77_01655	acyl carrier protein	124.354	106.874	116.485	113.995	85.2444	114.085	136.716	-0.148749	0.148749	1.10861	-1.10861	0.246768	-0.60279	0.546649	0.686242
cds4906	BHW77_25040	hypothetical protein	5344.72	4002.26	3691.29	3780	4319.82	3663.5	3082.93	-0.148624	0.148624	1.10851	-1.10851	0.196741	-0.755426	0.449993	0.602144
cds1739	BHW77_08890	hypothetical protein	34.819	32.2466	39.1545	26.229	38.0144	31.9863	54.6225	-0.148408	0.148408	1.10835	-1.10835	0.242953	-0.610849	0.541299	0.681237
cds2719	BHW77_13900	transcriptional regulator	112.747	57.1225	61.6683	66.5812	72.5729	71.4362	64.0787	-0.148394	0.148394	1.10834	-1.10834	0.217664	-0.68176	0.495391	0.640223
cds3457	BHW77_17630	ferritin	660.732	653.224	760.576	705.155	547.177	618.403	723.723	-0.14819	0.14819	1.10818	-1.10818	0.170114	-0.871125	0.383686	0.53761
cds3347	BHW77_17080	LysR family transcriptional regulator	311.713	335.365	289.743	290.536	279.924	275.083	269.559	-0.148146	0.148146	1.10814	-1.10814	0.114042	-1.29905	0.193928	0.324451
cds3409	BHW77_17390	lipid A biosynthesis (KDO)2-(lauroyl)-lipid IVA acyltransferase	2102.41	1747.77	1592.61	1666.55	1628.86	1618.51	1666.54	-0.148032	0.148032	1.10806	-1.10806	0.115193	-1.28508	0.198765	0.330834
cds4849	BHW77_24750	hypothetical protein	2149.66	2121.83	2046.8	2000.46	1759.03	1942.64	2100.51	-0.14796	0.14796	1.108	-1.108	0.173298	-0.853789	0.393222	0.546793
cds4605	BHW77_23525	16S rRNA (cytosine(1402)-N(4))-methyltransferase	3286.25	3099.36	3223.39	2916.46	2851.08	2906.49	2805.6	-0.147697	0.147697	1.1078	-1.1078	0.0632744	-2.33423	0.0195835	0.0544361
cds5525	BHW77_28305	DNA methylase	55.5446	52.5159	64.6049	49.4315	51.8378	54.3768	70.6801	-0.147364	0.147364	1.10754	-1.10754	0.200885	-0.733571	0.46321	0.614005
cds1649	BHW77_08440	lysine transporter	1738.46	1604.04	1328.32	1391.14	1367.37	1460.71	1195.81	-0.147217	0.147217	1.10743	-1.10743	0.120212	-1.22464	0.220709	0.357104
cds2217	BHW77_11340	hypothetical protein	57.2027	46.9879	59.7106	48.4227	48.382	51.1781	49.6933	-0.147079	0.147079	1.10733	-1.10733	0.192988	-0.762116	0.445991	0.5987
cds2513	BHW77_12825	alpha%2Calpha-trehalase	620.939	660.594	505.093	488.262	542.569	584.284	450.653	-0.146474	0.146474	1.10686	-1.10686	0.157832	-0.928032	0.353391	0.505988
cds784	BHW77_03990	TonB system transport protein ExbD	5848.77	4584.54	4456.76	5162.06	3649.38	4647.62	4798.32	-0.145758	0.145758	1.10631	-1.10631	0.209381	-0.696139	0.486342	0.632176
cds3003	BHW77_15330	multidrug efflux RND transporter permease	160.002	140.042	171.301	151.321	137.082	137.541	143.083	-0.14373	0.14373	1.10476	-1.10476	0.136506	-1.05292	0.292376	0.439083
cds5496	BHW77_28160	hypothetical protein	976.591	1068.74	1021.93	895.82	934.233	947.862	1443.32	-0.142915	0.142915	1.10413	-1.10413	0.151096	-0.945857	0.344222	0.496738
cds1770	BHW77_09045	class II aldolase%2C tagatose bisphosphate family	24.0417	22.1119	27.4081	22.1937	21.8871	22.3904	21.1226	-0.142852	0.142852	1.10409	-1.10409	0.287565	-0.496764	0.619356	0.745368
cds1852	BHW77_09455	exodeoxyribonuclease I	2065.1	2326.36	2212.23	2057.96	1893.81	2029	2139.99	-0.142654	0.142654	1.10393	-1.10393	0.116278	-1.22683	0.219886	0.356077
cds1119	BHW77_05695	sorbitol-6-phosphate 2-dehydrogenase	125.183	141.885	158.576	143.25	118.651	121.548	132.302	-0.142505	0.142505	1.10382	-1.10382	0.137889	-1.03347	0.301383	0.448962
cds696	BHW77_03545	serine/threonine transporter SstT	3502.63	5383.34	6855.95	4513.4	4519.11	5228.7	5451.7	-0.142376	0.142376	1.10372	-1.10372	0.213615	-0.666508	0.505086	0.647664
cds5110	BHW77_26080	sorbitol-6-phosphate 2-dehydrogenase	96.9959	63.5719	61.6683	84.7397	48.382	68.2375	79.7342	-0.142121	0.142121	1.10353	-1.10353	0.281267	-0.505288	0.613357	0.740253
cds4746	BHW77_24235	methyl-accepting chemotaxis protein II	139.276	121.616	141.935	120.048	134.778	110.886	130.943	-0.142115	0.142115	1.10352	-1.10352	0.139168	-1.02117	0.307172	0.455337
cds3487	BHW77_17780	phage tail protein	95.3378	128.986	138.998	111.977	103.676	111.952	137.742	-0.141984	0.141984	1.10342	-1.10342	0.165572	-0.857539	0.391147	0.545148
[truncated: 3,544 more rows]
