# Supplementary material for: Genomewide transcriptional response of Escherichia coli O157:H7 to norepinephrine
Source: BMC Genomics. 2022 Feb 8;23:107. doi: 10.1186/s12864-021-08167-z (PMC8822769; doi:10.1186/s12864-021-08167-z)
Supplement: Supplementary file 2 — Additional file 2: Table S2. List of genes upregulated in response to growth of E. coli O157:H7 strain NADC 6564 in response to norepinephrine. [file 12864_2021_8167_MOESM2_ESM.xlsx]

## Sheet: Supplementary Table 2
Additional file 2: Table S2. List of genes upregulated in response to growth of E. coli O157:H7 strain NADC 6564 in response to norepinephrine
Locus tag	Gene	ctsfile.gene	Fold change	p adjusted
BHW77_00055		hypothetical protein	1.23821	0.0386748
BHW77_00060		heat-shock protein IbpA	2.14598	0.0283995
BHW77_00065	ibpB	heat-shock protein	1.72732	0.0183018
BHW77_00090	yidL	AraC family transcriptional regulator	1.60885	0.000253012
BHW77_00130		type I toxin-antitoxin system toxin TisB	1.90423	0.00370794
BHW77_00135		hypothetical protein	1.58952	0.0397276
BHW77_00140		hypothetical protein	2.16952	0.022316
BHW77_00205		adenine permease PurP	1.53718	0.0119153
BHW77_00215		transcriptional regulator	1.34381	0.0107623
BHW77_00235	yicS	hypothetical protein	2.06562	3.59251e-05
BHW77_00320	etgA	lytic transglycosylase (type III secretion system LEE muramidase EtgA)	3.22261	0.00260406
BHW77_00325	grlR	type III secretion system LEE negative regulator GrlR	1.47228	0.0199957
BHW77_00345	sepD	type III secretion system LEE switch protein SepD	2.04426	0.0206484
BHW77_00350	escJ	EscJ/YscJ/HrcJ family type III secretion inner membrane ring protein	2.24781	0.0129382
BHW77_00355	escI	EscI/YscI/HrpB family type III secretion system inner rod protein	3.04258	5.54321e-06
BHW77_00360	sepZ	type III secretion system protein SepZ	2.80477	1.57516e-06
BHW77_00365	mpc	T3SS regulator Mpc	3.1241	2.43448e-06
BHW77_00370	escV	EscV/YscV/HrcV family type III secretion system export apparatus protein	2.28874	0.000155638
BHW77_00390	sepQ	type III secretion system protein SepQ	1.75907	0.0487366
BHW77_00395	espH	type III secretion system LEE effector EspH	2.454	0.000208025
BHW77_00400	cesF	type III secretion system LEE molecular chaperone CesF	3.12212	1.30919e-06
BHW77_00405	map	T3SS effector protein Map	3.87772	3.2427e-11
BHW77_00410	tir	translocated intimin receptor Tir	1.80376	0.00255702
BHW77_00415	cesT	Tir chaperone	2.80047	0.000281505
BHW77_00420	eae	Intimin	1.89895	0.0302219
BHW77_00425	escD	EscD/YscD/HrpQ family type III secretion system inner membrane ring protein	3.61437	5.57953e-09
BHW77_00430	sepL	SepL/TyeA/HrpJ family type III secretion system gatekeeper	4.48895	1.52155e-08
BHW77_00445	espB	type III secretion system LEE translocon pore-forming subunit EspB	3.1548	6.18644e-06
BHW77_00450	cesD	type III secretion system LEE chaperon CesD2	3.05894	1.12235e-06
BHW77_00460	escG	EscG/YscG/SsaH family type III secretion system needle protein co-chaperone	1.90834	0.0341111
BHW77_00470		hypothetical protein	1.34983	0.0404137
BHW77_00475		IS66 family transposase	1.27169	0.0246567
BHW77_00490		methyltransferase	1.28876	0.0252959
BHW77_00500		DUF957 domain-containing protein	1.43826	0.00159882
BHW77_00505		hypothetical protein	1.38975	0.0206484
BHW77_00535	intL	integrase	1.67748	0.000399031
BHW77_00545	yicJ	glycoside-pentoside-hexuronide family transporter	1.55455	0.00425434
BHW77_00595	gmk	guanylate kinase	1.65718	1.1083e-06
BHW77_00600	ligB	DNA ligase B	1.24519	0.0120905
BHW77_00610	dinD	DNA damage-inducible protein D	1.51982	0.0022155
BHW77_00675	waaQ	lipopolysaccharide core heptosyltransferase RfaQ	1.65354	4.10837e-07
BHW77_00680	waaG	glucosyltransferase I RfaG	1.47666	0.00257158
BHW77_00685	waaP	lipopolysaccharide core heptose(I) kinase RfaP	1.49038	0.00111352
BHW77_00690	waaO	lipopolysaccharide 3-alpha-galactosyltransferase	1.37747	0.00228285
BHW77_00695	waaY	lipopolysaccharide biosynthesis protein	1.31472	0.0267915
BHW77_00725	rfaD	ADP-glyceromanno-heptose 6-epimerase	1.22253	0.0114162
BHW77_00730	yibB	protein YibB	1.31821	0.0480807
BHW77_00825	yibT	hypothetical protein	3.43952	9.88693e-05
BHW77_00830	mtlR	MltR family transcriptional regulator	1.9553	0.00957838
BHW77_00845	yibI	DUF3302 domain-containing protein	2.50708	0.00631209
BHW77_00850	yibH	hypothetical protein	1.81648	0.0163219
BHW77_00865	rhsB	RHS element protein	1.42508	0.0451876
BHW77_00915	yiaU	LysR family transcriptional regulator	1.47758	0.000764127
BHW77_00930		MFS transporter	1.51472	0.024844
BHW77_00935		transcriptional regulator	1.50716	0.0107187
BHW77_00990	xylB	xylulokinase	1.73285	0.0263169
BHW77_01010	ysaB	membrane protein	1.47343	0.0101883
BHW77_01025	hokA	small toxic polypeptide (Hok/Gef family protein)	1.85111	0.000584229
BHW77_01070	yhjY	autotransporter outer membrane beta-barrel domain-containing protein	2.12345	2.51863e-05
BHW77_01075	yhjX	oxalate/formate antiport family MFS transporter	1.61062	0.00218647
BHW77_01085	lpfB	long polar fimbrial chaperone LpfB	2.44851	0.0001001
BHW77_01090	lpfC	fimbrial assembly protein	1.23415	0.00957838
BHW77_01095	lpfD	fimbrial protein	1.58856	1.25884e-06
BHW77_01155		hypothetical protein	1.51628	0.0383185
BHW77_01175	bcsE	cellulose biosynthesis protein BcsE	1.38913	0.000183507
BHW77_01180	yhjR	hypothetical protein	2.19296	2.416e-06
BHW77_01185		cell division protein	1.71303	0.00355515
BHW77_01190	yhjQ	cellulose synthase operon protein YhjQ	1.74591	3.16227e-06
BHW77_01195	bcsA	UDP-forming cellulose synthase catalytic subunit	1.35099	0.000866799
BHW77_01215	bcsC	cellulose biosynthesis protein BcsC	1.53887	0.0100943
BHW77_01250		AsmA family protein	1.73609	0.00747006
BHW77_01260	yhjD	inner membrane protein YhjD	1.77571	0.00257375
BHW77_01270	yhjB	helix-turn-helix transcriptional regulator	1.78337	0.00125988
BHW77_01275	treF	alpha%2Calpha-trehalase	2.55037	0.000422273
BHW77_01280	ccp	cytochrome-c peroxidase	1.78595	0.000770479
BHW77_01285	gadB	glutamate decarboxylase	4.20982	0.00160818
BHW77_01290	gadX	transcriptional regulator	3.26647	3.17975e-07
BHW77_01295	gadW	AraC family transcriptional regulator	2.37148	0.000783769
BHW77_01305	mdtE	efflux transporter periplasmic adaptor subunit	1.82539	0.00986383
BHW77_01310		hypothetical protein	3.20752	4.46147e-06
BHW77_01315	gadE	transcriptional regulator GadE	3.7196	5.69458e-07
BHW77_01320	hdeD	protein HdeD	4.76126	9.22211e-05
BHW77_01325	hdeA	acid stress chaperone HdeA	3.46449	9.29765e-05
BHW77_01330	hdeB	acid stress chaperone HdeB	3.93683	8.69967e-07
BHW77_01335	yhiD	MgtC/SapB family protein	3.3673	1.36788e-07
BHW77_01390	slp	Carbon starrvation outer membrane protein	2.21329	0.000823521
BHW77_01395		hypothetical protein	2.57944	0.00492453
BHW77_01400	arsC	arsenate reductase (glutaredoxin)	1.49224	0.0125055
BHW77_01420		hypothetical protein	1.37956	0.0377579
BHW77_01435	prlC	oligopeptidase A	1.51233	0.0065136
BHW77_01440	rsmJ	16S rRNA (guanine(1516)-N(2))-methyltransferase	1.36464	0.0290652
BHW77_01445	dtpB	dipeptide/tripeptide permease	1.91308	0.0011491
BHW77_01450	uspA	universal stress global response regulator UspA	1.59697	0.0149524
BHW77_01455	uspB	universal stress protein UspB	3.07368	0.00195801
BHW77_01470	yhiM	hypothetical protein	6.07046	0.00153889
BHW77_01475		hypothetical protein	6.797	0.00105174
BHW77_01480		hypothetical protein	6.71758	0.000156613
BHW77_01485		DUF4049 domain-containing protein	3.1317	3.97954e-06
BHW77_01490		DUF4049 domain-containing protein	2.08619	1.19136e-07
BHW77_01580	nikA	nickel ABC transporter%2C nickel/metallophore periplasmic binding protein	1.6666	0.000150136
BHW77_01670		methyltransferase	1.38571	0.013661
BHW77_01680	yhhT	pheromone autoinducer 2 transporter	1.55583	0.0153923
BHW77_01825	yhhA	membrabe protein	3.3733	0.000117478
BHW77_01845	yhhY	N-acetyltransferase	2.22577	9.80926e-11
BHW77_01855	yhhX	oxidoreductase (dehydrogenase)	1.42284	0.00293409
BHW77_01860	yhhW	quercetin 2,3-dioxygenase	1.75461	0.000599131
BHW77_01865	gntR	transcriptional regulator	1.46461	0.000106979
BHW77_01870	gntK	gluconokinase	2.08173	0.00119388
BHW77_01880	recQ	recombinase RecQ	1.36211	0.0023256
BHW77_01925	yzgL	phosphate ABC transporter substrate-binding protein	1.59022	0.00120654
BHW77_01935		hypothetical protein	1.41617	0.0247714
BHW77_01965	rtcB	RNA-splicing ligase RtcB	1.91932	0.00186749
BHW77_02025	feoC	ferrous iron transporter C	2.33163	0.00154317
BHW77_02030	feoB	ferrous iron transport protein B	2.99719	0.00012509
BHW77_02035	feoA	ferrous iron transporter A	4.96213	1.3996e-05
BHW77_02045	greB	transcription elongation factor GreB	1.37416	0.00063678
BHW77_02175		fructoselysine kinase	1.28877	0.0258251
BHW77_02205	nirC	nitrite transporter NirC	4.73516	4.29424e-08
BHW77_02210	nirD	nitrite reductase small subunit	19.3315	7.2469e-07
BHW77_02215	nirB	nitrite reductase large subunit	24.2969	5.82439e-06
BHW77_02230	yhfG	DUF2559 domain-containing protein	2.26513	0.00402071
BHW77_02235	fic	cell filamentation protein Fic	2.9529	0.000837312
BHW77_02240	pabA	aminodeoxychorismate synthase component II (glutamine amidotransferase)	1.96891	0.000422708
BHW77_02260		hypothetical protein	1.24666	0.0203265
BHW77_02310	slyX	lysis protein	1.21671	0.0210503
BHW77_02335	tusB	sulfurtransferase TusB	1.47626	0.00545268
BHW77_02365	bfr	bacterioferritin	1.51374	0.00144882
BHW77_02370	hopD	peptidase A24	1.49422	0.00179804
BHW77_02520		DUF1992 domain-containing protein	2.09384	0.00817367
BHW77_02525	zntR	zinc-responsive transcriptional regulator	2.19454	0.00277425
BHW77_02530	arfA	ribosome rescue factor A	1.80691	0.00320299
BHW77_02535	mscL	large-conductance mechanosensitive channel	1.30355	0.0364172
BHW77_02550	fmt	methionyl-tRNA formyltransferase	1.33211	0.00190613
BHW77_02555	def	peptide deformylase	1.53037	9.42744e-06
BHW77_02560	smf	DNA protecting protein DprA	1.6131	0.00257158
BHW77_02565	smg	hypothetical protein	1.671	0.00436644
BHW77_02570	yrdD	ssDNA-binding protein, function unknown	1.61683	0.000439602
BHW77_02580	aroE	shikimate dehydrogenase	1.32564	0.0296711
BHW77_02585	yrdB	DUF1992 domain-containing protein	1.47099	0.000802101
BHW77_02590	yrdA	gamma carbonic anhydrase family protein	1.49754	1.77596e-07
BHW77_02635	yhdY	amino acid ABC transporter permease	4.02609	0.0249369
BHW77_02640	yhdX	amino acid ABC transporter permease	4.43259	0.0124274
BHW77_02645	yhdW	amino acid ABC transporter substrate-binding protein	5.81502	0.00381688
BHW77_02660		multidrug efflux RND transporter permease	1.21533	0.0144899
BHW77_02720		hypothetical protein	1.68004	0.00832736
BHW77_02725		hypothetical protein	1.52361	0.0241635
BHW77_02730		hypothetical protein	1.76938	0.00531052
BHW77_02785	aaeR	transcriptional regulator	1.244	0.00399502
BHW77_02800	aaeB	p-hydroxybenzoic acid efflux pump subunit AaeB	1.32112	0.00283712
BHW77_02805	yhcO	barnase inhibitor	2.0523	0.000956291
BHW77_02810	yhcN	DUF1471 domain-containing protein	1.82184	0.00537507
BHW77_02830	degQ	serine endoprotease DegQ	1.32181	0.00139508
BHW77_02870	nanR	transcriptional regulator NanR	1.37916	2.79885e-06
BHW77_02920	arcB	aerobic respiration two-component sensor histidine kinase ArcB	1.20159	0.0226088
BHW77_03075	rlmE	23S rRNA (uridine(2552)-2'-O)-methyltransferase	1.52431	0.0120853
BHW77_03155	nlpI	lipoprotein NlpI	1.43706	0.00620704
BHW77_03160	deaD	DEAD/DEAH family ATP-dependent RNA helicase	1.37651	0.047467
BHW77_03190	yhbT	SCP2 domain-containing protein	1.29675	0.020908
BHW77_03210	yhbO	glutamine amidotransferase	1.68875	0.0168888
BHW77_03215	yraR	hypothetical protein	2.22295	0.00236213
BHW77_03265		fimbrial protein	1.33647	0.0136458
BHW77_03270	yraJ	fimbrial biogenesis outer membrane usher protein	1.18837	0.0290251
BHW77_03280	yraH	type 1fimbrial protein	1.67026	8.56901e-05
BHW77_03400	yhaB	hypothetical protein	2.14222	0.0413085
BHW77_03460		hypothetical protein	1.55557	0.040884
BHW77_03480	yqjG	glutathione-dependent reductase	2.15499	0.000238595
BHW77_03485	yqjF	DoxX family protein	1.78007	1.27654e-06
BHW77_03505	yqjD	hypothetical protein	1.35621	0.0329698
BHW77_03675	dnaG	DNA primase	1.21684	0.0182106
BHW77_03705	ttdR	LysR family transcriptional regulator	1.57963	0.00623838
BHW77_03770	yqiJ	oxidoreductase	1.48279	0.028602
BHW77_03775	glgS	glycogen synthesis protein GlgS	3.57894	6.05622e-08
BHW77_03780	ubiK	hypothetical protein	1.18157	0.0193665
BHW77_03785	ribB	2,4-dihydroxy-2-butanone-4-phosphate synthase	1.81905	0.000358924
BHW77_03790	yqiD	DUF4051 domain-containing protein	2.60054	2.52052e-07
BHW77_03795	zupT	zinc transporter ZupT	1.29974	0.00898545
BHW77_03800	ygiD	2,5-DOPA dioxygenase extradiol	1.35514	0.0158458
BHW77_03880	ygiN	quinol monooxygenase	1.31308	0.0023256
BHW77_03895	qseB	two-component system response regulator QseB	1.36406	0.0190614
BHW77_03900	ygiW	TIGR00156 family protein	2.01699	0.00957838
BHW77_03940	yqhG	hypothetical protein	1.51702	0.00358505
BHW77_03945		hypothetical protein	2.52888	1.1265e-05
BHW77_03950	dkgA	2,5-didehydrogluconate reductase A	2.3117	0.00155121
BHW77_03970	yghB	hypothetical protein	1.38623	0.0114845
BHW77_03980		hypothetical protein	1.93628	0.00633996
BHW77_03995	yghA	NAD(P)-dependent oxidoreductase	1.67461	0.0153923
BHW77_04025	hybO	hydrogenase 2 small subunit	2.07127	0.00941044
BHW77_04085		hypothetical protein	1.48004	0.0281617
BHW77_04120		hypothetical protein	2.76842	0.026432
BHW77_04135		cytotoxin	1.5906	0.0017405
BHW77_04140		cytotoxin	1.32133	0.0147002
BHW77_04145		IS630 family transposase	1.5154	0.00926219
BHW77_04150	nleE	T3SS effector protein NleE	1.60144	0.000582625
BHW77_04155	nleB	non-LEE encoded effector protein NleB	1.53051	0.00846667
BHW77_04160		enterotoxin	1.43115	0.0124274
BHW77_04165		hypothetical protein	1.72948	0.0141449
BHW77_04170		integrase	1.86005	0.000324614
BHW77_04220		integrase	1.20821	0.00863816
BHW77_04230	yqgA	Transporter	1.69655	0.0064905
BHW77_04260	trmL	tRNA (guanosine(46)-N7)-methyltransferase TrmB	1.25886	0.0227316
BHW77_04280	ansB	L-asparaginase 2	1.27558	0.0279148
BHW77_04355	metK	methionine adenosyltransferase	1.82892	0.0345225
BHW77_04360	yqgD	hypothetical protein	1.97312	0.0355569
BHW77_04375	speA	arginine decarboxylase	1.30927	0.0192653
BHW77_04420	fumE	transcriptional regulator (mannitol repressor)	1.21905	0.0071269
BHW77_04430		ABC transporter ATP-binding protein	1.38726	0.0397146
BHW77_04435		cobalt ABC transporter ATP-binding protein	1.75503	0.0109257
BHW77_04440	ecfT	cobalt ABC transporter permease	2.01233	0.0119153
BHW77_04450		DNA-binding protein	2.22287	0.0203431
BHW77_04485	ygfI	LysR family transcriptional regulator	1.39634	0.0175211
BHW77_04490		transcriptional regulator	1.87293	0.0152192
BHW77_04515	argP	transcriptional regulator ArgP	1.13843	0.0103619
BHW77_04535	fau	5-formyltetrahydrofolate cyclo-ligase	1.56552	0.0187639
BHW77_04550	ygfB	YecA family protien	1.65939	0.00291114
BHW77_04595	yqfA	hemolysin III family protein	3.45256	1.33343e-09
BHW77_04645	idi	isopentenyl-diphosphate delta-isomerase	1.28648	0.0435588
BHW77_04685	xanP	xanthine permease XanP	1.60469	0.00155121
BHW77_04710	mocA	molybdenum cofactor cytidylyltransferase	3.13766	7.72105e-07
BHW77_04785		hypothetical protein	2.01839	7.81501e-05
BHW77_04915	ygeI	hypothetical protein	2.44412	0.0397594
BHW77_04920	ygeHyqeK	transcriptional regulator	1.81691	0.00901376
BHW77_04930		hypothetical protein	1.84916	0.00332313
BHW77_04945	yqeK	hypothetical protein	3.30899	0.000220966
BHW77_05000	lysA	diaminopimelate decarboxylase	2.2813	0.0030319
BHW77_05005	galR	transcriptional regulator GalR	1.41541	0.000887398
BHW77_05155	ygdI	YgdI/YgdR family lipoprotein	1.60558	0.0244921
BHW77_05245	yqcC	hypothetical protein	1.31697	0.00972008
BHW77_05255	yqcA	flavodoxin	1.46743	0.00676102
BHW77_05280	rumA	23S rRNA (uracil(1939)-C(5))-methyltransferase	1.54656	0.0337341
BHW77_05305	pyrG	CTP synthase	1.20097	0.0438274
BHW77_05310	eno	phosphopyruvate hydratase (enolase)	1.29397	0.0216564
BHW77_05315	ygcG	hypothetical protein	1.57771	0.000223129
BHW77_05335	queE	7-carboxy-7-deazaguanine synthase QueE	1.63458	0.00129534
BHW77_05400	cysJ	sulfite reductase [NADPH] flavoprotein%2C alpha-component	5.13074	8.55931e-10
BHW77_05405	cysI	sulfite reductase subunit beta	3.58405	1.5229e-11
BHW77_05410	cysH	phosphoadenosine phosphosulfate reductase	2.09298	8.39699e-05
BHW77_05415	hokG	Hok/Gef family protein	1.50863	0.0398
BHW77_05425	casA	type I-E CRISPR-associated protein Cse1/CasA	1.43572	0.00346307
BHW77_05465	cysD	sulfate adenylyltransferase small subunit	6.16588	8.01695e-13
BHW77_05470	cysN	sulfate adenylyltransferase subunit CysN	2.98304	3.37702e-12
BHW77_05475	cysC	adenylyl-sulfate kinase	2.02955	1.04141e-08
BHW77_05485	ftsB	cell division protein FtsB	1.18031	0.0239179
BHW77_05515	nlpD	lipoprotein NlpD	1.54647	0.0289935
BHW77_05520	rpoS	RNA polymerase sigma factor RpoS	1.64207	0.0044356
BHW77_05560	fhlA	transcriptional regulator FhlA	1.27583	0.0410849
BHW77_05585	hypA	hydrogenase maturation nickel metallochaperone HypA	2.11891	0.0149317
BHW77_05730	recX	recombination regulator RecX	1.42247	0.0208415
BHW77_05745	csrA	carbon storage regulator	2.18956	2.93792e-05
BHW77_05865		DNA-binding transcriptional regulator	1.41793	3.4094e-05
BHW77_05870	ygaM	DUF883 domain-containing protein	1.92291	0.00408121
BHW77_05880	alaE	L-alanine exporter AlaE	2.79375	0.00129534
BHW77_05990		DNA-binding protein	2.01874	0.000657862
BHW77_05995		hypothetical protein	2.04587	0.016663
BHW77_06010	bamE	outer membrane protein assembly factor BamE	1.59628	0.00229641
BHW77_06085		transposase	72.4359	0.00497373
BHW77_06105	nleG	T3SS effector NleG	1.75824	0.0052034
BHW77_06160	recN	DNA repair protein RecN	1.52121	0.0045933
BHW77_06165	ppnK	NAD(+) kinase	1.29	8.51989e-05
BHW77_06215	dgcN	diguanylate cyclase	1.43914	0.0480392
BHW77_06220	yfiR	DUF883 domain-containing protein	1.74942	1.30383e-05
BHW77_06225	yfiL	lipoprotein	2.16885	2.1846e-05
BHW77_06230	aroF	3-deoxy-7-phosphoheptulonate synthase	1.55798	8.53142e-08
BHW77_06235	tyrA	bifunctional chorismate mutase/prephenate dehydrogenase	1.22927	0.00160141
BHW77_06270	clpB	ATP-dependent chaperone ClpB	2.71746	0.00310985
BHW77_06340	grcA	autonomous glycyl radical cofactor GrcA	16.055	6.60406e-05
BHW77_06345		amino acid transporter	1.51211	0.0468006
BHW77_06370		hypothetical protein	1.45852	0.00735246
BHW77_06405		ribonuclease III	1.50687	8.1034e-07
BHW77_06450		acid phosphatase AphA	1.38901	0.00917471
BHW77_06455		tRNA adenosine(34) deaminase TadA	1.31088	0.00583467
BHW77_06580		hypothetical protein	1.34307	0.0163162
BHW77_06660		dimethyl sulfoxide reductase subunit A	1.34655	0.0226379
BHW77_06690		cytoskeletal protein RodZ	1.31149	6.82279e-06
BHW77_06905		hypothetical protein	1.36796	0.0319796
BHW77_06915		esterase	1.77649	0.00238069
BHW77_06920		hypothetical protein	1.89866	0.00127737
BHW77_06935		hypothetical protein	2.37047	0.000155638
BHW77_06945		two-component system sensor histidine kinase NarQ	1.47305	1.97184e-05
BHW77_06970		transaldolase	1.95684	0.00670609
BHW77_07120		thiosulfate transporter subunit	9.7664	5.65695e-11
BHW77_07125		sulfate ABC transporter permease subunit CysT	4.60868	8.9413e-13
BHW77_07130		sulfate ABC transporter permease subunit CysW	4.23401	2.54611e-19
BHW77_07135		sulfate/thiosulfate transporter subunit	4.05602	1.67265e-17
BHW77_07140		cysteine synthase B	1.61826	3.16877e-05
BHW77_07240		IS200/IS605 family transposase	1.46072	0.0077545
BHW77_07250		hypothetical protein	1.76673	0.00023773
BHW77_07255		hypothetical protein	1.69138	0.000907542
BHW77_07295		ion channel protein	1.44449	0.000389496
BHW77_07355		hypothetical protein	1.62645	0.0360492
BHW77_07400	evgS	two-component system sensor histidine kinase EvgS	2.09524	5.36603e-05
BHW77_07405	evgA	DNA-binding response regulator	2.92826	9.85232e-21
BHW77_07425		hypothetical protein	1.73496	0.000160792
BHW77_07465		hypothetical protein	1.25056	0.00919493
BHW77_07480		hypothetical protein	1.6107	0.0158721
BHW77_07505		hypothetical protein	1.647	0.00451605
BHW77_07525		hypothetical protein	4.40373	4.21138e-07
BHW77_07615		bifunctional tRNA (5-methylaminomethyl-2-thiouridine)(34)-methyltransferase MnmD/FAD-dependent 5-carboxymethylaminomethyl-2-thiouridine(34) oxidoreductase MnmC	1.21178	0.0115328
BHW77_07620		beta-ketoacyl-[acyl-carrier-protein] synthase I	1.82265	0.000887398
BHW77_07710		transposase	1.41566	0.00743035
BHW77_07760		hypothetical protein	1.89875	0.000361575
BHW77_07765		hypothetical protein	1.95007	0.000269588
BHW77_07780		citrate transporter	1.25835	0.00550049
BHW77_07870		aminopeptidase	3.36304	0.00554282
BHW77_07895		isochorismate synthase MenF	1.28294	0.0403233
BHW77_07935		4-amino-4-deoxy-L-arabinose-phospho-UDP flippase	1.44662	0.0258812
BHW77_07940		4-amino-4-deoxy-L-arabinose lipid A transferase	2.05824	0.0298619
BHW77_07960		UDP-4-amino-4-deoxy-L-arabinose--oxoglutarate aminotransferase	2.20211	2.88735e-11
BHW77_07965		histidine phosphatase family protein	2.33786	0.000246609
BHW77_07995		MFS transporter	1.37489	0.0200383
BHW77_08000		2-keto-3-deoxy-L-rhamnonate aldolase	1.45313	0.00667945
BHW77_08015		anaerobic glycerol-3-phosphate dehydrogenase subunit B	1.57598	0.0384434
BHW77_08035		hypothetical protein	1.99837	0.0220016
BHW77_08100		hypothetical protein	1.32657	0.0156566
BHW77_08155		alkylated DNA repair protein AlkB	1.53963	0.0232124
BHW77_08175		hypothetical protein	2.70678	0.0131317
BHW77_08180		ferredoxin-type protein NapF	7.0772	2.92845e-06
BHW77_08190		nitrate reductase catalytic subunit	1.73816	0.000237581
BHW77_08265		autotransporter outer membrane beta-barrel domain-containing protein	1.29045	0.00321417
BHW77_08330		antibiotic ABC transporter substrate-binding protein	1.28422	0.00272946
BHW77_08380		1-phosphofructokinase	3.11922	0.0175211
BHW77_08385		PTS fructose transporter subunit IIBC	4.31568	0.000397192
BHW77_08460		hypothetical protein	2.09777	0.00153158
BHW77_08525		CidB/LrgB family autolysis modulator	1.75343	7.00255e-05
BHW77_08530		hypothetical protein	1.48109	0.00187144
BHW77_08565		tRNA dihydrouridine(16) synthase DusC	2.31965	2.33556e-15
BHW77_08570		hypothetical protein	2.30954	2.07281e-05
BHW77_08580		oxidoreductase	2.62944	0.00152206
BHW77_08585		hypothetical protein	1.60173	0.000454785
BHW77_08590		hypothetical protein	3.19883	0.000823521
BHW77_08640		integrase	1.23807	0.00214884
BHW77_08665		hypothetical protein	1.88496	0.0168888
BHW77_08670		hypothetical protein	2.06783	0.0180123
BHW77_08700		exonuclease	1.99808	0.0146032
BHW77_08705		phage recombination protein Bet	1.70021	0.0435242
BHW77_08710		host-nuclease inhibitor protein Gam	2.00501	0.0370964
BHW77_08715		protein kil	2.98325	0.00305009
BHW77_08730		superinfection exclusion protein B	2.71105	0.000222152
BHW77_08735		hypothetical protein	2.38253	0.00482427
BHW77_08740		hypothetical protein	1.63417	0.000162523
BHW77_08745		hypothetical protein	1.47247	0.000588717
BHW77_08750		repressor	1.58014	2.44543e-05
BHW77_08880		hypothetical protein	1.73203	0.0283061
BHW77_08905		hypothetical protein	1.93823	0.0433025
BHW77_08920		hypothetical protein	1.66244	0.000952576
BHW77_08930		hypothetical protein	1.51569	0.00082685
BHW77_08945		hypothetical protein	2.08883	0.000128542
BHW77_08965		fimbrial assembly protein	1.47448	0.0249917
BHW77_08990		hypothetical protein	1.31934	0.0387306
BHW77_09080		lipid kinase YegS	1.50431	0.000786494
BHW77_09085		hypothetical protein	1.71654	0.0397276
BHW77_09100		hypothetical protein	2.19116	0.00741838
BHW77_09195		hypothetical protein	1.72514	2.85186e-05
BHW77_09365		ISAs1 family transposase	1.56723	0.00308646
BHW77_09370		acetyltransferase	1.86899	1.3666e-05
BHW77_09425		ATP phosphoribosyltransferase	1.36901	0.0447649
BHW77_09430		NAD(P)-dependent oxidoreductase	1.53208	3.27552e-06
BHW77_09435		LysR family transcriptional regulator	2.72035	1.23873e-05
BHW77_09445		hypothetical protein	4.35791	1.45825e-10
BHW77_09450		hypothetical protein	1.51905	0.00907015
BHW77_09460		D-alanyl-D-alanine carboxypeptidase	1.27708	0.0414097
BHW77_09465		DNA gyrase inhibitor	2.39472	2.24717e-05
BHW77_09480		hypothetical protein	1.49312	0.00214783
BHW77_09560		ligand-gated channel	2.407	1.12235e-06
BHW77_09600		L%2CD-transpeptidase	1.9641	7.24306e-05
BHW77_09680		hypothetical protein	2.7375	6.28122e-06
BHW77_09685		exonuclease	1.64621	0.0195478
BHW77_09705		XRE family transcriptional regulator	1.24255	0.000766669
BHW77_09710		cell division protein	1.64579	0.0189063
BHW77_09725		replication protein	1.47456	0.0435242
BHW77_09755		hypothetical protein	1.38724	0.0136526
BHW77_09770		hypothetical protein	1.4281	0.0230181
BHW77_09810		DUF3927 domain-containing protein	1.42269	0.0345893
BHW77_09840		lysozyme	1.4753	0.0233136
BHW77_09850		hypothetical protein	4.00155	0.0394477
BHW77_09855	perC family proteins	transcriptional regulator	2.47665	0.00032808
BHW77_09960		phage tail protein	2.07286	0.00947804
BHW77_09970		molecular chaperone Tir	1.72163	0.002445
BHW77_09975		hypothetical protein	1.5847	0.000161034
BHW77_09985		hydrogenase	2.48358	4.07229e-05
BHW77_09990		hydrogenase	2.14664	0.00101686
BHW77_09995		Ni/Fe-hydrogenase%2C b-type cytochrome subunit	1.58102	0.0342254
BHW77_10010		hydrogenase-1 operon protein HyaF	1.3995	0.0300387
BHW77_10015		cytochrome d terminal oxidase subunit 1	2.03775	0.00206181
BHW77_10020		cytochrome d ubiquinol oxidase subunit II	1.79329	0.018686
BHW77_10030		phosphoanhydride phosphorylase	1.27444	0.0319797
BHW77_10075	cspG	cold-shock protein	2.98665	2.31032e-06
BHW77_10115		molecular chaperone TorD	4.18418	5.91021e-07
BHW77_10120		chaperone-modulator protein CbpM	3.55575	2.07621e-05
BHW77_10125		DNA-binding protein	3.79819	2.80559e-06
BHW77_10130		hypothetical protein	1.79707	0.00431705
BHW77_10135		bifunctional glucose-1-phosphatase/inositol phosphatase	1.47995	0.0199678
BHW77_10140		hypothetical protein	2.05709	0.000382404
BHW77_10145		NAD(P)H:quinone oxidoreductase%2C type IV	1.93695	0.00153158
BHW77_10155		DNA-binding protein	1.70769	0.00511909
BHW77_10160		hypothetical protein	1.66864	0.00218486
BHW77_10180		sugar acetyltransferase inhibitor	1.82683	0.0265428
BHW77_10190		hypothetical protein	1.50182	0.00902189
BHW77_10210		exonuclease	1.51503	0.00753399
BHW77_10230		phage recombination protein Bet	1.80396	0.00180118
BHW77_10235		host-nuclease inhibitor protein Gam	2.40147	0.000229752
BHW77_10240		protein kil	2.30616	0.000376026
BHW77_10250		hypothetical protein	2.72817	4.80506e-07
BHW77_10255		antitermination protein	2.26814	5.49101e-06
BHW77_10260		hypothetical protein	1.17394	0.0139621
BHW77_10265		transcriptional regulator	1.28162	0.00063984
BHW77_10270		addiction module toxin RelE	1.56093	2.14237e-05
BHW77_10275		repressor	1.47684	1.11619e-06
BHW77_10280		antirepressor	2.62888	2.09264e-06
BHW77_10285		hypothetical protein	2.63795	3.62912e-06
BHW77_10290		Replication protein O	1.77754	0.000872187
BHW77_10295		Replication protein P	1.94049	0.00191371
BHW77_10300		protein ren	2.20733	0.00319507
BHW77_10305		hypothetical protein	2.80284	1.20715e-05
BHW77_10320		ninB protein	1.7019	0.00156635
BHW77_10325		phage N-6-adenine-methyltransferase	1.59819	0.00821127
BHW77_10330		hypothetical protein	1.1892	0.0170322
BHW77_10335		DNA-binding protein	2.35426	6.04366e-06
BHW77_10340		protein ninG	2.34074	0.000172222
BHW77_10355		DNA methylase	2.7251	1.89276e-10
BHW77_10375		Shiga toxin subunit A	4.08335	4.65799e-10
BHW77_10380		Shiga toxin subunit B	3.37241	2.08598e-09
BHW77_10385		hypothetical protein	1.98543	0.000103165
BHW77_10390		DUF1378 domain-containing protein	1.99605	0.000139979
BHW77_10395		hypothetical protein	1.9991	0.000124818
BHW77_10400		holin	2.55784	6.01629e-05
BHW77_10405		lysozyme	2.51525	7.44902e-06
BHW77_10410		antirepressor	3.01907	1.22301e-06
BHW77_10415		hypothetical protein	1.84685	0.0488923
BHW77_10420		endopeptidase	1.49035	0.0289394
BHW77_10430		terminase	2.58899	8.00255e-07
BHW77_10435		terminase	2.06719	6.01953e-07
BHW77_10440		portal protein	1.79997	0.000241424
BHW77_10445		hypothetical protein	5.88235	9.80926e-11
BHW77_10450		N4-gp56 family major capsid protein	3.85594	2.2858e-07
BHW77_10455		hypothetical protein	3.50233	4.02569e-06
BHW77_10460		hypothetical protein	3.74211	2.49318e-07
BHW77_10465		hypothetical protein	2.63576	3.63478e-05
BHW77_10470		hypothetical protein	2.48969	0.000147296
BHW77_10475		phage tail protein	2.18907	0.000466026
BHW77_10480		phage tail protein	1.97827	0.00907022
BHW77_10485		hypothetical protein	1.7022	0.0095541
BHW77_10490		hypothetical protein	2.08415	6.16491e-05
BHW77_10495		phage tail protein	1.8797	4.39253e-05
BHW77_10500		hypothetical protein	2.08867	1.27654e-06
BHW77_10505		hypothetical protein	2.26823	2.92845e-06
BHW77_10510		hypothetical protein	1.71011	0.000184957
BHW77_10525		hypothetical protein	2.56282	1.97184e-05
BHW77_10530		hypothetical protein	2.56928	3.86181e-05
BHW77_10535		bacteriocin	1.95908	0.00313064
BHW77_10540		hypothetical protein	2.06073	0.000725746
BHW77_10545		hypothetical protein	1.63357	0.00957838
BHW77_10550		hypothetical protein	1.231	0.00834429
BHW77_10580		antirepressor	1.26732	0.0396718
BHW77_10595		malonic semialdehyde reductase	6.55077	0.0377748
BHW77_10600		pyrimidine utilization protein D	7.15502	0.0254986
BHW77_10605		pyrimidine utilization protein C	9.12617	0.0170322
BHW77_10610		pyrimidine utilization protein B	10.4297	0.0114932
BHW77_10615		pyrimidine utilization protein A	12.5488	0.00427621
BHW77_10650		iron permease	1.88013	0.00396189
BHW77_10695		diguanylate cyclase	1.33058	0.0414097
BHW77_10700		diguanylate phosphodiesterase	1.83102	2.02711e-08
BHW77_10725		adhesin	1.21364	0.0160308
BHW77_10730		fimbrial protein	1.24225	0.0104543
BHW77_10865		hypothetical protein	1.66331	0.00102377
BHW77_10875		DEAD/DEAH box helicase	1.31938	0.0240571
BHW77_10900		transposase	1.4214	0.0101883
BHW77_11120		hypothetical protein	1.35483	0.0103523
BHW77_11220		hypothetical protein	1.27847	0.0193665
BHW77_11225		hypothetical protein	1.48121	1.12235e-06
BHW77_11230		transposase	1.99204	6.36268e-05
BHW77_11235		transposase	1.82435	0.0051785
BHW77_11240		hypothetical protein	2.42798	8.20598e-07
BHW77_11245		hypothetical protein	2.90984	1.87667e-06
BHW77_11250		helicase	2.25184	1.85933e-05
BHW77_11255		phosphoadenosine phosphosulfate reductase	1.3803	0.0193003
BHW77_11275		transposase	1.41324	0.014567
BHW77_11290		hypothetical protein	1.41028	0.0203431
BHW77_11295		50S ribosome-binding GTPase	1.36011	0.0446161
BHW77_11370		restriction endonuclease subunit M	1.24998	0.0219302
BHW77_11425		curlin subunit CsgB	7.8463	0.0319658
BHW77_11445		O-acetyl-ADP-ribose deacetylase	2.00439	0.00135755
BHW77_11450		hypothetical protein	1.48818	0.00418782
BHW77_11455		glucan biosynthesis protein C	1.3039	0.00990656
BHW77_11490	mdtG	multidrug transporter subunit MdtG	1.70722	0.00318545
BHW77_11525	bss	transcriptional regulator	7.75916	4.935e-08
BHW77_11725		metal-dependent hydrolase	1.58998	0.00670701
BHW77_11765		hypothetical protein	1.20208	0.0306613
BHW77_11770		NADH dehydrogenase	2.98007	0.00203124
BHW77_11850		hypothetical protein	1.87754	0.00154445
BHW77_11865		repressor	1.48506	3.81564e-05
BHW77_11965		DUF3927 domain-containing protein	1.59802	0.0101883
BHW77_12030		hypothetical protein	1.98642	0.000446813
BHW77_12035		hypothetical protein	2.30317	2.54742e-05
BHW77_12125		hypothetical protein	1.35505	0.00870339
BHW77_12465		hypothetical protein	7.07346	0.000140531
BHW77_12470		hypothetical protein	2.1786	0.0258547
BHW77_12475		hypothetical protein	2.02174	0.0169883
BHW77_12480		protein convertase	1.80836	0.0350744
BHW77_12615		stress-induced bacterial acidophilic repeat motif	2.64785	0.0244335
BHW77_12720		hemolysin E	2.09182	0.00400667
BHW77_12750		SpoVR family protein	2.29126	0.0173551
BHW77_12785		hypothetical protein	2.70038	0.0109257
BHW77_12790		TonB-dependent receptor	1.70518	0.0358886
BHW77_12850		hypothetical protein	3.94737	5.78843e-06
BHW77_12865		hypothetical protein	2.1791	0.0413744
BHW77_12935		cation transport regulator	1.70645	0.0327763
BHW77_12970		nitrate/nitrite transporter	3.80032	1.77253e-05
BHW77_12975		nitrate reductase subunit alpha	3.44879	1.29045e-05
BHW77_13105		voltage-gated potassium channel	1.31486	0.0272127
BHW77_13135		outer membrane protein OmpW	1.92195	0.0278558
BHW77_13445		hypothetical protein	1.46807	0.00590312
BHW77_13450		IS256 family transposase	1.24836	0.00812749
BHW77_13475		IS256 family transposase	1.63681	1.87358e-06
BHW77_13490		exonuclease	1.63407	0.00100723
BHW77_13525		repressor	1.46272	0.00614818
BHW77_13615		transcriptional regulator	1.24723	0.00433181
BHW77_13675		endopeptidase	1.71015	0.0258251
BHW77_13685		DUF3950 domain-containing protein	3.37666	0.000754095
BHW77_13810		T3SS effector NleG	1.49496	0.0159735
BHW77_13855		TIGR00156 family protein	1.64489	0.00672697
BHW77_13865		hypothetical protein	2.14072	0.000937861
BHW77_13910		sugar transporter	1.27861	0.00815518
BHW77_14075		sulfatase	1.56564	0.0247714
BHW77_14100		hypothetical protein	11.0106	8.95599e-07
BHW77_14105	gadB	glutamate decarboxylase	4.36375	0.00108845
BHW77_14110	gadC	glutamate:gamma-aminobutyrate antiporter	5.01569	0.000631714
BHW77_14115		hypothetical protein	1.87451	0.000118962
BHW77_14120	dosC	diguanylate cyclase	2.8707	3.86051e-08
BHW77_14125		oxygen-sensing cyclic-di-GMP phosphodiesterase	2.2827	1.70124e-10
BHW77_14130		D-alanyl-D-alanine dipeptidase	4.96242	0.0239721
BHW77_14160		OsmC family peroxiredoxin	1.97186	0.00172414
BHW77_14170		30S ribosomal subunit S22	1.44459	0.027943
BHW77_14180		alcohol dehydrogenase AdhP	1.49637	0.0402834
BHW77_14235		nitrate/nitrite transporter NarU	2.52861	0.000501878
BHW77_14275		flavin reductase	1.62004	0.00124258
BHW77_14290		ISAs1 family transposase	7.10785	0.0387041
BHW77_14320		glutathione S-transferase	1.53689	0.0459196
BHW77_14340	mcbR	colanic acid/biofilm transcriptional regulator	1.83441	0.000582044
BHW77_14365		DUF2566 domain-containing protein	1.43517	0.00316417
BHW77_14585		surface-exposed virulence protein BigA	1.27874	3.74627e-05
BHW77_14605		lactate dehydrogenase	2.03661	0.0238835
BHW77_14610		heat-inducible protein	1.26154	0.049432
BHW77_14615		hypothetical protein	1.3477	0.00738714
BHW77_14630		universal stress protein F	2.00725	0.000341979
BHW77_14635		T3SS effector NleG	1.46462	0.0109316
BHW77_14735		phage portal protein	4.4285	0.0166144
BHW77_14770		hypothetical protein	1.46572	0.037485
BHW77_14920		transcriptional regulator	1.34303	0.00593974
BHW77_14990		hypothetical protein	1.69057	0.0109465
BHW77_15020		peptidase M20	3.00751	0.0224571
BHW77_15025		peptidase M20	3.05002	0.0106674
BHW77_15035		p-aminobenzoyl-glutamate transporter	2.72678	0.0102312
BHW77_15050		hypothetical protein	1.71565	0.0163347
BHW77_15070		universal stress protein UspE	1.9547	0.000210185
BHW77_15080		mechanosensitive ion channel protein MscS	1.65693	0.00336911
BHW77_15095		LysR family transcriptional regulator	1.28494	0.00467245
BHW77_15115		NAD-dependent dehydratase	1.30706	0.0103619
BHW77_15120		murein peptide amidase A	1.17151	0.0292146
BHW77_15125		L-Ala-D/L-Glu epimerase	1.51418	0.00032393
BHW77_15145		hypothetical protein	1.6737	0.0123771
BHW77_15290		hypothetical protein	1.22176	0.0365431
BHW77_15350		hypothetical protein	1.90219	0.00112191
BHW77_15375		glycine zipper 2TM domain	1.52397	0.020413
BHW77_15395		hypothetical protein	1.31693	0.00601891
BHW77_15400		phosphatidylglycerophosphatase B	1.22232	0.0433006
BHW77_15475		hypothetical protein	1.31176	0.000791834
BHW77_15515		hypothetical protein	2.36285	0.00621268
BHW77_15535		transposase	1.48731	0.0133926
BHW77_15570		IS66 family transposase	1.43785	0.00870661
BHW77_15590		T3SS effector protein NleH	1.43323	6.04999e-05
BHW77_15860		Rha family transcriptional regulator	1.49099	0.00975803
BHW77_15870		repressor	1.70479	0.000461959
BHW77_15875		stability determinant	1.67142	9.72408e-05
BHW77_15880		plasmid stabilization protein ParE	1.85311	2.24717e-05
BHW77_15885		hypothetical protein	1.8874	0.0205704
BHW77_15915		integrase	1.43703	0.00451792
BHW77_15940		hypothetical protein	3.58633	8.74677e-07
BHW77_15945		dimethyl sulfoxide reductase subunit A	1.37782	0.00771455
BHW77_15970		voltage-gated ClC-type chloride channel ClcB	1.33288	0.0139744
BHW77_15975		dethiobiotin synthase	3.1748	0.00015868
BHW77_15990		hypothetical protein	2.91307	0.0030051
BHW77_16005		serine protease	1.8533	0.00214884
BHW77_16010		multidrug transporter subunit MdtI	1.35465	0.0153614
BHW77_16040		arginine:ornithine antiporter	1.33702	0.00740032
BHW77_16045		dihydromonapterin reductase	1.3217	0.0101883
BHW77_16085		hypothetical protein	1.77715	0.00129184
BHW77_16090		glucuronide uptake porin UidC	1.98714	0.000103165
BHW77_16105		TetR family transcriptional regulator	1.17662	0.0391247
BHW77_16120		PTS sugar transporter subunit IIBC	1.31084	0.0223094
BHW77_16125		transcriptional regulator	1.17362	0.00607362
BHW77_16140		beta-lactam resistance protein	2.22402	2.31115e-08
BHW77_16145		oriC-binding nucleoid-associated protein	6.15389	1.93159e-10
BHW77_16150		hypothetical protein	1.46582	0.0342847
BHW77_16190		hypothetical protein	1.9751	0.0016906
BHW77_16250		fusaric acid resistance protein	1.89905	0.000989638
BHW77_16255	sodC	superoxide dismutase	2.81299	0.000337359
BHW77_16260		oxidoreductase	1.52093	0.00284586
BHW77_16305	sodB	superoxide dismutase	1.37393	0.0123919
BHW77_16315		hypothetical protein	1.76756	0.00738714
BHW77_16335		cyclopropane-fatty-acyl-phospholipid synthase	2.23701	2.12163e-05
BHW77_16365		monooxygenase	1.68269	0.0030051
BHW77_16370		hypothetical protein	1.34982	0.0294193
BHW77_16415		murein lipoprotein	1.37365	0.0487729
BHW77_16420		murein L%2CD-transpeptidase	2.5841	0.00101765
BHW77_16455		hypothetical protein	1.38286	0.0204156
BHW77_16535		oxidoreductase	1.35268	0.0330287
BHW77_16580		cyclic di-GMP regulator CdgR	1.51138	0.000359534
BHW77_16605		integration host factor subunit alpha	1.44375	0.0342438
BHW77_16645		hypothetical protein	1.67291	4.1814e-06
BHW77_16665		hypothetical protein	1.36814	0.0193911
BHW77_16675		hypothetical protein	1.74937	0.000211283
BHW77_16690		L-cystine transporter tcyP	2.05317	1.98376e-06
BHW77_16730		PTS N%2CN'-diacetylchitobiose transporter subunit IIC	1.38444	0.00957838
BHW77_16740		transcriptional regulator	2.19725	0.000492665
BHW77_16790		acetylornithine aminotransferase	4.38974	0.0175211
BHW77_16805		hypothetical protein	1.68402	0.00308361
BHW77_16995		PrkA family serine protein kinase	2.75658	0.00148482
BHW77_17000		hypothetical protein	3.20163	0.000376026
BHW77_17005		hypothetical protein	2.24116	1.24505e-05
BHW77_17045		hypothetical protein	1.22375	0.0349281
BHW77_17055		hypothetical protein	1.4882	0.00243673
BHW77_17060		hypothetical protein	1.83041	0.00251437
BHW77_17065		DUF1869 domain-containing protein	2.17422	2.63407e-05
BHW77_17070		hypothetical protein	1.89308	0.00222762
BHW77_17085		tartrate dehydrogenase	1.45706	0.0407788
BHW77_17090		BCCT family transporter	1.33791	0.0248581
BHW77_17135		hypothetical protein	1.5144	2.54768e-05
BHW77_17280		hypothetical protein	1.72973	0.00291121
BHW77_17285		hypothetical protein	2.01446	0.000534788
BHW77_17290		serine/threonine-protein phosphatase	2.38086	5.8194e-06
BHW77_17330		oligopeptidase B	1.23993	0.030318
BHW77_17340		hypothetical protein	1.32687	0.00291114
BHW77_17350		damage-inducible protein YebG	1.40122	0.00147292
BHW77_17375		hypothetical protein	1.6895	0.00748662
BHW77_17500		hypothetical protein	2.03958	3.70315e-05
BHW77_17580		universal stress protein UspC	1.48884	0.00705154
BHW77_17585		alpha%2Calpha-trehalose-phosphate synthase	1.46812	0.0251182
BHW77_17590		trehalose-phosphatase	1.82159	0.00117345
BHW77_17635		hypothetical protein	2.20412	0.00900988
BHW77_17640		tyrosine transporter TyrP	1.27818	0.0296446
BHW77_17645		hypothetical protein	1.54122	0.0176301
BHW77_17670		hypothetical protein	3.15511	0.0101883
BHW77_17675		DNA-binding protein	4.48446	0.00120465
BHW77_17680		DUF4761 domain-containing protein	3.42008	0.00358477
BHW77_17685		hypothetical protein	3.35929	0.00680102
BHW77_17690		DUF4754 domain-containing protein	3.06748	0.00814116
BHW77_17695		hypothetical protein	2.38896	0.0432758
BHW77_17700		hypothetical protein	2.7872	0.00633996
BHW77_17800		IS30 family transposase	1.36518	0.0148507
BHW77_17830	uvrY	two-component system response regulator UvrY	1.41337	8.47385e-05
BHW77_17920		hypothetical protein	1.5564	0.0472445
BHW77_18035		hypothetical protein	2.92869	0.000493992
BHW77_18040		mannosyl-3-phosphoglycerate phosphatase	2.14947	4.50934e-05
BHW77_18045		diguanylate cyclase	1.42697	0.00554282
BHW77_18085		porin	1.24355	0.0117068
BHW77_18130		cytochrome B	1.60141	0.0345949
BHW77_18135		hypothetical protein	1.89529	7.37898e-05
BHW77_18145		phage tail protein	1.97271	0.0101883
BHW77_18265		hypothetical protein	1.77097	0.014093
BHW77_18270		hypothetical protein	1.36489	0.0412207
BHW77_18275		lysozyme	1.57764	0.00122093
BHW77_18285		endopeptidase	1.90951	0.0134353
BHW77_18290	perC family protein	transcriptional regulator	2.57178	0.00123308
BHW77_18300		transposase	1.98599	0.0188848
BHW77_18305		9-O-acetyl-N-acetylneuraminic acid deacetylase	1.6615	0.0023002
BHW77_18330		transcriptional regulator	1.44343	0.000262674
BHW77_18410		XRE family transcriptional regulator	1.32106	0.00269086
BHW77_18415		antitoxin	1.38251	0.00193387
BHW77_18420		plasmid stabilization protein ParE	1.51616	2.79476e-05
BHW77_18450		DUF1482 domain-containing protein	2.3701	0.0333161
BHW77_18465		integrase	1.28007	0.0104704
BHW77_18480		acylphosphatase	1.64117	0.00193256
BHW77_18485		23S rRNA (cytosine(1962)-C(5))-methyltransferase	1.202	0.0275106
BHW77_18490		heat-shock protein HspQ	2.2909	0.00111804
BHW77_18495		hypothetical protein	1.48083	0.00431705
BHW77_18500		hypothetical protein	2.08596	0.0119669
BHW77_18505		hypothetical protein	2.28486	0.0105491
BHW77_18530		Crp/Fnr family transcriptional regulator	1.32042	0.00803404
BHW77_18535		cell division inhibitor SulA	1.79891	0.000847384
BHW77_18540		hypothetical protein	2.7068	1.3996e-05
BHW77_18555		Lon protease	1.26678	0.000443179
BHW77_18600		cell division protein ZapC	1.46498	3.27398e-05
BHW77_18630		outer membrane usher protein	1.34625	0.0173102
BHW77_18710		L%2CD-transpeptidase	1.89391	0.0102033
BHW77_18740		hypothetical protein	2.26526	1.18604e-12
BHW77_18770		ComEC family protein	1.45279	0.0032701
BHW77_18815		formate transporter FocA	2.89465	0.00143695
BHW77_18820		formate C-acetyltransferase	2.41423	2.03951e-05
BHW77_18825		pyruvate formate lyase-activating protein	1.99919	2.00151e-06
BHW77_18830		transporter	2.19852	4.1005e-07
BHW77_18840		hydrolase	1.61044	0.0107623
BHW77_18855		dimethylsulfoxide reductase subunit A	2.49815	7.18657e-06
BHW77_18860		serine--tRNA ligase	1.17616	0.0064905
BHW77_18945		ATP-dependent endonuclease	1.4084	0.00698928
BHW77_19125		glutaredoxin	1.4972	0.011383
BHW77_19130		hypothetical protein	6.1127	2.79885e-06
BHW77_19135		transporter	1.27566	0.00675301
BHW77_19190	bssR	transcriptional regulator	2.7689	0.000125402
BHW77_19310		phosphoethanolamine transferase	1.61423	6.82462e-09
BHW77_19320		threonine/homoserine exporter RhtA	1.28712	0.0463526
BHW77_19325	dps	DNA starvation/stationary phase protection protein Dps	2.87973	0.000577212
BHW77_19330		hypothetical protein	1.56399	0.0481558
BHW77_19335		glutamine ABC transporter substrate-binding protein GlnH	3.35109	0.00528565
BHW77_19340		glutamine ABC transporter permease GlnP	3.6271	0.00254171
BHW77_19345		glutamine ABC transporter ATP-binding protein	2.73842	0.0123331
BHW77_19350		hypothetical protein	4.61396	0.00467245
BHW77_19365		hypothetical protein	1.69899	0.00399204
BHW77_19380		hypothetical protein	2.56744	0.000618886
BHW77_19395		DNA-binding protein YbiB	1.72786	0.0173608
BHW77_19405		type III effector	1.91486	0.0329548
BHW77_19420		transcriptional regulator	2.04152	0.00158158
BHW77_19430		multidrug ABC transporter ATP-binding protein	1.57034	0.0342254
BHW77_19470		hypothetical protein	2.27039	0.00206456
BHW77_19720		antitermination protein	1.70407	0.00190613
BHW77_19730		serine/threonine protein phosphatase	3.74469	0.0345949
BHW77_19850		multidrug efflux pump-associated protein%2C AcrZ family	1.22982	0.0220016
BHW77_19860		molybdate ABC transporter ATP-binding protein ModF	1.94035	9.39034e-08
BHW77_19900		hypothetical protein	1.7323	0.0128119
BHW77_19905		zinc transporter ZitB	1.2218	0.0266042
BHW77_19990		cyd operon protein YbgE	1.92194	0.000383523
BHW77_19995		cyd operon protein YbgT	1.83111	0.0211374
BHW77_20000		cytochrome d ubiquinol oxidase subunit II	1.86609	0.0113514
BHW77_20005		cytochrome d terminal oxidase subunit 1	1.9889	0.00461533
BHW77_20010		hypothetical protein	2.53866	0.00114682
BHW77_20130		fimbrial protein	2.01619	0.000768286
BHW77_20135		hypothetical protein	1.34184	0.019505
BHW77_20140		fimbrial protein	1.58601	0.00317455
BHW77_20145		hypothetical protein	1.44514	0.00131636
BHW77_20150		AbrB family transcriptional regulator	1.36995	0.00804655
BHW77_20180		peptide permease	1.30403	0.00771455
BHW77_20190		hypothetical protein	1.34922	0.024844
BHW77_20215		hypothetical protein	1.91788	0.0134715
BHW77_20390		2-octaprenyl-3-methyl-6-methoxy-1%2C4-benzoquinol hydroxylase	1.71829	0.0262183
BHW77_20465		molecular chaperone DnaJ	1.56073	0.00112191
BHW77_20470		hypothetical protein	2.06471	0.0163394
BHW77_20475		hypothetical protein	1.31323	0.00851974
BHW77_20480		hypothetical protein	1.38053	0.0341222
BHW77_20540		hypothetical protein	1.70393	0.024618
BHW77_20555		LysR family transcriptional regulator	1.2397	0.0219302
BHW77_20575		fluoride ion transporter CrcB	1.58128	0.000140663
BHW77_20585		phospholipid:lipid A palmitoyltransferase	4.11066	2.60586e-09
BHW77_20590		anaerobic C4-dicarboxylate transporter DcuC	1.91934	0.000348957
BHW77_20660		universal stress protein UspG	2.76207	0.000362197
BHW77_20680		LysR family transcriptional regulator	1.62607	0.0130892
BHW77_20690		hypothetical protein	1.42064	0.00606593
BHW77_20695		methionine aminotransferase	1.63334	0.0448504
BHW77_20815		glutamate--cysteine ligase	2.29196	8.26286e-05
BHW77_20820		hypothetical protein	1.40702	0.0111037
BHW77_20825		hypothetical protein	1.27005	0.0081123
BHW77_20875		type VI secretion system Vgr family protein	1.67704	0.0442059
BHW77_20885		type IV secretion protein Rhs	1.29589	0.0283995
BHW77_20890		hypothetical protein	1.48496	0.00325718
BHW77_20910		type II secretion system protein E	1.33455	0.0155006
BHW77_21140		iron ABC transporter ATP-binding protein FetA	1.38435	0.00149191
BHW77_21145		paraslipin	1.53716	0.00355515
BHW77_21150		hypothetical protein	1.50447	0.00356457
BHW77_21155		hypothetical protein	1.36003	0.000155186
BHW77_21195		hypothetical protein	2.04963	0.000106449
BHW77_21200		transporter	2.62168	1.33343e-09
BHW77_21205		amino acid permease	2.29551	0.00267592
BHW77_21210		glutaminase	2.97812	0.00154317
BHW77_21220		addiction module antidote protein%2C HigA family	1.41676	0.00078376
BHW77_21225		hypothetical protein	1.29767	0.0195467
BHW77_21235		bifunctional UDP-sugar hydrolase/5'-nucleotidase	1.32909	0.0253252
BHW77_21255		acetylesterase	1.42984	0.0486556
BHW77_21260		ferrochelatase	1.28269	0.00378703
BHW77_21315		DNA-binding transcriptional repressor AcrR	1.25808	0.0111032
BHW77_21330		Hha toxicity attenuator	1.46013	0.0333002
BHW77_21350		hypothetical protein	1.57365	1.63305e-05
BHW77_21355		hypothetical protein	1.95087	0.00116251
BHW77_21420		thioesterase	1.49234	0.000382542
BHW77_21450		ATP-dependent Clp endopeptidase%2C proteolytic subunit ClpP	1.43735	0.00510658
BHW77_21465		transcriptional regulator BolA	3.22497	2.5744e-05
BHW77_21515		2-dehydropantoate 2-reductase	1.45673	0.00208921
BHW77_21520		oxidative-stress-resistance chaperone	1.20125	0.0486556
BHW77_21545		oxidoreductase	1.75532	0.0077545
BHW77_21550		hypothetical protein	1.34251	0.0210996
BHW77_21600		hypothetical protein	1.70811	8.3962e-12
BHW77_21605		plasmid stabilization protein ParE	2.22664	4.75761e-05
BHW77_21610		antitoxin	2.26155	6.71885e-05
BHW77_21720		hypothetical protein	2.26933	2.19941e-06
BHW77_21725		hypothetical protein	2.35651	3.57225e-06
BHW77_21730		shikimate kinase II	1.35398	0.000220966
BHW77_21745		diguanylate cyclase AdrA	1.63212	0.00762607
BHW77_21750		hypothetical protein	2.23992	0.000300111
BHW77_21760		anti-RssB factor	1.6299	0.00137577
BHW77_21780		hypothetical protein	1.98106	0.0129979
BHW77_21800		hypothetical protein	1.722	0.000779186
BHW77_21810		transcriptional regulator	2.62646	0.00646184
BHW77_21815		autotransporter outer membrane beta-barrel domain-containing protein	1.44047	0.00153236
BHW77_21890		hypothetical protein	1.26901	0.0117068
BHW77_21920		3-(2,3-dihydroxyphenyl)propionate dioxygenase	1.9223	0.037746
BHW77_21950		beta-D-galactosidase	1.34945	0.0174251
BHW77_21955		galactoside permease	1.93573	0.00615544
BHW77_21970		cyanase	1.63744	0.00819198
BHW77_22020		hypothetical protein	2.20875	0.000167023
BHW77_22030		hypothetical protein	1.42359	0.0318297
BHW77_22035		hypothetical protein	2.08526	0.0172318
BHW77_22120		LysR family transcriptional regulator	1.47586	0.00449706
BHW77_22160		DNA recombinase	2.39765	6.8101e-07
BHW77_22220		pyridine nucleotide-disulfide oxidoreductase	1.67725	0.00500982
BHW77_22240		transcriptional regulator	1.91437	1.05238e-09
BHW77_22250		2,5-diketo-D-gluconic acid reductase	1.49355	0.0394723
BHW77_22335		hypothetical protein	1.65404	4.39253e-05
BHW77_22340		hypothetical protein	2.39939	1.06956e-08
BHW77_22345		aldehyde dehydrogenase iron-sulfur subunit	1.54239	0.00625414
BHW77_22350		xanthine dehydrogenase	1.44309	0.0414097
BHW77_22375		LysR family transcriptional regulator	1.25416	0.0319796
BHW77_22440		hypothetical protein	1.44625	0.0101883
BHW77_22490		AraC family transcriptional regulator	1.8276	0.00128916
BHW77_22535		repressor	1.55329	1.46695e-07
BHW77_22540		hypothetical protein	1.37133	0.016804
BHW77_22550		integrase	1.40293	0.0468702
BHW77_22635		hypothetical protein	1.2907	0.0165899
BHW77_22650		mRNA interferase YafQ	1.66427	9.88649e-05
BHW77_22680		amidohydrolase	1.28453	0.0173102
BHW77_22685		ISAs1 family transposase	1.61745	0.00431705
BHW77_22690		dCTP deaminase	1.76952	0.0453263
BHW77_22705		ISAs1 family transposase	2.50475	0.0322689
BHW77_22715		hypothetical protein	1.57655	0.00716784
BHW77_22720		hypothetical protein	1.81295	0.00908484
BHW77_22725		type IV secretion protein Rhs	1.40463	0.0032701
BHW77_22845		hypothetical protein	2.04511	0.0403233
BHW77_22865		ribonuclease HI	1.24461	0.0036479
BHW77_22870		hypothetical protein	1.31758	7.02442e-07
BHW77_22875		hydroxyacylglutathione hydrolase	1.25593	0.00846667
BHW77_22890		hypothetical protein	1.43125	0.00245581
BHW77_22895		LysR family transcriptional regulator	1.30718	0.00766805
BHW77_22970		hypothetical protein	1.2895	0.0398891
BHW77_22975		copper homeostasis/adhesion lipoprotein NlpE	1.18404	0.0118252
BHW77_22980		hypothetical protein	1.27967	0.0224763
BHW77_22990		hypothetical protein	1.48867	0.00436644
BHW77_22995		Rho-binding antiterminator	1.32043	0.0329539
BHW77_23010		lysine decarboxylase LdcC	1.55246	0.0215407
BHW77_23115		hypothetical protein	1.82757	5.30363e-06
BHW77_23120		carbohydrate diacid regulon transcriptional regulator CdaR	1.29125	0.0157994
BHW77_23155		chloride channel protein	1.56225	0.00214884
BHW77_23205		sugar fermentation stimulation protein SfsA	2.4556	0.000318417
BHW77_23210		RNA polymerase-binding protein DksA	1.36515	0.0198196
BHW77_23240		outer membrane usher protein	1.34348	0.000103279
BHW77_23245		fimbrial protein	1.44112	0.000397192
BHW77_23250		fimbrial protein	1.57889	1.57042e-05
BHW77_23255		fimbrial protein	1.53369	0.00614818
BHW77_23285		hypothetical protein	1.3103	1.1265e-05
BHW77_23300		multidrug ABC transporter ATP-binding protein	1.32262	0.00132426
BHW77_23325		hypothetical protein	1.42426	0.0119585
BHW77_23340		hypothetical protein	1.63153	0.0117792
BHW77_23350		hypothetical protein	1.43104	0.000312852
BHW77_23370		transcriptional regulator PdhR	1.83804	8.98146e-05
BHW77_23385		N-acetyl-anhydromuranmyl-L-alanine amidase	1.383	6.80392e-05
BHW77_23410		type IV pilin biogenesis protein	1.32134	0.0142054
BHW77_23555		transcriptional regulator LeuO	1.49307	0.0268496
BHW77_23585		inhibitor of glucose transporter	1.8257	0.00211652
BHW77_23590		transcriptional regulator SgrR	1.15047	0.0461958
BHW77_23595		type III effector	1.46568	0.0298619
BHW77_23640		DNA polymerase II	1.44637	0.0115707
BHW77_23645		RNA polymerase-binding ATPase	1.57481	0.000221615
BHW77_23650		bifunctional tRNA pseudouridine(32) synthase/ribosomal large subunit pseudouridine synthase RluA	1.48032	0.00110176
BHW77_23655		UDP pyrophosphate phosphatase	1.49629	0.0013244
BHW77_23695		plasmid maintenance protein CcdB	1.50526	0.00250059
BHW77_23700		antitoxin	1.51498	0.00588839
BHW77_23705		dihydrofolate reductase	1.61436	0.00148482
BHW77_23720		metabolite transporter	1.88987	0.0222166
BHW77_23750		crotonobetainyl-CoA--carnitine CoA-transferase	1.73702	0.000338439
BHW77_23760		crotonobetaine/carnitine-CoA ligase	1.34517	0.00270925
BHW77_23875		fimbrial family protein	3.00559	1.43104e-06
BHW77_23880		transcriptional activator NhaR	2.86731	1.03318e-09
BHW77_23885		Na(+)/H(+) antiporter NhaA	2.68318	3.62045e-06
BHW77_23890		protein hokC	1.39787	0.037746
BHW77_23915		hypothetical protein	1.30547	0.0298619
BHW77_23930		sodium:alanine symporter	1.76083	5.69003e-07
BHW77_23980		hypothetical protein	1.39421	0.0272769
BHW77_23990		cell envelope integrity protein CreD	1.62861	0.000728753
BHW77_24010		MDR efflux pump AcrAB transcriptional activator RobA	1.46399	0.000907165
BHW77_24080		phosphopentomutase	1.45221	0.0168888
BHW77_24085		thymidine phosphorylase	1.53031	0.0148507
BHW77_24090		deoxyribose-phosphate aldolase	2.17905	0.00234111
BHW77_24095		hypothetical protein	2.48479	0.00152584
BHW77_24100		YjjI family glycine radical enzyme	3.12033	1.52116e-05
BHW77_24120		patatin family protein	1.52456	0.0341111
BHW77_24200		primosomal protein DnaI	1.28712	0.0226379
BHW77_24205		DNA replication protein DnaC	1.30387	0.00323967
BHW77_24230		L-galactonate transporter	1.53772	9.38372e-05
BHW77_24315		hypothetical protein	1.21455	0.0440499
BHW77_24320		multidrug transporter	1.9241	7.2614e-11
BHW77_24325		hypothetical protein	1.91824	0.00112014
BHW77_24330		hypothetical protein	2.10731	3.38378e-05
BHW77_24335		hypothetical protein	2.38615	0.000506784
BHW77_24345		type III effector	1.70481	0.00141272
BHW77_24350		hypothetical protein	1.47366	0.00278634
BHW77_24365		hypothetical protein	1.26708	0.00308275
BHW77_24405		hypothetical protein	2.17791	0.00948232
BHW77_24485		hypothetical protein	2.65895	0.00145095
BHW77_24490		tyrosine recombinase	1.40885	0.0173102
BHW77_24605		integrase	1.93861	0.000153775
BHW77_24615		hypothetical protein	1.51388	0.00815119
BHW77_24635		hypothetical protein	1.3915	0.0216564
BHW77_24675		hypothetical protein	1.44022	0.000518318
BHW77_24690		transposase	1.37171	0.0118228
BHW77_24700		transposase	1.6018	0.00169844
BHW77_24715		hypothetical protein	1.78568	0.00293156
BHW77_24720		hypothetical protein	1.38831	0.0064905
BHW77_24745		DNA sulfur modification protein DndB	1.3379	2.55581e-08
BHW77_24860		ribonuclease E inhibitor B	1.6029	0.00064418
BHW77_24875		toxin-antitoxin biofilm protein TabA	1.32572	0.0118803
BHW77_24940		anaerobic ribonucleoside-triphosphate reductase	2.57342	0.0179325
BHW77_24945		anaerobic ribonucleotide reductase-activating protein	2.52421	0.00325451
BHW77_24950		cytochrome b562	1.61301	0.000138638
BHW77_24955		metalloprotease PmbA	1.3188	0.0088419
BHW77_24960		hypothetical protein	1.81549	0.000234886
BHW77_25025		hypothetical protein	1.70141	0.000127917
BHW77_25030		peptide-methionine (S)-S-oxide reductase	1.33744	0.00675301
BHW77_25035		hypothetical protein	1.34529	0.00135495
BHW77_25045		hypothetical protein	1.55446	0.00642383
BHW77_25050		hypothetical protein	1.57588	0.00325451
BHW77_25055		3'(2')2,5'-bisphosphate nucleotidase CysQ	1.76387	0.00349939
BHW77_25095		hypothetical protein	1.35566	0.00289956
BHW77_25100		transposase	1.20719	0.0421393
BHW77_25105		IS200/IS605 family transposase	1.59198	0.00199782
BHW77_25135		hypothetical protein	2.71647	0.000621821
BHW77_25180		esterase	1.30882	0.0119585
BHW77_25185		bioflm peroxide resistance protein BsmA	2.00908	0.000116156
BHW77_25190		hypothetical protein	1.80258	0.00226309
BHW77_25195		isovaleryl-CoA dehydrogenase	4.01141	0.000887398
BHW77_25235		ribonuclease R	1.28938	0.0260951
BHW77_25240		transcriptional repressor NsrR	1.71905	0.00271435
BHW77_25270		RNA chaperone Hfq	1.26419	0.037225
BHW77_25345		elongation factor P lysine(34) lysyltransferase	1.37013	0.000367266
BHW77_25350		fumarate reductase (quinol) flavoprotein subunit	1.89418	0.00142749
BHW77_25355		fumarate reductase	1.815	0.00633996
BHW77_25360		fumarate reductase subunit C	1.6114	0.0087234
BHW77_25365		fumarate reductase	1.53654	0.0220016
BHW77_25375		hypothetical protein	1.88955	0.00185212
BHW77_25380		multidrug transporter	1.64127	0.00117121
BHW77_25385		entericidin B membrane lipoprotein	1.90022	0.00142041
BHW77_25425		L-methionine/branched-chain amino acid transporter	1.49154	0.00153545
BHW77_25430		membrane protein FxsA	1.77313	0.0156558
BHW77_25445		cation tolerance protein CutA	1.35507	0.000937764
BHW77_25465		hypothetical protein	2.49662	0.0253149
BHW77_25470		transcriptional regulator CadC	2.23348	1.72578e-06
BHW77_25490		lysine--tRNA ligase	1.3429	0.00246941
BHW77_25495		DUF2566 domain-containing protein	2.00364	0.00317455
BHW77_25500		hypothetical protein	2.81252	1.05063e-05
BHW77_25505		GNAT family N-acetyltransferase	2.73015	1.76814e-08
BHW77_25510		hypothetical protein	2.90742	9.9054e-05
BHW77_25530		anaerobic C4-dicarboxylate transporter	1.83533	0.000481701
BHW77_25545		melibiose:sodium transporter MelB	1.29065	0.00305009
BHW77_25565		arginine decarboxylase	1.59623	5.61999e-06
BHW77_25570		transcriptional regulator	2.56976	0.022316
BHW77_25575		arginine:agmatine antiporter	2.16526	0.00132878
BHW77_25580		phosphoethanolamine transferase EptA	1.43014	0.0480392
BHW77_25585		two-component system response regulator BasR	1.35936	0.00960331
BHW77_25600		proline/betaine transporter	1.4482	0.0459637
BHW77_25610		hypothetical protein	1.75838	1.71155e-05
BHW77_25620		hypothetical protein	1.5812	0.0106965
BHW77_25720		D-lyxose/D-mannose family sugar isomerase	1.58308	0.00740325
BHW77_25755		multidrug transporter subunit MdtO	1.28319	0.0191587
BHW77_25840		Na+/H+ antiporter	1.23673	0.00668434
BHW77_25860		hypothetical protein	1.50374	0.000510363
BHW77_25865		hypothetical protein	2.07059	1.68801e-07
BHW77_25875		excinuclease ABC subunit A	1.37275	0.000900398
BHW77_25880		hypothetical protein	1.52662	0.00322248
BHW77_25885		thiamin phosphate synthase	1.83791	0.000103165
BHW77_25915		quinone oxidoreductase	3.00976	1.56537e-05
BHW77_25935		transcriptional regulator Zur	1.70995	0.00202598
BHW77_25940		hypothetical protein	3.27174	6.16491e-05
BHW77_25950		repressor LexA	1.59916	0.00042367
BHW77_26015		D-xylose transporter XylE	1.91424	0.00183652
BHW77_26020		phosphate-starvation-inducible protein PsiE	1.88705	0.00251437
BHW77_26030		hypothetical protein	3.60215	0.00894067
BHW77_26065		hypothetical protein	1.9506	0.000259568
BHW77_26115		dipeptidase E	1.39647	0.0298619
BHW77_26120		hypothetical protein	1.51383	0.00816286
BHW77_26255		phosphomethylpyrimidine synthase ThiC	1.3224	0.00406772
BHW77_26285	htrC	stationary phase growth adaptation protein	1.70165	1.13273e-07
BHW77_26370		UDP-N-acetylenolpyruvoylglucosamine reductase	1.16228	0.0191225
BHW77_26395		glutamate racemase	1.21677	0.0170951
BHW77_26470		AraC family transcriptional regulator	1.23961	0.035604
BHW77_26510		glycerol dehydrogenase	1.91834	0.00158593
BHW77_26515		hypothetical protein	1.87743	0.0380895
BHW77_26535		methylenetetrahydrofolate reductase [NAD(P)H]	3.72241	0.00361991
BHW77_26555	metJ	transcriptional repressor protein MetJ	2.41614	0.000155865
BHW77_26560		hypothetical protein	2.41941	1.50177e-05
BHW77_26615		HslU--HslV peptidase proteolytic subunit	2.57524	0.00154423
BHW77_26620		HslU--HslV peptidase ATPase subunit	2.02939	0.00432424
BHW77_26630		ribonuclease E activity regulator RraA	1.40874	0.00657688
BHW77_26650		aquaporin	1.54038	0.000436383
BHW77_26670	uspD	universal stress protein UspD	1.40699	0.0289935
BHW77_26675		hypothetical protein	1.51696	0.00697899
BHW77_26700		sulfate transporter subunit	1.64414	0.000952576
BHW77_26710		6-phosphofructokinase	1.22022	0.0319796
BHW77_26735		6-N-hydroxylaminopurine resistance protein	1.37228	0.0486906
BHW77_26900		hypothetical protein	1.3644	0.00179965
BHW77_27010		oxygen-independent coproporphyrinogen III oxidase	1.44101	8.74677e-07
BHW77_27015		GTPase-activating protein	1.77885	0.000125402
BHW77_27040		acyltransferase	1.53843	0.00590312
BHW77_27045		hypothetical protein	1.53441	0.0168888
BHW77_27070		molybdopterin-guanine dinucleotide biosynthesis protein B	1.27615	0.00164859
BHW77_27105		potassium transporter	1.15056	0.0406456
BHW77_27195		5-methyltetrahydropteroyltriglutamate--homocysteine S-methyltransferase	2.56323	0.00717073
BHW77_27215		lysophospholipase	1.18887	0.00506476
BHW77_27270	corA	magnesium and cobalt transport protein CorA	1.28422	0.000222346
BHW77_27325	cyaA	adenylate cyclase	1.10094	0.0298618
BHW77_27350		arylsulfatase	1.45488	0.0272127
BHW77_27470		rho operon leader peptide	1.93694	1.3655e-06
BHW77_27475		thioredoxin	1.09785	0.0177185
BHW77_27495		hypothetical protein	1.63586	0.000951679
BHW77_27500		peptidylprolyl isomerase	2.61091	3.67974e-09
BHW77_27505		ketol-acid reductoisomerase	3.91588	0.00197846
BHW77_27510	ilvY	transcriptional regulator IlvY	1.48274	0.000403635
BHW77_27545		ATP-dependent protease	1.34255	0.00153841
BHW77_27555	hdfR	transcriptional regulator HdfR	1.33392	0.0238032
BHW77_27590		GntR family transcriptional regulator	1.51192	0.00148053
BHW77_27595		MFS transporter	1.30486	0.000577212
BHW77_27630	kup	potassium transporter Kup	1.26065	0.001453
BHW77_27650	asnC	transcriptional regulator AsnC	1.63621	0.00049256
BHW77_27740		fimbrial protein	1.35162	0.00712622
BHW77_27750		fimbrial protein	1.53237	8.21752e-05
BHW77_27810		type III effector	1.58715	0.00247862
BHW77_27835		DNA-binding transcriptional regulator	1.1725	0.0389881
BHW77_27840	mdtL	multidrug transporter subunit MdtL	1.3043	0.0285464
BHW77_27860		enterotoxin	1.40172	0.0297009
BHW77_28015		peptidase M66	1.50338	0.00626686
BHW77_28050		transposase	1.72423	1.3666e-05
BHW77_28055		transposase	1.31777	0.00467993
BHW77_28085		transposase	1.2894	0.0171387
BHW77_28105		hypothetical protein	1.23529	0.0145497
BHW77_28120	repA	incFII family plasmid replication initiator RepA	1.26905	0.00539971
BHW77_28140		transcriptional regulator	1.79262	0.0342254
BHW77_28185		toxin B	1.49571	0.00109226
