# Supplementary material for: Genomewide transcriptional response of Escherichia coli O157:H7 to norepinephrine
Source: BMC Genomics. 2022 Feb 8;23:107. doi: 10.1186/s12864-021-08167-z (PMC8822769; doi:10.1186/s12864-021-08167-z)
Supplement: Supplementary file 3 — Additional file 3: Table S3. List of genes downregulated in response to growth of E. coli O157:H7 strain NADC 6564 in the presence of norepinephrine. [file 12864_2021_8167_MOESM3_ESM.xlsx]

## Sheet: Supplementary Table 3
Additional file 3: Table S3. List of genes down-regulated in response to growth of E. coli O157:H7 strain NADC 6564 in the presence of norepinephrine
Locus tag	ctsfile.gene	Fold change	p adjusted
BHW77_24250	carbon starvation protein A (btsT)/cstA	-28.8628	8.15642e-18
BHW77_11135	adhesin	-10.0662	7.7255e-15
BHW77_12650	protease	-9.00905	4.92794e-15
BHW77_12645	hydrolase	-7.9486	1.22438e-11
BHW77_27855	tryptophanase leader peptide	-6.99259	2.44543e-05
BHW77_23785	carbamoyl phosphate synthase large subunit	-6.96596	2.58377e-10
BHW77_24905	aspartate carbamoyltransferase	-6.73267	4.15204e-07
BHW77_24910	aspartate carbamoyltransferase regulatory subunit	-6.0703	4.01484e-08
BHW77_23790	carbamoyl phosphate synthase small subunit	-5.68634	0.00268442
BHW77_07835	NADH-quinone oxidoreductase subunit I	-5.24233	0.000110458
BHW77_26200	phosphoribosylamine--glycine ligase	-5.14757	1.10756e-06
BHW77_25820	acetate--CoA ligase	-4.81401	3.63995e-06
BHW77_04580	glycine dehydrogenase (aminomethyl-transferring)	-4.78597	0.0111032
BHW77_21990	cytosine permease	-4.72272	3.47681e-08
BHW77_06900	phosphoribosylaminoimidazolesuccinocarboxamide synthase	-4.6978	5.61747e-05
BHW77_26195	bifunctional phosphoribosylaminoimidazolecarboxamide formyltransferase/IMP cyclohydrolase	-4.50737	0.00297483
BHW77_06465	phosphoribosylformylglycinamidine synthase	-4.48516	0.000128542
BHW77_20720	2,3-dihydro-2,3-dihydroxybenzoate dehydrogenase	-4.43563	5.56044e-13
BHW77_04575	glycine cleavage system protein H	-4.39584	0.0238835
BHW77_06780	phosphoribosylformylglycinamidine cyclo-ligase	-4.28866	0.0208415
BHW77_08490	galactose/methyl galactoside ABC transporter ATP-binding protein MglA	-4.26474	7.03288e-05
BHW77_23125	serine endoprotease	-4.22276	2.33617e-09
BHW77_20725	isochorismatase	-4.21254	1.28866e-09
BHW77_20715	thioesterase	-4.20774	5.15496e-11
BHW77_14030	fimbrial protein	-4.19025	3.56797e-06
BHW77_20100	succinate dehydrogenase iron-sulfur subunit	-4.06925	0.000123513
BHW77_20090	2-oxoglutarate dehydrogenase E1 component	-3.9378	1.5074e-05
BHW77_06895	hypothetical protein	-3.93206	0.00815518
BHW77_17295	hypothetical protein	-3.90167	1.96847e-07
BHW77_20105	succinate dehydrogenase flavoprotein subunit	-3.87223	9.43226e-05
BHW77_20095	hypothetical protein	-3.80743	6.65286e-05
BHW77_10040	protein tyrosine phosphatase	-3.77544	6.92932e-07
BHW77_27700	F0F1 ATP synthase subunit gamma	-3.76299	4.05678e-08
BHW77_11070	hypothetical protein	-3.76027	8.11483e-12
BHW77_11100	Tellurium resistance protein TerB	-3.7427	1.2264e-12
BHW77_08485	methyl-galactoside ABC transporter substrate-binding protein	-3.68619	3.41417e-07
BHW77_21000	5-(carboxyamino)imidazole ribonucleotide synthase	-3.67144	0.0100625
BHW77_20110	succinate dehydrogenase%2C hydrophobic membrane anchor protein	-3.65464	0.00124258
BHW77_11105	tellurium resistance protein TerC	-3.6226	7.49172e-13
BHW77_11065	citrate lyase subunit beta	-3.62169	1.05514e-16
BHW77_27705	F0F1 ATP synthase subunit beta	-3.60958	3.76324e-08
BHW77_08450	catecholate siderophore receptor CirA	-3.60212	0.00110999
BHW77_23780	hypothetical protein	-3.58918	0.0216003
BHW77_11075	hypothetical protein	-3.5541	6.88101e-12
BHW77_27695	F0F1 ATP synthase subunit alpha	-3.54157	7.74576e-08
BHW77_11080	adenine/guanine phosphoribosyltransferase	-3.53775	4.38682e-07
BHW77_26045	hypothetical protein	-3.51063	0.0438116
BHW77_20730	2,3-dihydroxybenzoate-AMP ligase	-3.49845	6.347e-06
BHW77_20085	dihydrolipoamide succinyltransferase	-3.482	3.38378e-05
BHW77_20115	succinate dehydrogenase cytochrome b556 large subunit	-3.43874	0.0023714
BHW77_20080	succinate--CoA ligase subunit beta	-3.37713	1.44925e-05
BHW77_02410	50S ribosomal protein L22	-3.36694	5.69538e-05
BHW77_11090	tellurium resistance protein TerZ	-3.35625	2.88735e-11
BHW77_11790	peptigoglycan-binding protein LysM	-3.34037	9.03657e-08
BHW77_27755	phosphate ABC transporter substrate-binding protein PstS	-3.33672	1.46695e-07
BHW77_02405	30S ribosomal protein S19	-3.27746	7.71731e-05
BHW77_02400	50S ribosomal protein L2	-3.27186	7.36319e-05
BHW77_26040	hypothetical protein	-3.26513	0.024167
BHW77_00625	orotate phosphoribosyltransferase	-3.25665	1.56731e-06
BHW77_20790	hypothetical protein	-3.20563	1.83798e-05
BHW77_11095	tellurium resistance protein TerA	-3.1962	3.99776e-13
BHW77_12370	NADP-dependent isocitrate dehydrogenase	-3.17571	1.56416e-05
BHW77_27690	F0F1 ATP synthase subunit delta	-3.16285	1.87358e-06
BHW77_02415	30S ribosomal protein S3	-3.16165	3.23407e-05
BHW77_09215	colanic acid biosynthesis glycosyltransferase WcaA	-3.13924	0.0107224
BHW77_12345	adenylosuccinate lyase	-3.13242	0.000462101
BHW77_07670	colicin V production protein	-3.1209	0.00957838
BHW77_20710	carbon starvation protein A (btsT)/YjiY	-3.09878	1.18604e-12
BHW77_14510	aldehyde dehydrogenase	-3.08589	2.02711e-08
BHW77_11060	hypothetical protein	-3.0585	5.45866e-20
BHW77_06775	phosphoribosylglycinamide formyltransferase	-3.04283	0.00386135
BHW77_01635	hydroxymyristoyl-ACP dehydratase	-3.00908	0.00105174
BHW77_17355	phosphoribosylglycinamide formyltransferase 2	-3.0087	1.06767e-05
BHW77_07675	amidophosphoribosyltransferase	-2.98003	0.0115713
BHW77_06730	IMP dehydrogenase	-2.9564	0.0011444
BHW77_25855	transcriptional regulator	-2.92654	2.43182e-12
BHW77_10035	protein-tyrosine kinase	-2.91832	8.51085e-11
BHW77_09220	colanic acid biosynthesis acetyltransferase WcaB	-2.89633	0.0191885
BHW77_24430	fructuronate reductase	-2.89018	4.92674e-07
BHW77_26330	translation elongation factor Tu	-2.8826	2.16304e-05
BHW77_15130	lipid hydroperoxide peroxidase	-2.87367	2.97788e-06
BHW77_27850	tryptophanase	-2.87317	0.000263418
BHW77_21490	cytochrome o ubiquinol oxidase subunit III	-2.86704	0.000100926
BHW77_18340	CAAX protease	-2.85403	3.27601e-06
BHW77_27680	ATP F0F1 synthase subunit C	-2.83995	1.57042e-05
BHW77_21005	carbamate kinase	-2.83933	0.00300836
BHW77_21985	cytosine deaminase	-2.83672	4.78696e-07
BHW77_24435	mannonate dehydratase	-2.83596	2.07281e-05
BHW77_14330	hypothetical protein	-2.82552	1.20885e-07
BHW77_27685	F0F1 ATP synthase subunit B	-2.81662	2.92845e-06
BHW77_06495	serine hydroxymethyltransferase	-2.81526	0.000104711
BHW77_24900	pyrBI operon leader peptide	-2.81183	0.00217519
BHW77_02420	50S ribosomal protein L16	-2.81176	4.79071e-05
BHW77_20075	succinate--CoA ligase subunit alpha	-2.80008	0.000142841
BHW77_06490	nitric oxide dioxygenase	-2.78743	8.53142e-08
BHW77_02390	50S ribosomal protein L4	-2.76903	0.000764854
BHW77_21495	cytochrome o ubiquinol oxidase subunit IV	-2.76815	6.09898e-05
BHW77_16175	electron transport complex subunit RsxG	-2.76294	9.00682e-06
BHW77_19960	peptidoglycan-associated lipoprotein	-2.76289	3.76324e-08
BHW77_25650	phosphonate C-P lyase system protein PhnH	-2.75971	0.0223652
BHW77_17165	hypothetical protein	-2.75875	3.95405e-05
BHW77_05620	formate hydrogenlyase complex iron-sulfur subunit	-2.75738	0.000474528
BHW77_25825	hypothetical protein	-2.73739	0.00218805
BHW77_01120	peptide ABC transporter substrate-binding protein	-2.73382	0.00131744
BHW77_18685	phosphoporin PhoE	-2.7241	0.00279025
BHW77_11775	hypothetical protein	-2.70103	4.31793e-10
BHW77_27710	F0F1 ATP synthase subunit epsilon	-2.67758	5.61999e-06
BHW77_14415	hypothetical protein	-2.67553	1.3551e-08
BHW77_09210	tyrosine-protein kinase	-2.67033	0.0241635
BHW77_25845	permease	-2.66426	0.0138621
BHW77_08495	galactoside ABC transporter permease MglC	-2.65731	2.55581e-08
BHW77_08445	hypothetical protein	-2.6436	0.00299657
BHW77_17245	zinc metalloprotease HtpX	-2.64203	1.18604e-12
BHW77_10045	polysaccharide export protein Wza	-2.6416	1.54173e-05
BHW77_20765	LPS O-antigen length regulator	-2.62689	0.000376026
BHW77_19955	cell division protein CpoB	-2.61147	2.01013e-07
BHW77_27765	phosphate ABC transporter%2C permease protein PstA	-2.59832	7.6815e-05
BHW77_16765	ATP-independent periplasmic protein-refolding chaperone	-2.58911	5.03692e-05
BHW77_02395	50S ribosomal protein L23	-2.57821	0.00179804
BHW77_21630	tRNA guanosine(34) transglycosylase Tgt	-2.5691	0.000237581
BHW77_06735	glutamine-hydrolyzing GMP synthase	-2.56523	9.74701e-07
BHW77_02385	50S ribosomal protein L3	-2.5581	0.00240103
BHW77_11055	tellurium resistance protein TerW	-2.54102	8.55931e-10
BHW77_06680	nucleoside-diphosphate kinase	-2.54026	0.00122091
BHW77_16940	sugar kinase	-2.53591	3.34353e-06
BHW77_16015	multidrug transporter subunit MdtJ	-2.52953	0.0106965
BHW77_21785	hypothetical protein	-2.52195	1.11617e-05
BHW77_11510	cytochrome B	-2.5193	3.41514e-06
BHW77_21485	cytochrome o ubiquinol oxidase subunit I	-2.49707	0.00317359
BHW77_19100	putrescine/spermidine ABC transporter substrate-binding protein	-2.49123	0.00291114
BHW77_02470	30S ribosomal protein S5	-2.48647	7.72105e-07
BHW77_26750	superoxide dismutase	-2.47454	0.000329869
BHW77_04395	transketolase	-2.47057	6.98328e-07
BHW77_08245	thiol:disulfide interchange protein	-2.4516	1.30383e-05
BHW77_01140	dipeptide ABC transporter ATP-binding protein	-2.45081	0.00138123
BHW77_12755	D-amino acid dehydrogenase small subunit	-2.4378	0.0111084
BHW77_16070	fumarate hydratase%2C class II	-2.43344	6.60587e-05
BHW77_02515	50S ribosomal protein L17	-2.43073	1.96847e-07
BHW77_25640	phosphonate metabolism transcriptional regulator PhnF	-2.42417	0.0109568
BHW77_01790	branched-chain amino acid ABC transporter ATP-binding protein	-2.42307	3.57225e-06
BHW77_02480	50S ribosomal protein L15	-2.41647	1.87206e-08
BHW77_20770	non-ribosomal peptide synthetase	-2.41563	3.08647e-08
BHW77_02425	50S ribosomal protein L29	-2.40867	0.00023082
BHW77_05805	transcriptional repressor MprA	-2.39474	0.00310499
BHW77_23090	translation elongation factor Ts	-2.38684	3.09583e-06
BHW77_06200	tRNA (guanosine(37)-N1)-methyltransferase TrmD	-2.38224	0.000335434
BHW77_20795	phosphopantetheinyl transferase	-2.3808	0.00146884
BHW77_01125	hypothetical protein	-2.38048	0.00458205
BHW77_11830	spermidine/putrescine ABC transporter substrate-binding protein PotD	-2.37827	1.0657e-05
BHW77_27120	multifunctional fatty acid oxidation complex subunit alpha	-2.37081	0.00431705
BHW77_01145	dipeptide ABC transporter ATP-binding protein	-2.36418	0.00291114
BHW77_20735	isochorismate synthase EntC	-2.36192	0.00442429
BHW77_12875	ribose-phosphate pyrophosphokinase	-2.36014	0.000531498
BHW77_02820	malate dehydrogenase	-2.35679	6.84539e-05
BHW77_27820	adenine permease PurP	-2.35051	0.0138422
BHW77_10970	urease accessory protein UreF	-2.34898	3.95582e-10
BHW77_14095	zinc protease	-2.34022	0.000305847
BHW77_20785	outer membrane receptor protein	-2.34019	0.0112028
BHW77_25695	hypothetical protein	-2.33109	0.00203124
BHW77_03730	hypothetical protein	-2.32544	0.000676398
BHW77_20760	iron-enterobactin transporter ATP-binding protein	-2.32161	9.52398e-05
BHW77_12760	alanine racemase	-2.31814	0.0106674
BHW77_02465	50S ribosomal protein L18	-2.31741	6.28122e-06
BHW77_02350	translation elongation factor G	-2.31629	6.18469e-06
BHW77_02510	DNA-directed RNA polymerase subunit alpha	-2.31414	2.34733e-06
BHW77_02430	30S ribosomal protein S17	-2.31088	0.000101745
BHW77_08325	microcin C ABC transporter permease YejB	-2.29839	0.00842666
BHW77_02380	30S ribosomal protein S10	-2.29244	0.00633689
BHW77_19965	Tol-Pal system beta propeller repeat protein TolB	-2.2865	1.72578e-06
BHW77_21930	transcriptional regulator	-2.28566	2.49967e-05
BHW77_24440	hypothetical protein	-2.28114	0.0192653
BHW77_00805	L-lactate permease	-2.27995	0.00372231
BHW77_04250	oxidative damage protection protein	-2.27974	8.37675e-06
BHW77_01355	heme utilization carrier protein	-2.27861	0.000104576
BHW77_03655	NADPH-dependent ferric siderophore reductase	-2.27807	0.000100816
BHW77_16945	hypothetical protein	-2.26757	6.7603e-05
BHW77_25120	30S ribosomal protein S18	-2.26337	0.00135085
BHW77_06205	50S ribosomal protein L19	-2.26107	0.000177544
BHW77_01605	beta-ketoacyl-[acyl-carrier-protein] synthase II	-2.25841	3.86181e-05
BHW77_27770	phosphate ABC transporter ATP-binding protein	-2.25676	2.71337e-05
BHW77_14090	hypothetical protein	-2.25603	0.00255702
BHW77_07165	PTS sugar transporter	-2.25433	3.8783e-06
BHW77_14670	superoxide dismutase	-2.25318	5.62251e-05
BHW77_06195	ribosome maturation factor RimM	-2.25231	0.000952576
BHW77_21625	preprotein translocase subunit YajC	-2.2521	4.78696e-07
BHW77_18885	thioredoxin-disulfide reductase	-2.25137	0.00015868
BHW77_22255	hypothetical protein	-2.24683	2.42015e-05
BHW77_01785	high-affinity branched-chain amino acid ABC transporter ATP-binding protein LivG	-2.23918	4.46072e-05
BHW77_23095	30S ribosomal protein S2	-2.23757	8.51989e-05
BHW77_27720	glutamine--fructose-6-phosphate aminotransferase	-2.23436	9.92034e-09
BHW77_01350	hypothetical protein	-2.23313	0.000141449
BHW77_26145	isocitrate lyase	-2.22777	0.00210024
BHW77_17335	hypothetical protein	-2.21851	9.95347e-14
BHW77_11505	hypothetical protein	-2.21781	2.44543e-05
BHW77_28265	hypothetical protein	-2.21641	0.00642383
BHW77_08355	fructuronate reductase	-2.21584	0.00221221
BHW77_01135	dipeptide ABC transporter permease DppC	-2.21022	0.00436939
BHW77_17170	hypothetical protein	-2.20542	0.000153518
BHW77_21500	protoheme IX farnesyltransferase	-2.20457	8.02167e-05
BHW77_05220	HAAAP family serine/threonine permease	-2.19934	1.05063e-05
BHW77_26720	stress adaptor protein CpxP	-2.19586	2.32623e-07
BHW77_02505	30S ribosomal protein S4	-2.19188	2.03125e-06
BHW77_04970	acetyl-CoA acetyltransferase	-2.18445	4.39227e-05
BHW77_16025	NAD(P) transhydrogenase subunit beta	-2.18228	1.18604e-12
BHW77_02460	50S ribosomal protein L6	-2.17428	6.74585e-05
BHW77_05105	exodeoxyribonuclease V subunit alpha	-2.17174	1.81762e-06
BHW77_11200	hypothetical protein	-2.16988	0.0175652
BHW77_08310	hypothetical protein	-2.16851	0.0117706
BHW77_10965	urease accessory protein UreE	-2.1668	1.17339e-08
BHW77_27425	TDP-D-fucosamine acetyltransferase	-2.16455	0.000110691
BHW77_24255	hypothetical protein	-2.16435	0.000968987
BHW77_17655	hypothetical protein	-2.1601	0.00374405
BHW77_01345	ABC transporter permease	-2.15942	0.000258701
BHW77_26840	formate dehydrogenase subunit beta	-2.15705	0.000253012
BHW77_02475	50S ribosomal protein L30	-2.15691	8.93434e-06
BHW77_16460	thioesterase	-2.15303	0.000552129
BHW77_27240	hypothetical protein	-2.15166	0.000351646
BHW77_02905	glutamate synthase	-2.1441	0.000328816
BHW77_01800	sn-glycerol-3-phosphate ABC transporter substrate-binding protein	-2.13449	0.0025423
BHW77_02485	preprotein translocase subunit SecY	-2.13433	2.90838e-07
BHW77_06190	30S ribosomal protein S16	-2.13238	0.00124258
BHW77_16185	endonuclease III	-2.12955	0.00101765
BHW77_01810	glycerol-3-phosphate transporter	-2.12905	0.00144569
BHW77_27050	protein disulfide oxidoreductase DsbA	-2.12828	1.46695e-07
BHW77_26290	DNA-directed RNA polymerase subunit beta'	-2.12704	4.24872e-06
BHW77_18715	cell division protein MukB	-2.12477	6.72347e-08
BHW77_19375	Fe2+-dependent dioxygenase	-2.12329	1.00368e-06
BHW77_14480	LysR family transcriptional regulator	-2.11295	0.0180973
BHW77_23955	threonine synthase	-2.11264	1.42113e-05
BHW77_16180	electron transport complex subunit RsxE	-2.10666	0.000211283
BHW77_27430	glucose-1-phosphate thymidylyltransferase	-2.10047	2.42015e-05
BHW77_26035	hypothetical protein	-2.10005	0.0288424
BHW77_02850	30S ribosomal protein S9	-2.09495	0.00190248
BHW77_20755	iron-enterobactin transporter permease	-2.09006	1.29045e-05
BHW77_25125	primosomal replication protein N	-2.07992	0.00382511
BHW77_07275	nucleoside permease	-2.07303	8.00224e-05
BHW77_19715	hypothetical protein	-2.07122	0.0214646
BHW77_02500	30S ribosomal protein S11	-2.07098	4.97931e-07
BHW77_04000	hypothetical protein	-2.06942	0.00846667
BHW77_19370	catecholate siderophore receptor Fiu	-2.06875	0.0159939
BHW77_06640	enhanced serine sensitivity protein SseB	-2.06625	0.000229979
BHW77_15230	DNA-binding transcriptional activator PspC	-2.05516	0.000904028
BHW77_14440	tellurite resistance methyltransferase TehB	-2.05335	1.27654e-06
BHW77_01130	dipeptide ABC transporter permease DppB	-2.05314	0.0137337
BHW77_25115	50S ribosomal protein L9	-2.04799	0.000222152
BHW77_07825	NADH-quinone oxidoreductase subunit G	-2.04195	0.00100795
BHW77_26310	50S ribosomal protein L1	-2.04072	0.003293
BHW77_14470	glucan biosynthesis protein D	-2.04037	0.000553647
BHW77_11670	50S ribosomal protein L32	-2.03754	0.000118608
BHW77_03600	NADPH-dependent 2%2C4-dienoyl-CoA reductase	-2.03737	8.00224e-05
BHW77_02355	translation elongation factor Tu	-2.03724	6.54428e-06
BHW77_01780	high-affinity branched-chain amino acid ABC transporter permease LivM	-2.037	0.000277716
BHW77_01340	heme ABC transporter ATP-binding protein	-2.02976	0.00500936
BHW77_23345	bifunctional aconitate hydratase 2/2-methylisocitrate dehydratase	-2.02261	0.00063678
BHW77_26835	formate dehydrogenase-N subunit alpha	-2.01864	0.00156635
BHW77_06110	type III effector	-2.01554	0.000273168
BHW77_10625	trifunctional transcriptional regulator/proline dehydrogenase/L-glutamate gamma-semialdehyde dehydrogenase	-2.01262	0.00114301
BHW77_26315	50S ribosomal protein L11	-2.00612	0.00940743
BHW77_20775	hypothetical protein	-2.00269	5.43588e-07
BHW77_27760	phosphate ABC transporter permease subunit PstC	-2.00169	0.00604762
BHW77_01045	bifunctional glyoxylate/hydroxypyruvate reductase B	-2.00107	0.000250721
BHW77_03535	altronate hydrolase	-1.99974	1.3288e-05
BHW77_00575	ATP-dependent DNA helicase RecG	-1.99907	0.00245581
BHW77_09940	superoxide dismutase	-1.9989	0.000110458
BHW77_07820	NADH-quinone oxidoreductase subunit F	-1.98931	0.00193448
BHW77_07530	3-ketoacyl-CoA thiolase	-1.98902	0.0149317
BHW77_01620	hypothetical protein	-1.98164	0.00274517
BHW77_01380	hemin transporter	-1.98075	1.50177e-05
BHW77_25335	miniconductance mechanosensitive channel MscM	-1.97069	1.99446e-06
BHW77_24260	GTPase	-1.97023	0.000155313
BHW77_12620	methyltransferase	-1.96754	0.000307671
BHW77_02845	50S ribosomal protein L13	-1.96675	0.0120868
BHW77_16990	MltA-interacting protein MipA	-1.96669	0.00201826
BHW77_07830	NADH-quinone oxidoreductase subunit H	-1.96477	0.00124258
BHW77_11730	PTS glucose transporter subunit IIBC	-1.95344	0.00374749
BHW77_05740	alanine--tRNA ligase	-1.95175	0.000352238
BHW77_07610	hypothetical protein	-1.95039	9.75765e-05
BHW77_27815	6-phosphogluconate phosphatase	-1.94947	0.00926963
BHW77_02455	30S ribosomal protein S8	-1.9449	0.000481801
BHW77_06975	malic enzyme	-1.94327	8.41503e-05
BHW77_22670	acyl-CoA dehydrogenase	-1.93764	0.000782717
BHW77_24050	DNA repair protein RadA	-1.93462	0.000260056
BHW77_21590	nucleoside-specific channel-forming protein Tsx	-1.93029	0.00302702
BHW77_24565	DEAD/DEAH box helicase	-1.92996	1.11617e-05
BHW77_23960	homoserine kinase	-1.92676	0.000147296
BHW77_15385	orotidine 5'-phosphate decarboxylase	-1.92407	0.0194925
BHW77_01360	putative heme utilization radical SAM enzyme HutW	-1.92375	0.0040251
BHW77_23825	signal peptidase II	-1.92186	2.43182e-12
BHW77_11665	hypothetical protein	-1.91319	0.000148383
BHW77_28225	plasmid SOS inhibition protein B	-1.91095	3.07897e-09
BHW77_18695	aromatic amino acid aminotransferase	-1.91031	0.000754095
BHW77_27890	50S ribosomal protein L34	-1.90701	0.00379916
BHW77_19480	molybdopterin synthase sulfur carrier subunit	-1.90668	8.16924e-06
BHW77_02375	hypothetical protein	-1.9038	0.000262878
BHW77_11690	3-oxoacyl-ACP reductase	-1.90178	2.10848e-05
BHW77_01600	3-hydroxy-fatty acyl-ACP dehydratase	-1.90045	0.000896026
BHW77_12690	hypothetical protein	-1.8972	9.66816e-05
BHW77_27675	F0F1 ATP synthase subunit A	-1.89671	0.00479308
BHW77_21325	aminoglycoside/multidrug transporter permease	-1.89434	1.87178e-06
BHW77_01595	3-oxoacyl-ACP reductase	-1.89329	0.018439
BHW77_23815	4-hydroxy-3-methylbut-2-enyl diphosphate reductase	-1.8893	9.80197e-07
BHW77_06635	aminopeptidase PepB	-1.88192	0.000791834
BHW77_19080	putrescine ABC transporter permease PotI	-1.87964	0.0258251
BHW77_25130	30S ribosomal protein S6	-1.87862	0.0107623
BHW77_04290	YggW family oxidoreductase	-1.8759	0.000965358
BHW77_16030	NAD(P) transhydrogenase subunit alpha	-1.87535	8.1034e-07
BHW77_19215	c-di-GMP phosphodiesterase	-1.87498	0.0308811
BHW77_02345	30S ribosomal protein S7	-1.87274	0.00219646
BHW77_16170	electron transport complex subunit RsxD	-1.86788	0.000388817
BHW77_15235	phage shock protein B	-1.86664	0.00278634
BHW77_27435	dTDP-glucose 4%2C6-dehydratase	-1.86613	9.22524e-05
BHW77_23620	DNA-binding transcriptional regulator AraC	-1.86572	5.92674e-05
BHW77_05810	L-valine transporter subunit YgaH	-1.86375	0.0219302
BHW77_17130	hypothetical protein	-1.86204	0.00501151
BHW77_02225	peptidylprolyl isomerase A	-1.86097	0.00248443
BHW77_21345	hypothetical protein	-1.85639	0.014043
BHW77_24280	restriction endonuclease subunit M	-1.84466	3.41514e-06
BHW77_14680	phage tail protein	-1.83816	0.0121015
BHW77_13110	hypothetical protein	-1.83779	0.00078511
BHW77_16430	bifunctional cysteine desulfurase/selenocysteine lyase	-1.83434	2.35886e-06
BHW77_18780	30S ribosomal protein S1	-1.83265	0.00244199
BHW77_04245	murein transglycosylase C	-1.83067	0.0152529
BHW77_25090	peptidylprolyl isomerase	-1.82929	1.3288e-05
BHW77_23505	UDP-N-acetylmuramoyl-tripeptide--D-alanyl-D-alanine ligase	-1.82893	1.71089e-06
BHW77_26295	DNA-directed RNA polymerase subunit beta	-1.82823	0.00014921
BHW77_16435	FeS cluster assembly protein SufD	-1.82582	9.53695e-09
BHW77_05550	DNA mismatch repair protein MutS	-1.82522	2.77597e-06
BHW77_23085	UMP kinase	-1.82505	0.000166843
BHW77_16950	alcohol dehydrogenase	-1.82455	0.0100792
BHW77_27420	dTDP-4-amino-4%2C6-dideoxygalactose transaminase	-1.82453	8.98e-07
BHW77_01630	acyltransferase	-1.8224	0.00297771
BHW77_05100	exodeoxyribonuclease V subunit beta	-1.82162	2.42015e-05
BHW77_08055	2Fe-2S ferredoxin	-1.82152	0.000215622
BHW77_05840	class 1b ribonucleoside-diphosphate reductase subunit beta	-1.81681	1.7834e-06
BHW77_26730	two-component system sensor histidine kinase CpxA	-1.81445	1.21553e-08
BHW77_17210	DUF2627 domain-containing protein	-1.81034	0.00782286
BHW77_28365	hypothetical protein	-1.80992	3.41601e-05
BHW77_06785	uracil phosphoribosyltransferase	-1.80371	0.0146922
BHW77_02445	50S ribosomal protein L5	-1.80344	0.00402715
BHW77_21680	exonuclease subunit SbcC	-1.8032	0.000101745
BHW77_07605	elongation factor P hydroxylase	-1.80253	0.00124258
BHW77_17430	crossover junction endodeoxyribonuclease RuvC	-1.79379	7.33457e-06
BHW77_00650	50S ribosomal protein L28	-1.79333	0.014284
BHW77_10975	urease accessory protein UreG	-1.79241	2.27646e-06
BHW77_00800	transcriptional regulator LldR	-1.79062	0.0162108
BHW77_11110	chemical-damaging agent resistance protein C	-1.79036	3.39101e-05
BHW77_05825	glycine betaine ABC transporter substrate-binding protein	-1.79027	0.0368225
BHW77_16615	phenylalanine--tRNA ligase subunit alpha	-1.78056	0.00411887
BHW77_19510	dethiobiotin synthase	-1.77891	0.00250059
BHW77_11045	cytochrome O ubiquinol oxidase	-1.77865	4.64769e-05
BHW77_04640	lysine--tRNA ligase	-1.77743	0.00379916
BHW77_06040	hypothetical protein	-1.77687	0.00302773
BHW77_22295	50S ribosomal protein L31	-1.7742	0.0247714
BHW77_12350	lysogenization regulator HflD	-1.77049	0.00871628
BHW77_02435	50S ribosomal protein L14	-1.76841	0.00523806
BHW77_02710	acetyl-CoA carboxylase biotin carboxylase subunit	-1.76515	0.0131317
BHW77_16980	D-hexose-6-phosphate mutarotase	-1.76412	0.00179965
BHW77_23500	phospho-N-acetylmuramoyl-pentapeptide-transferase	-1.76184	1.10756e-06
BHW77_04295	non-canonical purine NTP pyrophosphatase%2C RdgB/HAM1 family	-1.75882	0.0261842
BHW77_10945	urease accessory protein UreD	-1.75875	0.01158
BHW77_08975	heavy metal resistance protein	-1.75794	0.001453
BHW77_05625	formate hydrogenlyase	-1.75743	0.00027239
BHW77_21455	trigger factor	-1.75695	0.025136
BHW77_23495	UDP-N-acetylmuramoyl-L-alanine--D-glutamate ligase	-1.75676	2.42015e-05
BHW77_14500	cytochrome B	-1.75629	0.0067093
BHW77_02440	50S ribosomal protein L24	-1.75475	0.00691516
BHW77_27775	phosphate transport system regulatory protein PhoU	-1.75258	1.39468e-05
BHW77_02755	rod shape-determining protein MreC	-1.75251	0.0153923
BHW77_02495	30S ribosomal protein S13	-1.75094	5.61999e-06
BHW77_03870	preprotein translocase YidC	-1.74813	0.000402456
BHW77_19800	acyl-CoA thioesterase	-1.7434	0.0352759
BHW77_02450	30S ribosomal protein S14	-1.74178	0.00469861
BHW77_10050	hypothetical protein	-1.74116	0.0302219
BHW77_00795	alpha-hydroxy-acid oxidizing enzyme	-1.73864	0.0104589
BHW77_17435	hypothetical protein	-1.73707	5.90567e-07
BHW77_06800	arsenate reductase (glutaredoxin)	-1.73603	0.00031189
BHW77_00655	50S ribosomal protein L33	-1.73263	0.0222524
BHW77_16620	hypothetical protein	-1.73221	0.0115343
BHW77_26605	DNA-binding transcriptional regulator CytR	-1.72833	0.0117706
BHW77_23055	outer membrane protein assembly factor BamA	-1.72761	0.000213087
BHW77_10955	urease subunit beta	-1.72635	0.00266139
BHW77_10960	urease subunit alpha	-1.72425	7.84406e-08
BHW77_15225	phage shock protein D	-1.72015	0.00251688
BHW77_01715	hypothetical protein	-1.71964	0.000305847
BHW77_24845	valine--tRNA ligase	-1.71929	4.10859e-07
BHW77_08545	gentisate 1%2C2-dioxygenase	-1.71788	0.00257158
BHW77_25440	C4-dicarboxylate transporter	-1.71597	1.19136e-07
BHW77_20535	serine-type D-Ala-D-Ala carboxypeptidase	-1.7118	0.0111921
BHW77_27440	UDP-N-acetyl-D-mannosamine dehydrogenase	-1.71119	0.00188811
BHW77_07595	penicillin-insensitive murein endopeptidase	-1.71006	0.00436939
BHW77_02340	30S ribosomal protein S12	-1.70902	0.00986383
BHW77_19515	malonyl-ACP O-methyltransferase BioC	-1.70855	0.00116612
BHW77_24055	phosphoserine phosphatase SerB	-1.70736	0.0283493
BHW77_16495	quinate/shikimate dehydrogenase	-1.70715	0.00219365
BHW77_00890	cell filamentation protein Fic	-1.70604	0.000436649
BHW77_24835	leucyl aminopeptidase	-1.70334	0.000773184
BHW77_11115	chemical-damaging agent resistance protein C	-1.70257	0.000146489
BHW77_23355	dihydrolipoyl dehydrogenase	-1.70206	0.00140453
BHW77_19485	molybdenum cofactor biosynthesis protein C	-1.70146	4.58667e-05
BHW77_27295	flavin mononucleotide phosphatase	-1.70054	0.0192292
BHW77_27150	twin arginine-targeting protein translocase TatC	-1.70037	0.00186749
BHW77_18370	iroE	-1.70017	0.0138697
BHW77_28065	autotransporter outer membrane beta-barrel domain-containing protein	-1.69944	2.416e-06
BHW77_11315	phospholipase	-1.69913	0.000464176
BHW77_18680	asparagine--tRNA ligase	-1.69901	0.00331453
BHW77_18470	BAX inhibitor protein	-1.69775	0.00013125
BHW77_07085	RpoE-regulated lipoprotein	-1.69769	0.000236186
BHW77_07160	phosphoenolpyruvate--protein phosphotransferase	-1.69656	0.00040554
BHW77_18895	cysteine/glutathione ABC transporter ATP-binding protein/permease CydC	-1.69637	0.00680102
BHW77_03680	30S ribosomal protein S21	-1.69571	0.0377748
BHW77_01985	transcriptional regulator MalT	-1.69477	0.00702394
BHW77_07585	ribosomal protein L3 N(5)-glutamine methyltransferase	-1.69447	0.00862127
BHW77_12955	two-component system response regulator NarL	-1.69383	0.000493046
BHW77_03140	tRNA pseudouridine(55) synthase TruB	-1.69354	0.000566681
BHW77_26910	DeoR family transcriptional regulator	-1.69327	0.00284007
BHW77_24035	energy-dependent translational throttle protein EttA	-1.69097	0.000337591
BHW77_06630	Fe-S assembly protein IscX	-1.69095	0.00507306
BHW77_18590	23S rRNA (guanine(2445)-N(2))/(guanine(2069)-N(7))-methyltransferase	-1.68722	0.00365186
BHW77_08225	heme ABC transporter permease	-1.6863	0.00325451
BHW77_16625	50S ribosomal protein L20	-1.68549	7.48602e-06
BHW77_07920	o-succinylbenzoate--CoA ligase	-1.68444	3.97954e-06
BHW77_16440	Fe-S cluster assembly ATPase SufC	-1.68342	1.68005e-08
BHW77_02750	rod shape-determining protein	-1.6819	0.0191477
BHW77_21615	protein-export membrane protein SecF	-1.68164	5.76048e-06
BHW77_13545	replication protein	-1.67944	0.0151418
BHW77_26225	DNA-binding protein	-1.6772	0.000169106
BHW77_14855	hypothetical protein	-1.67714	0.0121015
BHW77_16970	peptide-methionine (R)-S-oxide reductase	-1.67673	0.022316
BHW77_16210	tyrosine--tRNA ligase	-1.67659	0.00646184
BHW77_28220	plasmid SOS inhibition protein A	-1.67642	4.26973e-05
BHW77_20125	citrate (Si)-synthase	-1.6762	0.00814054
BHW77_24390	beta-aspartyl-peptidase	-1.67241	6.18469e-06
BHW77_11050	hypothetical protein	-1.67179	4.98629e-07
BHW77_02490	50S ribosomal protein L36	-1.67053	0.000150136
BHW77_08480	DNA-binding transcriptional regulator GalS	-1.66945	0.00160818
BHW77_07815	NADH-quinone oxidoreductase subunit E	-1.66872	0.0263412
BHW77_08550	5-carboxymethyl-2-hydroxymuconate isomerase	-1.66781	0.00564666
BHW77_05505	5'/3'-nucleotidase SurE	-1.66704	1.30432e-05
BHW77_07915	o-succinylbenzoate synthase	-1.66616	5.69538e-05
BHW77_05670	nitric oxide reductase	-1.66338	0.0193665
BHW77_19105	hypothetical protein	-1.66283	0.0115866
BHW77_04520	ribose 5-phosphate isomerase A	-1.6615	1.54173e-05
BHW77_08060	ribonucleotide-diphosphate reductase subunit beta	-1.66132	0.000376539
BHW77_03530	glucuronate isomerase	-1.66112	0.000438211
BHW77_16955	transporter	-1.66088	0.0150018
BHW77_13845	dipeptidyl carboxypeptidase II	-1.65803	9.90232e-05
BHW77_17205	cold-shock protein	-1.65793	0.0106965
BHW77_23820	peptidylprolyl isomerase	-1.65787	8.03068e-10
BHW77_11470	glucan biosynthesis glucosyltransferase H	-1.65644	8.23856e-05
BHW77_23545	acetolactate synthase small subunit	-1.65517	0.000971654
BHW77_11810	lipoprotein ABC transporter ATP-binding protein LolD	-1.65252	0.00898545
BHW77_17110	long-chain-fatty-acid--CoA ligase	-1.65207	0.00140453
BHW77_08600	D-lactate dehydrogenase	-1.65203	1.83798e-05
BHW77_09330	perosamine synthetase	-1.65109	0.00468626
BHW77_11685	[acyl-carrier-protein] S-malonyltransferase	-1.65029	1.52125e-06
BHW77_19050	arginine ABC transporter substrate-binding protein	-1.64842	2.31773e-05
BHW77_12880	4-(cytidine 5'-diphospho)-2-C-methyl-D-erythritol kinase	-1.64745	0.00199782
BHW77_08240	c-type cytochrome biogenesis protein CcmF	-1.64739	0.000956711
BHW77_09030	hypothetical protein	-1.64707	0.00252191
BHW77_16055	two-component system response regulator RstA	-1.64524	0.00468626
BHW77_03090	phosphoglucosamine mutase	-1.64466	6.72347e-08
BHW77_01375	ligand-gated channel protein	-1.64361	0.000242582
BHW77_24285	restriction endonuclease subunit S	-1.64332	6.08992e-05
BHW77_17395	murein DD-endopeptidase MepM	-1.64297	0.0150245
BHW77_18675	nicotinate phosphoribosyltransferase	-1.642	0.0253149
BHW77_21620	protein-export membrane protein SecD	-1.64072	0.00482105
BHW77_23810	ribonucleoside hydrolase RihC	-1.64041	2.26962e-06
BHW77_16965	hypothetical protein	-1.63956	0.0466273
BHW77_16595	glutathione peroxidase	-1.63933	0.000485302
BHW77_25330	phosphatidylserine decarboxylase	-1.63883	0.00152637
BHW77_16425	cysteine desufuration protein SufE	-1.63826	0.000777915
BHW77_15240	phage shock protein PspA	-1.63722	0.0104844
BHW77_20745	MFS transporter	-1.63647	0.00751551
BHW77_15220	thiosulfate sulfurtransferase PspE	-1.63564	2.16304e-05
BHW77_07660	bifunctional tetrahydrofolate synthase/dihydrofolate synthase	-1.63536	0.000103165
BHW77_16465	hypothetical protein	-1.63472	0.0412146
BHW77_02040	RNA-binding transcriptional accessory protein	-1.62948	0.0341656
BHW77_10065	hypothetical protein	-1.62753	1.20543e-05
BHW77_14420	protease	-1.62683	0.0189063
BHW77_06625	ferredoxin%2C 2Fe-2S type%2C ISC system	-1.62672	0.0210996
BHW77_03025	UDP-N-acetylglucosamine 1-carboxyvinyltransferase	-1.62639	0.0412659
BHW77_18900	leucyl/phenylalanyl-tRNA--protein transferase	-1.62539	0.000989638
BHW77_18880	leucine-responsive transcriptional regulator	-1.62415	0.00086917
BHW77_25960	glycerol-3-phosphate 1-O-acyltransferase	-1.62336	0.00032393
BHW77_24760	DNA sulfur modification protein DndE	-1.62275	0.00658615
BHW77_19490	molybdenum cofactor biosynthesis protein B	-1.62224	0.000896403
BHW77_10930	phosphoethanolamine transferase	-1.62101	0.0200205
BHW77_01805	glycerol-3-phosphate transporter permease	-1.61904	0.0175128
BHW77_17570	transcriptional regulator FlhC	-1.61863	0.0244034
BHW77_19475	molybdenum cofactor biosynthesis protein MoaE	-1.61833	5.7861e-05
BHW77_01645	DNA gyrase subunit B	-1.61705	0.0219302
BHW77_25255	protease modulator HflC	-1.61585	0.000340068
BHW77_21275	recombination protein RecR	-1.61037	0.000163945
BHW77_19835	molybdenum ABC transporter ATP-binding protein	-1.61016	2.47273e-05
BHW77_09645	shikimate transporter	-1.61008	0.0157031
BHW77_16795	exodeoxyribonuclease III	-1.60672	0.0360492
BHW77_23110	2,4,5-tetrahydropyridine-2,6-dicarboxylate N-succinyltransferase	-1.60626	0.00114723
BHW77_16445	Fe-S cluster assembly protein SufB	-1.60561	1.02036e-07
BHW77_19045	arginine transporter permease subunit ArtM	-1.60499	0.000372997
BHW77_03135	ribosome-binding factor A	-1.6036	0.000577212
BHW77_04305	hypothetical protein	-1.59649	0.00615544
BHW77_04300	YggU family protein	-1.59574	0.00738714
BHW77_05115	N-acetylmuramoyl-L-alanine amidase	-1.59546	0.0293471
BHW77_26845	formate dehydrogenase cytochrome b556 subunit	-1.59489	0.00154445
BHW77_01615	hypothetical protein	-1.59379	0.00224256
BHW77_15640	phage tail protein	-1.59314	0.0119153
BHW77_02875	N-acetylneuraminate lyase	-1.59035	0.0231343
BHW77_26305	50S ribosomal protein L10	-1.58677	0.0173955
BHW77_23170	iron-hydroxamate transporter substrate-binding subunit	-1.58548	0.0011284
BHW77_26150	malate synthase A	-1.58486	0.0253252
BHW77_23965	bifunctional aspartate kinase/homoserine dehydrogenase I	-1.58462	0.0284231
BHW77_19880	galactose-1-epimerase	-1.5825	2.62022e-05
BHW77_20780	enterochelin esterase	-1.58187	3.80563e-06
BHW77_05830	proline/betaine ABC transporter permease ProW	-1.58084	0.0424614
BHW77_18720	chromosome partitioning protein MukE	-1.57978	1.53076e-06
BHW77_23360	pyruvate dehydrogenase complex dihydrolipoyllysine-residue acetyltransferase	-1.57971	0.0197091
BHW77_08250	cytochrome c biogenesis protein CcmH	-1.57967	1.20715e-05
BHW77_13630	tellurite resistance protein	-1.57768	0.0414797
BHW77_02155	phosphoglycolate phosphatase	-1.57683	8.00224e-05
BHW77_23510	UDP-N-acetylmuramoyl-L-alanyl-D-glutamate--2%2C6-diaminopimelate ligase	-1.57667	2.74793e-05
BHW77_23445	preprotein translocase subunit SecA	-1.57508	0.00214356
BHW77_13775	phage tail protein	-1.57337	0.0253149
BHW77_11695	acyl carrier protein	-1.57319	3.27552e-06
BHW77_07910	2,4-dihydroxy-2-naphthoyl-CoA synthase	-1.57187	2.44543e-05
BHW77_05500	tRNA pseudouridine(13) synthase TruD	-1.57058	0.00132878
BHW77_20970	ribosome-associated protein	-1.57047	6.60406e-05
BHW77_26400	TonB-dependent vitamin B12 receptor	-1.56967	0.0186861
BHW77_25410	hypothetical protein	-1.56691	0.000831022
BHW77_26300	50S ribosomal protein L7/L12	-1.56662	0.00947804
BHW77_04470	mechanosensitive ion channel protein MscS	-1.56533	0.00153889
BHW77_23165	Fe3+-hydroxamate ABC transporter permease FhuB	-1.56377	1.91528e-05
BHW77_19970	cell envelope integrity protein TolA	-1.56111	3.07241e-05
BHW77_20985	peptidylprolyl isomerase	-1.55962	0.00787471
BHW77_23830	isoleucine--tRNA ligase	-1.55931	1.08031e-07
BHW77_20440	pyrimidine-specific ribonucleoside hydrolase RihA	-1.55863	0.00399204
BHW77_23675	4-hydroxythreonine-4-phosphate dehydrogenase PdxA	-1.55807	0.0128167
BHW77_13585	TIGR00156 family protein	-1.55637	0.000968987
BHW77_10835	integrase	-1.5557	0.0427707
BHW77_05845	ribonucleotide-diphosphate reductase subunit alpha	-1.55557	0.00735246
BHW77_08235	cytochrome c biogenesis protein CcmE	-1.55528	0.0394053
BHW77_09395	imidazole glycerol phosphate synthase subunit HisF	-1.55499	0.000825257
BHW77_08290	50S ribosomal protein L25	-1.55491	0.00511914
BHW77_01265	LysR family transcriptional regulator	-1.55392	0.00116251
BHW77_07590	chorismate synthase	-1.55306	0.00305007
BHW77_01365	ABC transporter substrate-binding protein	-1.55135	0.00568941
BHW77_17520	protein phosphatase CheZ	-1.55112	0.00436644
BHW77_27990	type II secretion system protein GspG	-1.55045	0.000704488
BHW77_25280	DNA mismatch repair protein MutL	-1.55037	3.97954e-06
BHW77_03550	hypothetical protein	-1.55018	0.012118
BHW77_14675	phage tail protein	-1.54961	0.0245578
BHW77_09120	multidrug transporter subunit MdtC	-1.54902	2.31213e-06
BHW77_23415	GMP reductase	-1.54832	0.0199502
BHW77_27985	type II secretion system protein GspH	-1.54735	0.000128542
BHW77_25155	PTS ascorbate-specific transporter subunit IIA	-1.54667	0.0387342
BHW77_08360	elongation factor P-like protein YeiP	-1.54666	0.0234469
BHW77_17250	C-terminal processing peptidase	-1.54628	0.0266014
BHW77_26980	GTP-binding protein TypA	-1.54545	0.0263847
BHW77_18985	NAD(P)-dependent oxidoreductase	-1.54496	3.10965e-05
BHW77_24915	reactive intermediate/imine deaminase	-1.5445	0.00735246
BHW77_22965	proline--tRNA ligase	-1.54321	0.0219532
BHW77_17255	RNA chaperone ProQ	-1.54292	0.0492226
BHW77_09400	1-(5-phosphoribosyl)-5-[(5-phosphoribosylamino)methylideneamino]imidazole-4-carboxamide isomerase	-1.5406	0.00161464
BHW77_17495	arginine--tRNA ligase	-1.53947	0.0190531
BHW77_24215	phosphoglycerol transferase I	-1.53886	0.00421288
BHW77_09390	bifunctional phosphoribosyl-AMP cyclohydrolase/phosphoribosyl-ATP diphosphatase	-1.53856	0.00212657
BHW77_24550	DEAD/DEAH box helicase	-1.53583	1.33299e-05
BHW77_02910	glutamate synthase large subunit	-1.53512	0.0413744
BHW77_10950	urease subunit gamma	-1.5351	0.00257158
BHW77_07600	hypothetical protein	-1.53426	0.0208415
BHW77_11735	ferric-rhodotorulic acid/ferric-coprogen receptor FhuE	-1.53362	0.0469548
BHW77_24030	murein transglycosylase	-1.53332	2.36771e-06
BHW77_08420	kinase	-1.53318	1.83798e-05
BHW77_07065	coproporphyrinogen III oxidase	-1.53306	0.00703321
BHW77_03225	osmotically-inducible protein OsmY	-1.53144	0.000100177
BHW77_03750	bifunctional heptose 7-phosphate kinase/heptose 1-phosphate adenyltransferase	-1.52945	1.27644e-05
BHW77_24130	molecular chaperone OsmY	-1.52938	0.036375
BHW77_21915	2-hydroxy-6-oxo-6-phenylhexa-2,4-dienoate hydrolase	-1.52907	0.0432758
BHW77_24275	DEAD/DEAH box helicase	-1.52756	0.00590312
BHW77_20235	potassium-transporting ATPase subunit C	-1.52602	0.0257461
BHW77_23335	S-adenosylmethionine decarboxylase	-1.52522	0.0158293
BHW77_11645	ribonuclease E	-1.5241	0.0068993
BHW77_05665	NADH:flavorubredoxin oxidoreductase	-1.52285	0.00809468
BHW77_27980	type II secretion system protein GspI	-1.52186	0.000367266
BHW77_08935	methionine--tRNA ligase	-1.52141	0.0468006
BHW77_01945	thiosulfate sulfurtransferase	-1.52108	0.0363999
BHW77_20655	glutathione-dependent formaldehyde dehydrogenase	-1.5209	0.0024329
BHW77_12360	NUDIX hydrolase	-1.52032	0.0190539
BHW77_20515	23S rRNA (pseudouridine(1915)-N(3))-methyltransferase RlmH	-1.5197	0.0220016
BHW77_16060	two-component system sensor histidine kinase RstB	-1.51754	3.63995e-06
BHW77_23330	spermidine synthase	-1.51721	0.00168357
BHW77_00580	tRNA (guanosine(18)-2'-O)-methyltransferase TrmH	-1.51688	0.0114845
BHW77_09025	sugar kinase	-1.51609	0.000753124
BHW77_00150	acetolactate synthase%2C large subunit%2C biosynthetic type	-1.51289	0.00405293
BHW77_21110	sugar ABC transporter permease	-1.51164	9.63668e-05
BHW77_06620	Fe-S protein assembly chaperone HscA	-1.50856	0.0287633
BHW77_26530	catalase/peroxidase HPI	-1.50685	0.000132953
BHW77_19980	protein TolQ	-1.5065	0.0285353
BHW77_20265	phosphoglucomutase%2C alpha-D-glucose phosphate-specific	-1.50614	0.000258701
BHW77_23550	acetolactate synthase 3 large subunit	-1.50562	0.00238069
BHW77_17360	keto-deoxy-phosphogluconate aldolase	-1.50553	2.92086e-05
BHW77_08455	S-formylglutathione hydrolase	-1.50505	0.00832736
BHW77_19520	8-amino-7-oxononanoate synthase	-1.50484	0.00274876
BHW77_16630	50S ribosomal protein L35	-1.50481	0.00152603
BHW77_07655	acetyl-CoA carboxylase subunit beta	-1.50281	0.00322248
BHW77_03130	translation initiation factor IF-2	-1.50145	0.00346643
BHW77_09110	two-component system sensor histidine kinase BaeA	-1.50145	6.28122e-06
BHW77_17445	aspartate--tRNA ligase	-1.49956	0.000359534
BHW77_16590	vitamin B12 ABC transporter ATP-binding protein BtuD	-1.49575	0.00317455
BHW77_24555	hypothetical protein	-1.49412	3.74627e-05
BHW77_13985	histidine kinase	-1.49314	0.0219302
BHW77_03085	dihydropteroate synthase	-1.49243	0.000533266
BHW77_11825	NAD-dependent protein deacylase	-1.4917	0.00197705
BHW77_08855	two-component system response regulator YehT	-1.49162	0.0274062
BHW77_21505	hypothetical protein	-1.49067	0.0211374
BHW77_28230	hypothetical protein	-1.48938	1.75505e-07
BHW77_20120	hypothetical protein	-1.48937	0.0269146
BHW77_22075	deaminase	-1.48878	0.000144957
BHW77_08085	DNA gyrase subunit A	-1.4868	0.0444843
BHW77_00740	L-threonine 3-dehydrogenase	-1.48573	8.76987e-06
BHW77_27715	UDP-N-acetylglucosamine diphosphorylase/glucosamine-1-phosphate N-acetyltransferase	-1.48474	0.00257158
BHW77_07535	multifunctional fatty acid oxidation complex subunit alpha	-1.48423	0.0319242
BHW77_01020	glycine--tRNA ligase subunit beta	-1.48419	0.00507122
BHW77_20045	3-methylaspartate ammonia-lyase	-1.48338	0.00582874
BHW77_01235	ketodeoxygluconokinase	-1.48302	0.00105174
BHW77_01950	rhomboid family intramembrane serine protease GlpG	-1.48241	0.0251182
BHW77_23490	cell division protein FtsW	-1.47906	0.000367266
BHW77_03915	DNA topoisomerase IV subunit A	-1.47876	0.00133152
BHW77_08535	transcriptional regulator	-1.47846	0.0460347
BHW77_07070	N-acetylmuramoyl-L-alanine amidase	-1.47677	0.031743
BHW77_14655	phage tail protein	-1.47527	0.0413744
BHW77_06710	outer membrane protein assembly factor BamB	-1.47383	0.00040271
BHW77_17440	dihydroneopterin triphosphate diphosphatase	-1.46859	1.23748e-05
BHW77_06790	uracil permease	-1.4674	0.0208415
BHW77_15345	enoyl-[acyl-carrier-protein] reductase	-1.46687	0.00468626
BHW77_00665	pantetheine-phosphate adenylyltransferase	-1.46493	0.0197091
BHW77_16910	nicotinamidase/pyrazinamidase	-1.46412	0.00528565
BHW77_05215	L-serine ammonia-lyase	-1.4634	1.1865e-05
BHW77_02160	tryptophan--tRNA ligase	-1.4621	0.000268168
BHW77_27410	4-alpha-L-fucosyltransferase	-1.46208	0.00142458
BHW77_28285	antirestriction protein	-1.45934	0.0270467
BHW77_19280	hypothetical protein	-1.4577	0.00150148
BHW77_03845	DNA topoisomerase IV subunit B	-1.45651	0.0313095
BHW77_16975	type I glyceraldehyde-3-phosphate dehydrogenase	-1.45604	0.0398891
BHW77_23280	aspartate 1-decarboxylase	-1.45511	0.015797
BHW77_17320	hypothetical protein	-1.453	0.0220612
BHW77_23610	thiamine ABC transporter ATP-binding protein	-1.44937	0.00296296
BHW77_07650	hypothetical protein	-1.44837	1.09533e-05
BHW77_27950	chaperone lipoprotein	-1.44833	0.0451465
BHW77_26925	aldolase	-1.44763	0.0372135
BHW77_28075	cytochrome b562 family protein	-1.44716	0.00125024
BHW77_23485	undecaprenyldiphospho-muramoylpentapeptide beta-N-acetylglucosaminyltransferase	-1.44665	0.00064034
BHW77_16510	acyl-CoA dehydrogenase	-1.44641	0.036639
BHW77_19975	protein TolR	-1.44604	0.0138736
BHW77_04630	single-stranded-DNA-specific exonuclease RecJ	-1.44477	0.000174837
BHW77_18065	very short patch repair endonuclease	-1.44449	0.0203521
BHW77_13040	UTP--glucose-1-phosphate uridylyltransferase	-1.4437	0.0413744
BHW77_03455	hypothetical protein	-1.44348	0.00485641
BHW77_02150	ribulose-phosphate 3-epimerase	-1.44344	0.000250721
BHW77_03840	esterase YqiA	-1.44327	0.00293363
BHW77_25340	glutamate/gamma-aminobutyrate family transporter YjeM	-1.44154	0.00456209
BHW77_20525	rod shape-determining protein RodA	-1.44153	0.000842011
BHW77_23015	acetyl-CoA carboxylase carboxyltransferase subunit alpha	-1.44052	0.00554282
BHW77_17660	hypothetical protein	-1.43667	0.0413744
BHW77_13890	multiple antibiotic resistance regulatory periplasmic protein MarB	-1.43512	0.0480807
BHW77_06320	thioredoxin TrxC	-1.43292	0.00625414
BHW77_14850	ATPase	-1.43236	0.00780513
BHW77_18585	ABC transporter ATP-binding protein	-1.43184	1.52667e-05
BHW77_19120	hypothetical protein	-1.42854	0.00819198
BHW77_25905	alanine racemase	-1.42618	0.0192292
BHW77_19040	arginine transporter permease subunit ArtQ	-1.4255	0.0335297
BHW77_21565	N utilization substance protein B	-1.42502	0.0118139
BHW77_23060	RIP metalloprotease RseP	-1.4231	0.000379224
BHW77_27405	enterobacterial common antigen polymerase	-1.42254	0.00582874
BHW77_19290	L%2CD-transpeptidase	-1.4208	0.0473658
BHW77_16130	adenosine deaminase	-1.42018	0.0114845
BHW77_22800	ClpV1 family T6SS ATPase	-1.42008	0.00219734
BHW77_23160	glutamate-1-semialdehyde-2%2C1-aminomutase	-1.41693	4.28715e-08
BHW77_21510	YajQ family cyclic di-GMP-binding protein	-1.41446	0.00957838
BHW77_24780	DNA phosphorothioation-dependent restriction protein DptH	-1.41446	0.0192063
BHW77_23185	penicillin-binding protein 1B	-1.41308	1.40985e-07
BHW77_06400	S26 family signal peptidase	-1.41157	0.00149329
BHW77_02280	hydrolase	-1.41151	0.000438372
BHW77_21540	1-deoxy-D-xylulose-5-phosphate synthase	-1.41099	0.0399531
BHW77_10940	hypothetical protein	-1.40938	0.0316396
BHW77_00630	nucleoid occlusion factor SlmA	-1.40903	0.0431741
BHW77_28260	hydrolase	-1.40812	0.0232701
BHW77_03805	hypothetical protein	-1.40551	0.0200205
BHW77_04480	oxidative stress defense protein	-1.40515	0.00588839
BHW77_08365	hypothetical protein	-1.40353	0.0354165
BHW77_20415	apolipoprotein N-acyltransferase	-1.40309	0.00676102
BHW77_27965	type II secretion system protein GspL	-1.40161	0.000456769
BHW77_27300	tyrosine recombinase XerC	-1.40121	0.0394145
BHW77_01740	cell division protein FtsX	-1.40112	2.58198e-05
BHW77_20155	endonuclease VIII	-1.39774	0.00456444
BHW77_16500	3-dehydroquinate dehydratase	-1.39739	0.0303835
BHW77_25395	elongation factor P	-1.39647	0.0120905
BHW77_20830	NAD(P)H nitroreductase	-1.39605	0.00298511
BHW77_00645	hypothetical protein	-1.39593	0.0001001
BHW77_27490	ATP-dependent DNA helicase Rep	-1.39571	0.0136877
BHW77_21435	DNA-binding protein HU	-1.39487	0.00402715
BHW77_09115	multidrug transporter subunit MdtD	-1.3943	0.00138123
BHW77_27445	UDP-N-acetylglucosamine 2-epimerase	-1.39347	0.0217658
BHW77_05065	thymidylate synthase	-1.39347	0.0121015
BHW77_26725	DNA-binding response regulator	-1.39307	0.00168933
BHW77_27995	type II secretion system protein GspF	-1.391	0.0119669
BHW77_17650	integrase	-1.39033	0.0435588
BHW77_23025	ribonuclease HII	-1.38889	0.040884
BHW77_19530	adenosylmethionine--8-amino-7-oxononanoate transaminase	-1.38873	0.0260379
BHW77_16870	DNA topoisomerase III	-1.38791	0.00440404
BHW77_25830	cation/acetate symporter ActP	-1.3873	0.0124469
BHW77_09405	imidazole glycerol phosphate synthase%2C glutamine amidotransferase subunit	-1.38685	0.0162453
BHW77_01955	DeoR/GlpR family transcriptional regulator	-1.38637	0.0398891
BHW77_06330	tRNA/rRNA methyltransferase	-1.37939	0.0140038
BHW77_19110	ribosomal protein S6 modification protein	-1.37809	0.000566681
BHW77_21115	ABC transporter ATP-binding protein	-1.37767	0.000823521
BHW77_03230	phosphoheptose isomerase	-1.37746	0.0111352
BHW77_21035	(S)-ureidoglycine aminohydrolase	-1.37694	0.00625414
BHW77_11035	transposase	-1.37683	0.00232702
BHW77_11675	phosphate acyltransferase	-1.37542	0.0222176
BHW77_13950	altronate oxidoreductase	-1.3747	1.33974e-05
BHW77_20395	tRNA (N6-isopentenyl adenosine(37)-C2)-methylthiotransferase MiaB	-1.37464	0.0345205
BHW77_05555	hypothetical protein	-1.37436	0.0469548
BHW77_23045	UDP-3-O-(3-hydroxymyristoyl)glucosamine N-acyltransferase	-1.37392	0.00269949
BHW77_02290	glutathione-regulated potassium-efflux system ancillary protein KefG	-1.37343	0.0478573
BHW77_01895	aspartate-semialdehyde dehydrogenase	-1.37322	0.00957838
BHW77_28315	hypothetical protein	-1.37267	7.00255e-05
BHW77_09175	dCTP deaminase	-1.37252	0.0319797
BHW77_25260	HflK protein	-1.37158	0.00625414
BHW77_19155	hypothetical protein	-1.37096	0.0236376
BHW77_11700	beta-ketoacyl-[acyl-carrier-protein] synthase II	-1.36816	0.0104706
BHW77_17015	hypothetical protein	-1.36773	0.000336495
BHW77_02935	hypothetical protein	-1.36732	0.0313544
BHW77_20505	alpha-ribazole phosphatase	-1.36422	0.0407788
BHW77_11720	DNA polymerase III subunit delta'	-1.36337	0.00532031
BHW77_07325	phosphoenolpyruvate--protein phosphotransferase	-1.363	0.00103723
BHW77_27055	stress response serine/threonine protein kinase YihE	-1.36175	0.0237102
BHW77_05890	hypothetical protein	-1.35957	0.0253498
BHW77_26445	acetylglutamate kinase	-1.35854	0.0100943
BHW77_06485	transcriptional regulator	-1.35321	0.0256078
BHW77_19180	glutathione S-transferase	-1.35283	0.0115063
BHW77_02090	Intracellular growth attenuator protein igaA	-1.35094	0.0106921
BHW77_22560	glutamate-5-semialdehyde dehydrogenase	-1.34997	0.00150148
BHW77_22590	cytosol nonspecific dipeptidase	-1.34979	0.00436939
BHW77_27975	type II secretion system protein GspJ	-1.3486	0.0110559
BHW77_18110	hydroxyisourate hydrolase	-1.34736	0.00675301
BHW77_27415	O-antigen translocase	-1.34707	0.00763694
BHW77_09125	multidrug transporter subunit MdtB	-1.34646	0.000534788
BHW77_19845	molybdate ABC transporter substrate-binding protein	-1.34547	0.0173608
BHW77_16895	signal peptide peptidase SppA	-1.34468	0.0464295
BHW77_23945	hypothetical protein	-1.34373	0.0435242
BHW77_08315	microcin C ABC transporter ATP-binding protein YejF	-1.34334	0.0117706
BHW77_26665	ferredoxin--NADP(+) reductase	-1.33937	0.00401098
BHW77_18760	tetraacyldisaccharide 4'-kinase	-1.33881	0.00461049
BHW77_08605	beta-glucosidase	-1.33853	0.00738714
BHW77_28070	transposase	-1.33828	0.0124274
BHW77_15835	hypothetical protein	-1.33571	0.0490703
BHW77_12675	cell division topological specificity factor MinE	-1.33547	0.0480392
BHW77_06765	exopolyphosphatase	-1.33455	0.0022155
BHW77_01735	cell division ATP-binding protein FtsE	-1.33441	0.000173882
BHW77_16290	ATP-dependent helicase	-1.33289	0.00293409
BHW77_23480	UDP-N-acetylmuramate--L-alanine ligase	-1.33254	0.00619733
BHW77_20530	rare lipoprotein A	-1.33069	0.00506476
BHW77_16660	6-phosphofructokinase II	-1.33054	0.00656748
BHW77_19830	pyridoxal phosphatase	-1.3304	0.0412317
BHW77_20565	Sec-independent protein translocase TatE	-1.3302	1.75505e-07
BHW77_15310	peptide ABC transporter ATP-binding protein	-1.3296	0.00179051
BHW77_06890	outer membrane protein assembly factor BamC	-1.32952	0.0157056
BHW77_24840	DNA polymerase III subunit chi	-1.32903	0.00498855
BHW77_17385	pyruvate kinase	-1.32862	0.00588844
BHW77_26545	bifunctional aspartate kinase/homoserine dehydrogenase II	-1.32819	0.0018243
BHW77_27165	ubiquinone biosynthesis regulatory protein kinase UbiB	-1.32662	0.0125187
BHW77_27345	protoheme IX biogenesis protein HemY	-1.3258	0.0380414
BHW77_17365	phosphogluconate dehydratase	-1.32505	7.274e-06
BHW77_00880	selenocysteinyl-tRNA-specific translation elongation factor SelB	-1.32302	0.0126524
BHW77_11390	molecular chaperone	-1.32238	0.0123731
BHW77_00155	acetolactate synthase isozyme 1 small subunit	-1.32202	0.0419524
BHW77_23425	cell division protein ZapD	-1.32132	0.049748
BHW77_07540	phosphohistidine phosphatase SixA	-1.31928	0.0410748
BHW77_26440	argininosuccinate lyase	-1.3189	0.00486237
BHW77_16275	N-ethylmaleimide reductase	-1.3181	0.00912323
BHW77_07665	cell division protein DedD	-1.31739	0.00119477
BHW77_19915	quinolinate synthase	-1.3147	0.0234784
BHW77_20490	LPS assembly lipoprotein LptE	-1.3137	9.80197e-07
BHW77_19390	malate/lactate/ureidoglycolate dehydrogenase	-1.31369	0.00132702
BHW77_10100	two-component system response regulator TorR	-1.31313	0.0260242
BHW77_17100	ferredoxin--NADP(+) reductase	-1.31034	0.013191
BHW77_16635	translation initiation factor IF-3	-1.30646	0.00112191
BHW77_22950	methionine ABC transporter substrate-binding protein MetQ	-1.30501	0.0168729
BHW77_19115	nitroreductase A	-1.30494	0.0022155
BHW77_23175	iron-hydroxamate transporter ATP-binding subunit	-1.3049	0.00497886
BHW77_16610	phenylalanine--tRNA ligase subunit beta	-1.30386	0.00730044
BHW77_07645	tRNA pseudouridine(38-40) synthase TruA	-1.30378	0.011179
BHW77_06425	holo-ACP synthase	-1.30326	0.0258251
BHW77_08005	hypothetical protein	-1.30305	0.000675254
BHW77_03810	hypothetical protein	-1.30172	0.0266245
BHW77_03685	tRNA (adenosine(37)-N6)-threonylcarbamoyltransferase complex transferase subunit TsaD	-1.30109	0.0213322
BHW77_11820	N-acetylglucosamine kinase	-1.30022	0.0137536
BHW77_20670	peroxiredoxin	-1.29977	0.0114454
BHW77_09640	AMP nucleosidase	-1.29962	0.0146321
BHW77_20740	Fe2+-enterobactin ABC transporter substrate-binding protein	-1.29943	0.00511549
BHW77_08170	ecotin	-1.2983	0.0235644
BHW77_16200	glutathione transferase GstA	-1.29677	0.0189333
BHW77_18670	aminopeptidase N	-1.29654	0.00821652
BHW77_03835	3',5'-cyclic-AMP phosphodiesterase	-1.29572	0.000221615
BHW77_14360	hypothetical protein	-1.29335	0.00355692
BHW77_24970	fructose-bisphosphatase	-1.293	0.0364866
BHW77_21945	lac repressor	-1.29005	0.0396576
BHW77_27970	pullulanase	-1.2892	0.000955266
BHW77_04985	arabinose:proton symporter	-1.28648	0.0106118
BHW77_28345	resolvase	-1.28574	0.00154704
BHW77_11680	3-oxoacyl-ACP synthase	-1.28127	0.0011778
BHW77_02770	ribonuclease G	-1.27806	0.00735246
BHW77_02860	ClpXP protease specificity-enhancing factor	-1.27752	0.0296711
BHW77_03875	RpiR family transcriptional regulator	-1.2773	0.00128916
BHW77_16830	sulfate ABC transporter ATP-binding protein	-1.27447	0.00802422
BHW77_21280	YbaB/EbfC family nucleoid-associated protein	-1.27241	0.00602034
BHW77_02775	TIGR02099 family protein	-1.27129	0.00492483
BHW77_24065	lipoate--protein ligase	-1.27085	0.00610496
BHW77_02965	LPS export ABC transporter ATP-binding protein	-1.26983	0.0205115
BHW77_23680	16S rRNA (adenine(1518)-N(6)/adenine(1519)-N(6))-dimethyltransferase	-1.26936	0.023597
BHW77_03015	phospholipid ABC transporter substrate-binding protein	-1.26713	0.0118405
BHW77_14545	FMN-dependent NADH-azoreductase	-1.26437	0.00864553
BHW77_03865	iron ABC transporter	-1.26422	0.0220116
BHW77_23080	ribosome recycling factor	-1.26372	0.00579138
BHW77_11815	lipoprotein transporter subunit LolE	-1.2636	0.0224028
BHW77_21120	multifunctional acyl-CoA thioesterase I/protease I/lysophospholipase L1	-1.26277	0.00379882
BHW77_23670	peptidylprolyl isomerase SurA	-1.26274	0.0400119
BHW77_26600	primosomal protein N'	-1.2626	0.0328723
BHW77_05095	pitrilysin	-1.26254	0.0120802
BHW77_05510	protein-L-isoaspartate O-methyltransferase	-1.26199	0.000582625
BHW77_18990	hypothetical protein	-1.2617	0.0148507
BHW77_11565	virulence factor MviM	-1.26041	0.00675528
BHW77_26410	hypothetical protein	-1.25946	0.0115063
BHW77_01230	hypothetical protein	-1.25938	0.0260951
BHW77_07345	alanine transaminase	-1.25835	0.0389325
BHW77_23020	DNA polymerase III subunit alpha	-1.25802	0.0494138
BHW77_14280	4-oxalocrotonate tautomerase	-1.25749	0.0250816
BHW77_03000	ABC transporter permease	-1.25441	0.0230429
BHW77_24025	Trp operon repressor	-1.25329	0.00203948
BHW77_16585	endopeptidase	-1.25294	0.0162548
BHW77_09595	nicotinate-nucleotide--dimethylbenzimidazole phosphoribosyltransferase	-1.2524	0.0120868
BHW77_25060	2,3'-cyclic-nucleotide 2'-phosphodiesterase	-1.25204	0.00814054
BHW77_00735	glycine C-acetyltransferase	-1.25151	0.00491968
BHW77_07775	sugar phosphatase	-1.24998	0.0206104
BHW77_19825	6-phosphogluconolactonase	-1.24996	0.0361475
BHW77_16410	pyruvate kinase	-1.24991	0.0257561
BHW77_11795	transcription-repair coupling factor	-1.24965	0.0208415
BHW77_18545	porin OmpA	-1.24598	0.0343096
BHW77_02945	RNase adaptor protein RapZ	-1.2453	0.0128051
BHW77_28370	hypothetical protein	-1.24169	0.0294789
BHW77_25290	tRNA (adenosine(37)-N6)-threonylcarbamoyltransferase complex ATPase subunit type 1 TsaE	-1.24023	0.00396953
BHW77_16450	Fe-S cluster assembly scaffold SufA	-1.23901	0.0324251
BHW77_04070	bifunctional glutathionylspermidine amidase/synthase	-1.23876	0.0136877
BHW77_06365	L-aspartate oxidase	-1.2351	0.0365204
BHW77_03745	bifunctional glutamine synthetase adenylyltransferase/deadenyltransferase	-1.23446	0.0143501
BHW77_14540	ATP-dependent RNA helicase HrpA	-1.23434	0.00653144
BHW77_25015	translocation and assembly module TamB	-1.23329	0.0342254
BHW77_16825	thiamine ABC transporter permease	-1.23013	0.0102033
BHW77_00780	glycerol-3-phosphate dehydrogenase	-1.22981	0.0108601
BHW77_11380	bifunctional glyoxylate/hydroxypyruvate reductase A	-1.22955	0.0132815
BHW77_04050	hydrogenase 2-specific chaperone	-1.22935	0.0377706
BHW77_19445	hypothetical protein	-1.22623	0.0341222
BHW77_18755	hypothetical protein	-1.22562	0.0219252
BHW77_27135	3-octaprenyl-4-hydroxybenzoate decarboxylase	-1.2244	0.0424198
BHW77_06805	hypothetical protein	-1.21926	0.0203431
BHW77_16470	hypothetical protein	-1.21852	0.00625414
BHW77_27870	tRNA uridine-5-carboxymethylaminomethyl(34) synthesis GTPase MnmE	-1.21596	0.0390325
BHW77_01055	trimethylamine N-oxide reductase I catalytic subunit	-1.21583	0.0244645
BHW77_08320	microcin ABC transporter permease	-1.21183	0.0460315
BHW77_28325	plasmid-partitioning protein	-1.20921	0.0376215
BHW77_14515	hypothetical protein	-1.20875	0.0266245
BHW77_06145	ubiquinone-binding protein	-1.20427	0.0464295
BHW77_23805	4-hydroxy-tetrahydrodipicolinate reductase	-1.20188	0.0207219
BHW77_02075	Hsp33 family molecular chaperone	-1.19465	0.0148507
BHW77_25285	N-acetylmuramoyl-L-alanine amidase AmiB	-1.19308	0.00675301
BHW77_20160	lactam utilization protein LamB	-1.19087	0.000502797
BHW77_07185	DNA ligase (NAD(+)) LigA	-1.18839	0.0383004
BHW77_07640	aspartate-semialdehyde dehydrogenase	-1.18655	0.0293471
BHW77_05170	23S rRNA (cytidine(2498)-2'-O)-methyltransferase RlmM	-1.18425	0.0122778
BHW77_03005	outer membrane lipid asymmetry maintenance protein MlaD	-1.18332	0.0210996
BHW77_17345	hypothetical protein	-1.18262	0.00135457
BHW77_04330	glutathione synthase	-1.1819	0.0452102
BHW77_23135	5'-methylthioadenosine/S-adenosylhomocysteine nucleosidase	-1.17743	0.0295433
BHW77_21310	hypothetical protein	-1.17339	0.00148844
BHW77_05110	amino-acid N-acetyltransferase	-1.16482	0.0263454
BHW77_19875	galactokinase	-1.15975	0.00692753
BHW77_11560	hypothetical protein	-1.15316	0.0394228
BHW77_02815	arginine repressor	-1.11412	0.0406741
